# Supplementary material for: Genome-wide identification of RING finger genes in flax (Linum usitatissimum) and analyses of their evolution
Source: PeerJ. 2021 Nov 15;9:e12491. doi: 10.7717/peerj.12491 (PMC8601054; doi:10.7717/peerj.12491)
Supplement: Supplemental Information 6 [file peerj-09-12491-s006.fasta]

>Lus10000533_HC
CVICL----------------A----------------------------------RRR--RSAF-------I-P---------C---G-----HLV--C---CQYC---------AI--SVER-------------------------------------------------------------------DASPKCPL--C
>Lus10000908_HC
CCICF--------SE------H----------------------------------PGG--DFIK-------L-S---------C---K-----H-F--F---CRNC----------M----KS-------Y--------------------------------------SNIHVSEGTVYKLQ------------CPEAKC
>Lus10000996_HC
CAICQ--------EK----M-H----------A-------------------------P-----I-------L-L------R--C---K-----H-I--F---CEDC----------V----SE-------W---------F----E--------------R--------ER-------------------T----CPL--C
>Lus10001209_HC
CGICM---------E----M-N----------------------------------PKF-----V---------L------PD-C---N-----H-S--M---CLKC----------F----RD-------W--RG-----R-----------------------------SES----------------------CPF--C
>Lus10001530_HC
CRVCL----------------S----------------------------------NEV--DMTI-------V-P---------C---G-----H-V--L---CRRC-------SSAV----SR------------------------------------------------------------------------CPF--C
>Lus10001535_HC
CGICM---------D----F------------------------------------IID--RGVL-------D-Y---------C---Q-----H-W--F---CFGC----------I----DN-------W----------------------------------------------------------ASITNLCPL--C
>Lus10002487_HC
CAICF---------D--APR-D----------------------------------CFF-------------L-P---------C---G-----HCV--A---CFAC----------G----TRI---SE-V--SG-----T------------------------------------------------------CPI--C
>Lus10002491_HC
CGICM--------EN-----------------------------------------NTK-----V-------VLP--------KC---S-----H-S--L---CLKC----------Y----KT-------W----------------------------------------------------------RARSQSCPF--C
>Lus10002584_HC
CPSCK--------VTLTNTV-T----------------------------------LVA-------------LSS---------C---G-----H-V--F---CKKC----------A----DK-------F---------V-------------------------------------------------AVDKVCLV--C
>Lus10003261_HC
CPLCN----------------K----------------------------------LLR--QATT----------------ISLC---L-----H-T--F---CRKC----------I----YD-------L---------L----------------------------SDEEVDT-------------------CPV--C
>Lus10003473_HC
CPICW--------ES----F-N----------------------------------VVE--NVPY----------------VLWC---G-----H-T--L---CKNC----------I----------------------------------------------------QGLQRAVVKLPTLPVQVPFFIT----CPW--C
>Lus10004162_HC
CNICF----------------D----------------------------------LAS--DPVV-------T-C---------C---G-----H-L--F---CWAC----------L----YR-------W---------LHLHSDAKE----------------------------------------------CPI--C
>Lus10004419_HC
CVICM----------------T----------------------------------EPM--DTAV-------L-P---------C---R-----HMC--M---CSEC-----AKELRI--QSNK------------------------------------------------------------------------CPI--C
>Lus10004467_HC
CPICL--------GS----FIQ----------------------------------ESY-------------LDT---------C---F-----H-K--F---CFKC----------I----LQ-------W------------------------------------------------SKVVAGKHSAAQSSVKCPL--C
>Lus10004569_HC
CCICF--------SE------H----------------------------------PGSDFIKLS-------------------C---K-----H-F--F---CRSC----------M----KS-------Y--------------------------------------------------SSIHVSEGTVYKLQCPEAKC
>Lus10004569_CC
CPICS--------------M-A----------------------------------ISR-------------TGG---------C---N-----KMVCSY---CGNC------------------------F----------------------------------------------------------------CYA--C
>Lus10004813_HC
CAICF--------DAPRDCF----------------------------------------------------FLP---------C---G-----HCV--A---CFAC----------G----TR-----------------------------------------------------------------IAEVSGTCPI--C
>Lus10004821_HC
CGICM--------EN-----------------------------------------NTK-----V-------VLP--------KC---S-----H-S--L---CLKC----------Y----KT-------W----------------------------------------------------------RARSQSCPF--C
>Lus10005754_HC
CAVCL--------ER-----------------------------------------QCN-------------V-A------AEGC---G-----H-E--L---CVRC---------------AL-------Y---------------------------------------------LCSTSNMPTEMSGQPGSIPCPL--C
>Lus10005859_HC
CGICM---------------------------------------------------EMN--QKFV-------LPD---------C---N-----H-S--M---CLKC----------F----RD-------W----------------------------------------------------------RGRSESCPF--C
>Lus10006253_HC
CGICL----------------E----------------------------------PCTKMVLPN---------C---------C---------H-A--M---CIKC----------Y----RN-------W----------------------------------------------------------NTRSESCPF--C
>Lus10006447_HC
CGICM--------EG-----------------------------------------SGQ-----M-------VLP--------NC---G-----H-S--F---CMNC----------F----HD-------W----------------------------------------------------------NSRSKSCPF--C
>Lus10006448_HC
CGICL----------------E----------------------------------PCTKMVLPS-------------------C---Y-----H-A--M---CIKC----------Y----HN-------W----------------------------------------------------------NTRSESCPF--C
>Lus10006463_HC
CPVCL--------SN-----------------------------------------PKN-------------M--------AFGC---G-----HQT------CFVC-------GEDL----QS------------------------------------------------------------------------CPI--C
>Lus10006558_HC
CPLCN---------K----L------------------------------------LRQ-----A-------T-T------ISLC---L-----H-T--F---CRKC----------I-------------Y--DL-----L----------------------------SDEEVDT-------------------CPV--C
>Lus10007867_HC
CSICL--------TV----F-D----------------------------------PVS-------------L-R---------C---G-----H-I--F---CYIC-ACSAASVTVVDGLQSA-------------------------------------------------------------------DPQRKCPI--C
>Lus10009529_HC
CSICH--------GH----FKV----------------------------------PCQ-------------A-N---------C---S-----H-W--F---CGDC----------I---MLV-------W------------------------------------------------------QHGPPVQACKCPL--C
>Lus10009695_HC
CAICL--------DK----I------------------------------------VLE--ETAL----------------IKGC---E-----H-A--Y---CVTC----------I----LR-------W--------------------------------------AMYSKNQN------------------CPQ--C
>Lus10009810_HC
CFICR--------EP----F-E----------------------------------DPV-------------MTK---------C---K-----H-Y--F---CEHC----------A----LK----------------------------------------------HH-------------------SKNKKCFV--C
>Lus10010392_HC
CVICY---------D--EER-N----------------------------------SFF-------------V-P---------C---G-----HSA--T---CLAC----------A----RRIY--NE-E--NK-----V------------------------------------------------------CPV--C
>Lus10010791_HC
CNICF----------------D----------------------------------LAQ--DPIV-------T-L---------C---G-----H-L--F---CWPC----------L----YK-------W---------LHFHSQSRE----------------------------------------------CPV--C
>Lus10011027_HC
CAICQ--------EK----M-H----------A-------------------------P-----I-------L-L------R--C---K-----H-I--F---CEDC----------V----SE-------W---------F----E--------------R--------ER-------------------T----CPL--C
>Lus10011184_HC
CNICF---------D----F-A----------------------------------REP--VVTL-------------------C---G-----H-L--Y---CWPC----------I----YK-------W---------LHVQTEHPQ----------------------------------------------CPV--C
>Lus10011211_HC
CGLCN--------DP------P----------------------------------EDA--VVSV-------------------C---G-----H-V--F---CNQC----------I--LEHL----------------------------------------------NGDDSQ--------------------CPT-HC
>Lus10011390_HC
CGICM--------ES-----------------------------------------SGQ-----M-------VLP--------NC---G-----H-S--F---CMNC----------F----HD-------W----------------------------------------------------------NSRSKSCPF--C
>Lus10011391_HC
CGICL---------------------------------------------------EPC--TKMV-------L-P---S-----C---Y-----H-A--M---CIKC----------Y----HN-------W--------------------------------------NTRSES--------------------CPF--C
>Lus10011405_HC
CPICL--------SN-----------------------------------------PKN-------------M--------AFGC---G-----HQT------CFVC-------GEDL----QS------------------------------------------------------------------------CPI--C
>Lus10012062_HC
CPICF--------GE----F------------------------------------TVA---------------C------KANC---G-----H-W--Y---CGGC----------I----LQ------FW------------------------------------------------------NYSAASRPCKCPM--C
>Lus10012290_HC
CAICL---------E----M-V-------FN-----PY------------------ALS-------------------------C---G-----H-L--F---CKSC----------A----CS-------A--AF-----VPIFLGLKE---------------------ATPDSK-------------------CSI--C
>Lus10012867_HC
CPICH--------EK----L-S----------------------------------DEK--MVFQ-------------------C---G-----H-F--I---CCKCLLAMTEPKEPQ----DR-KFQSLKW--------------------------------------VM------------------------CPT--C
>Lus10013452_HC
CRVCN----------------D----------------------------------LPE--DPVV-------T-M---------C---G-----H-V--F---CYQC----------V----SN-------Y---------L----------------------------AGDDNT--------------------CPGADC
>Lus10014366_HC
CPICF--------GE----FSV----------------------------------ACK-------------A-N---------C---G-----H-W--Y---CGSC----------I----LQ------LW------------------------------------------------------NFSAGSRPCKCPM--C
>Lus10014749_HC
CTICN--------RL----F-R----------------------------------DAT--TISE-------------------C---L-----H-T--F---CRKC----------I-------------Y--------------------------------------RRISNDGLES----------------CPI--C
>Lus10015080_HC
CVICL----------------S----------------------------------EPR--DTTV-------L-P---------C---R-----HMC--M---CSGC----------A--KVLR-------FQTNR------------------------------------------------------------CPI--C
>Lus10015152_HC
CCVCM----------------E----------------------------------RDK--GAAF-------I-P---------C---G-----H-T--F---CRVC---------------SR-----ALW-----------------------------------------------------------GRRGCCPV--C
>Lus10015213_HC
CGICF--------TE------E----------------------------------DKR-------------R-L---RGTLNCC---S-----H-Y--F---CFKC----------I----ME-------W--------------------------------------SKVESR--------------------CPL--C
>Lus10015722_HC
CTLCL-----------KLLF-E----------------------------------PVT-------------T-P---------C---G-----H-S--F---CRSC----------L-------------F--------------------------------------QSMDRGNK------------------CPL--C
>Lus10015732_HC
CPICW--------ES----F-N--------VV---EN-------------------V---------------P-Y------VLWC---G-----H-T--L---CKNC----------I----QG-------L--Q-------------RA--------------------VVKLPTLPVQLPFFIT----------CPW--C
>Lus10015986_HC
CAICL--------EMVFNPY------------------------------------ALS-------------------------C---G-----H-L--F---CKSC---------------ACSAAFVPIF-----------------------------------------------------LGLKEATPDSKCSV--C
>Lus10016255_HC
CNICF----------------D----------------------------------LAS--DPVV-------T-C---------C---G-----H-L--F---CWAC----------L----YR-------W---------LHIHSDAKE----------------------------------------------CPV--C
>Lus10016303_HC
CNICF---------D--LAQ-D---------------------------------PIVT-----L-------------------C---G-----H-L--F---CWPC----------L----YK-------W--LH-----F----------------------------HSQSRE--------------------CPV--C
>Lus10016796_HC
CNICL----------------E----------------------------------LAQ--DPIV-------T-L---------C---G-----H-L--F---CWPC----------L----YR-------W---------L----------------------------HHHSNSHE------------------CPV--C
>Lus10018271_HC
CAICR--------GD--RLR-D----------------------------------PMA-------------T-M---------C---G-----H-V--F---CRIC----------I----LNA---LT-W--NR-----I------------------------------------------------------CPT--C
>Lus10018409_HC
CPSCK--------VTLTNTV-T----------------------------------LVA-------------LSS---------C---G-----H-V--F---CKKC----------G----DK-------F---------V-------------------------------------------------AVDKVCLV--C
>Lus10018465_HC
CGLCN----------------D----------------------------------PPEDAVVSV-------------------C---G-----H-V--F---CNQC----------I----LE----------------------------------------------------------------HLNGDDSQCPTPHC
>Lus10018489_HC
CNICF---------D----F-A-------------------------------REPVVT-----L-------------------C---G-----H-L--Y---CWPC----------I----YK-------W--LH-----V----------------------------QTEHPQ--------------------CPV--C
>Lus10018589_HC
CNICL--------DS----VMN----------------------------------PVV-----T-------L-----------C---G-----H-L--Y---CWPC----------I----YK-------W---------L----------------------------NSAAVSGGGDDVDDDEDYYELQSHGRCPV--C
>Lus10018609_HC
CPICL--------GI----I-K----------------------------------KTR--TVME-------------------C---L-----H-R--F---CREC----------I----DKSMRLGNNE----------------------------------------------------------------CPA--C
>Lus10019075_HC
CTLCL--------KL----LFE----------------------------------PVT-------------T-P---------C---G-----H-S--F---CRSC----------LFQSMDR---------------------------------------------------------------------GNKCPL--C
>Lus10020007_HC
CTLCL--------SDRQHPT------------------------------------ATA-------------------------C---G-----H-V--F---CWNC----------I----ME-------W---------C-------------------------------------------------NEKPECPL--C
>Lus10020349_HC
CSICH--------GH----FKV----------------------------------PCQ-------------A-N---------C---S-----H-W--F---CGDC----------I---MLV-------W------------------------------------------------------QHGPPVQACKCPL--C
>Lus10020903_HC
CSICL--------SI----W-H----------D-----------------------VVT-----V-------G-P---------C---L-----H-N--F---CNGC----------F----SE-------W---------L-------------------K--------RS------------QEKRSKVL----CPQ--C
>Lus10021063_HC
CNICF---------D--LAS-D---------------------------------PVVT-----C-------------------C---G-----H-L--F---CWAC----------L----YR-------W--LH-----L----------------------------HSDAKE--------------------CPI--C
>Lus10021993_HC
CRLCN--------KL----F-R----------------------------------QPT--TISL-------------------C---L-----H-T--F---CRKC----------I-------------Y--------------------------------------NRLSDGGVGT----------------CPV--C
>Lus10022294_HC
CPICL--------SN-----------------------------------------EKD-------------M--------AFGC---G-----HQT------CCEC-------GQNL----QS------------------------------------------------------------------------CPI--C
>Lus10022324_HC
CAICL---------E--ICY-E----------------------------------PST-------------T-S---------C---G-----H-S--F---CKKC----------L----RSAA--DK-C--GK-----K------------------------------------------------------CPK--C
>Lus10022492_HC
CNICL---------E--LAQ-D---------------------------------PIVT-----L-------------------C---G-----H-L--F---CWPC----------L----YR-------W--LH-----H----------------------------HSNSHE--------------------CPV--C
>Lus10022569_HC
CPVCI--------SD----LVE----------------------------------PTS-------------T-K---------C---G-----H-I--F---CKEC----------L----RK----------------------------------------------------------------SLASSNNKCPT--C
>Lus10022774_HC
CPICM--------AP----FVE----------------------------------ETS-------------T-K---------C---G-----H-I--F---CKKC----------I----KD-----------------------------------------------------------------ALAFRAKCPT--C
>Lus10022895_CH
CSRCR---------------------------------------------------KKGAALGCY-------VES---------C---R-----K-S--Y---HVLC-------AMEI--SNCR-------W--------------------------------------------------------DLKNFLVLCPAHSS
>Lus10022895_HC
CPLCL----------------D----------------------------------LLKEPHLLS-------------------C---D-----H-I--F---CRSC----------L--PGST-------------------------------------------------------------------QLALQCPF--C
>Lus10023068_HC
CGICM--------DF----IID----------------------------------RGV-------------LDC---------C---Q-----H-W--F---CFGC----------I----DN-------W----------------------------------------------------------ASITNLCPL--C
>Lus10023182_HC
CVICL--------SE----P-R----------------------------------DTT-----V-------L-P---------C---R-----HMC--M---CSGC---AKVLRFQT----NR------------------------------------------------------------------------CPI--C
>Lus10024057_HC
CSVCS--------DRPKEVV------------------------------------IVK-------------------------C---Y-----H-L--F---CNPC----------I----QR----------------------------------------------------------------NLELRHRKCPG--C
>Lus10024135_HC
CSVCQ--------NR----YND----------------------------------EER--VPLL-------L-Q---------C---G-----H-G--F---CKEC----------L----SK-------------------------------------------------------------MFSASQDTTLVCPR--C
>Lus10025921_HC
CCICM--------VR------H----------------------------------KGA--ASSS-------------------C---G-----H-T--Y---CRLC---------------SRELMVQRGN----------------------------------------------------------------CPL--C
>Lus10025930_HC1
CVACK--------ELLFLPV------------------------------------VLN-------------------------C---G-----H-A--F---CECC----------I----VR-----------------------------------------------------------------PVNGAIKCHV--C
>Lus10025930_HC2
CCICL----------------D----------------------------------LLY--KPVV-------L-A---------C---G-----HMA------CFWC----------V----HH----------------------------------------------SMSFRDQSH-----------------CPI--C
>Lus10027441_HC
CAVCL---------E--RQC-N--------------------------------------------------V-A------AEGC---G-----H-E--L---CVRC---------------AL-------Y--LC-----S----------------------------TSNMPTEMSGQPGSIP----------CPL--C
>Lus10027921_HC
CPICF--------GE----FAV----------------------------------ACK-------------A-N---------C---G-----H-W--Y---CGGC----------I----LQ------FW------------------------------------------------------NYSAASRPCKCPM--C
>Lus10028560_HC
CPVCL--------QS----Y------------------------------------DGDETLPRV-------L-P---------C---G-----HTA------CESC----------L--KSLP-----ERY-----------------------------------------------------------HLTVRCPA--C
>Lus10029292_HC
CNICF---------D--LAS-D---------------------------------PVVT-----C-------------------C---G-----H-L--F---CWAC----------L----YR-------W--LH-----I----------------------------HSDAKE--------------------CPV--C
>Lus10029940_HC
CPICL--------GL----FIQ----------------------------------ESY-------------LVT---------C---F-----H-K--F---CFKC----------I----LQ-------W------------------------------------------------SKVVAGKHSGAQSSVKCPL--C
>Lus10029990_HC
CPICM----------------Q----------------------------------IIK--DAFL-------T-A---------C---G-----H-S--F---CHTC----------I--ITHL----------------------------------------------RNKSD---------------------CPC--C
>Lus10029993_HC
CCVCM--------ER------D----------------------------------KGA-----A-------FIP---------C---G-----H-T--F---CRVC-------------SKDL-------W-----------------------------------------------------------ARRGCCPI--C
>Lus10030044_HC
CGVCH----------------D----------------------------------PADDPVVSS-------------------C---E-----H-V--F---CKAC----------L----LD-------Y--------------------------------------SASLGQAL------------------CPT--C
>Lus10030375_HC
CFICL--------ET----VFD----------------------------------PVS-------------L-R---------C---G-----H-I--F---CYIC-ACSAASVTIVDGLQSA-------------------------------------------------------------------DPQRKCPL--C
>Lus10030512_HC
CPICH---------E------K----------------------------------LSD-----E-------K-M------VFQC---G-----H-F--I---CCKC---LLAMTEPK--EPQDRKFQLLKW--VM------------------------------------------------------------CPT--C
>Lus10031468_HC
CGICF--------TE--EDK-R----------------------------------RLR-------------G-T------LDCC---N-----H-Y--F---CFKC----------I----ME-------W--SK-----V----------------------------ESR-----------------------CPL--C
>Lus10031993_HC
CPICL--------EQ------P----------------------------------LCP-----Q-------ITS---------C---G-----H-I--F---CFPC----------I----VR-------Y-------------------------------------------------LLMGQEDFKGDCYKRCPL--C
>Lus10032119_HC
CAICL---------------------------------------------------EIC-------------FEP-----STTSC---G-----H-S--F---CKKC----------LRSAADK--------------------------------------------------------------------CGKKCPK--C
>Lus10032402_HC
CGICM---------D----F------------------------------------IID--RGVL-------D-C---------C---Q-----H-W--F---CFGC----------I----DS-------W----------------------------------------------------------ASITNLCPL--C
>Lus10033472_HC
CCICL--------SI----W-H----------D-----------------------VVT-----V-------G-P---------C---L-----H-N--F---CNGC----------F----SE-------W---------L-------------------K--------RS------------QEKRSKVL----CPQ--C
>Lus10033697_HC
CNICL----------------D----------------------------------PVQ-----D-------P-V------VTLC---G-----H-L--Y---CWPC----------I----YR-------W--LH-----S----------------------------WTIGSSSVAADEKAVLHRQ-------CPV--C
>Lus10033860_HC
CTIC----------N--RLF-R----------------------------------DAT-----T-------I-S------E--C---L-----H-T--F---CRKC----------I-------------Y--RR-----I----------------------------SNDGLES-------------------CPI--C
>Lus10034030_HC
CVICM--------TE----P-K----------------------------------DTA-----V-------L-P---------C---R-----HMC--M---CSEC---AKELRIQS----NK------------------------------------------------------------------------CPI--C
>Lus10034088_HC
CVICL--------IE----F-S----------------------------------ATR-----G-------VLQ---------C---G-----H-R--F---CYSC----------I----LD-------W----------------------------------------------------ARYLDSIRKPSTCPL--C
>Lus10034165_HC
CSICL--------TA----L-H----------------------------------DHR--RTAV-------I-S------A--C---L-----H-A--Y---CLPC----------I----RR-------W--SE-----V----------------------------KQR-----------------------CPL--C
>Lus10035163_HC
CPICL--------EQ------P----------------------------------LCP-----Q-------ITS---------C---G-----H-I--F---CFPC----------I----VR-------Y-------------------------------------------------LLMGQEDFKGDCYKRCPL--C
>Lus10035332_HC
CPICM----------------Q----------------------------------IIKDAFLTA-------------------C---G-----H-S--F---CHMC----------I----IT-------H---------L-------------------------------------------------RNKSDCPC--C
>Lus10035335_HC
CCVCM--------ER------D----------------------------------KGA-----A-------FIP---------C---G-----H-T--F---CRVC-------------SKDL-------W-----------------------------------------------------------ARRGCCPI--C
>Lus10036034_HC
CAICL--------DK--IVL-E----------------------------------ETA-----L-------I-K------G--C---E-----H-A--Y---CVTC----------I----LR-------W--AM-----Y-------------------------------------------------SKNQNCPQ--C
>Lus10036151_HC
CPICL----------------S----------------------------------LLS--FAVS-------L-S---------C---N-----H-V--F---CNSC----------I--SQAM-------------------------------------------------------------------KSHSDCPI--C
>Lus10036202_HC1
CSICC--------ED------K----------------------------------MLS--MMIT-------M-K---------C---S-----H-K--F---CSHC----------M----RT-------Y--------------------------------------VEGKVESSQVPVR-------------CPQLGC
>Lus10036202_HC2
CQLCR--------SM----I-E----------------------------------LSQ-------------G-C---YHMTCWC---G-----H-E--F---CYSC----------G----AE-------Y--------------------------------------RDDQQT--------------------CQ---C
>Lus10036934_HC
CGICM----------------E----------------------------------TGS--KMVL-------P-G---------C---G-----H-S--L---CMSC----------F----HD-------W--------------------------------------NNRSQS--------------------CPF--C
>Lus10036937_HC
CGICL----------------E----------------------------------PCTKMVLPN---------C---------C---------H-A--M---CIKC----------Y----RN-------W----------------------------------------------------------NTRSESCPF--C
>Lus10037053_HC
CGICM--------ET--GSK-M----------------------------------VLP-----D-------------------C---G-----H-S--L---CMNC----------F----HD-------W--------------------------------------NNRSKS--------------------CPF--C
>Lus10037412_HC
CVICL----------------S----------------------------------EPR--DTTV-------L-P---------C---R-----HMC--L---CSGC----------A--KVLQ-------FQTNR------------------------------------------------------------CPI--C
>Lus10038169_HC1
CCICL---------D--LLY-K--------------------------------------------------P-V------VLAC---G-----HMA------CFWC----------V----HH-------S--MS-----F----------------------------RDQSH---------------------CPI--C
>Lus10038169_HC2
CVACK--------EL--LFL-S----------------------------------VVL-----N-------------------C---G-----H-A--F---CECC---IVRPVNGA----IK------------------------------------------------------------------------CHV--C
>Lus10038180_HC
CCICM--------------V------------------------------------RHK-----G-------A-A------SSSC---G-----H-T--Y---CRLC----------S----RE-------L--MV-----Q----------------------------RGN-----------------------CPL--C
>Lus10038341_HC1
CSICC--------EE------K----------------------------------MLS-----M-------M-I------TMKC---S-----H-K--F---CSHC----------M----RT-------Y--V-----------------------------------EGKVESSQVPVR--------------CPQLGC
>Lus10038341_HC2
CQQCR----------------S----------------------------------MIE-------------L-TQGCYHMTCWC---G-----H-E--F---CYSC----------G----AE-------Y----------------------------------------------------------RDDQQTCQ---C
>Lus10038731_HC1
CAFCM----------------Q----------------------------------LPE--RPVT-------T-P---------C---G-----H-N--F---CLKC----------F----EK-------W--------------------------------------TGQKKST-------------------CAK--C
>Lus10038731_CH
CMVCK--------VK------P----------------------------------PAE-----E-------TLT---------C---S-----TCAAPW---HVPCLATPIESLASV----LQ-------W---------------------------------------------------------------ECPD--C
>Lus10038731_HC2
CHLCR----------------Q----------------------------------VMN--VPVT-------T-P---------C---S-----H-N--F---CKEC----------L----DK----------------------------------------------KFPDKKFVQERGRGGRTLRSKKIVLNCPC--C
>Lus10039001_HC
CPICI--------TP------P----------------------------------TDT-----I-------ITC---------C---A-----H-I--F---CRLC----------IMKVMKQ--------------------------------------------------------------------DKSRCPL--C
>Lus10039127_HC1
CHLCR----------------Q----------------------------------VMN-----V-------P-V------TTPC---S-----H-N--F---CKEC----------L----DK----------------------------------------------KFPDKKFVQERGRGGRTLRSKKIVLNCPC--C
>Lus10039127_HC2
CAFCM---------------------------------------------------QLPERPVTT---------P---------C---G-----H-N--F---CLKC----------F----EK-------W---------------------------------------------------------MGQKKSTCAK--C
>Lus10039127_CH
CMVCK--------VK--PPA-E----------------------------------ETL-----T-------------------C---S-----TCAAPW---HVPC---LATPIESL----AS----VLQW--E-------------------------------------------------------------CPD--C
>Lus10039821_HC
CNICL--------DS----VTE----------------------------------PVV-----T-------L-----------C---G-----H-L--Y---CWPC----------I----YK-------W-----------------------------------------LNSAAGDNLDDDEDYYELQSHGRCPV--C
>Lus10039845_HC
CPICL---------G----I------------------------------------IKK-----T-------R-T------VMEC---L-----H-R--F---CREC----------I----DK-------S--MR-----L----------------------------GNNE----------------------CPA--C
>Lus10040914_HC
CFICR--------EP----F-E----------------------------------DPV-------------MTK---------C---K-----H-Y--F---CEHC----------A----LK-----------------------------------------------------------------HHSKNKKCFV--C
>Lus10041008_HC
CRVCT--------DL------P----------------------------------EDP-------------V-V------TM-C---G-----H-V--F---CYQC----------V----SN-------Y--LA-----G-----------------------------DDNT---------------------CPGPDC
>Lus10041300_HC
CVICL--------SE----P-R----------------------------------DTT-----V-------L-P---------C---R-----HMC--L---CSGC---AKVLQFQT----NR------------------------------------------------------------------------CPI--C
>Lus10041689_HC
CSVCS---------D--RPK-E--------------------------------------------------V-V------IVKC---Y-----H-L--F---CNPC----------I----QR-------N--LE-----L----------------------------RHRK----------------------CPG--C
>Lus10042532_HC
CRLCN--------NL----F-R-------------------------------QPTAIS-----L-------------------C---L-----H-T--F---CRKC----------I-------------Y--NR-----L----------------------------SDGGVGT-------------------CPV--C
>Lus10042890_HC
CSVCH--------DR--PKE-V----------------------------------VIT-----K-------------------C---Y-----H-L--F---CNPC----------V----QR-------I--TE-----T----------------------------RHRK----------------------CPV--C
>Lus10043365_HC
CPICL--------EA----F-E----------------------------------DAV-------------LTP---------C---A-----H-R--L---CREC----------L---LSS-------W--------------------------------------RN-------------------ASSGLCPV--C
>Lus10000899_HC
CVICM--------KE------E----------------------------------VSM-----L-------FLP---------C---A-----HKV--M---CAMC----------N----DN-------Y---------------------------------------------------------GKKGKATCPC--C
>Lus10001131_HC
CKVCR--------VK------E----------------------------------VCM-----L-------LLP---------C---K-----HLC--L---CKEC----------E--SKLS-------F----------------------------------------------------------------CPL--C
>Lus10002761_HC
CPVCR--------NA---MY-P----------------------------------PIH-----Q-------------------C-SNG-----H-T--L---CSAC---------------KP-------------------------------------------------------------------RVHNRCPT--C
>Lus10003551_HC
CIICW----------------D----------------------------------APV--QGAC-------V-P---------C---G-----HMA--G---CMAC----------L--SNIQ-------------------------------------------------------------------AKKGDCPV--C
>Lus10004001_HC
CPVCT--------NS-----------------------------------------MYP--PIHQ-------------------C-QNG-----H-T--L---CSTC--------KAM--VHNR------------------------------------------------------------------------CPT--C
>Lus10004521_HC
CAVCA----------------D----------------------------------SLE--WVCY-------G-A---------C---G-----HRE--V---CSTC----------V--ARLR-------F---------I-------------------------------------------------IEDRRCCI--C
>Lus10004557_HC
CVICM--------KE------E----------------------------------VSV-----L-------FLP---------C---A-----HKV--M---CAMC----------N----DN-------Y---------------------------------------------------------GKKGKATCPC--C
>Lus10004666_HC
CPICW--------ES----F-N----------------------------------IVE--NVPY----------------VLWC---G-----H-S--L---CQNC-------VLAL--QCTV-------W--------------------------------------------------QFHAQHFKVPFLISCPW--C
>Lus10005220_HC
CPICW--------ES----F-N----------------------------------IVE--NVPY----------------VLWC---G-----H-T--L---CKNC----------I--LGLQ-------W-----------------------------------------------AVVKFPTLPVQLPLFISCPW--C
>Lus10006832_HC
CPICQ--------ATPSIPF-L----------------------------------AHP-------------------------C---Q-----H-R--Y---CYYC----------L----RTRCAASPSF---------R------------------------------------------------------CPR--C
>Lus10008163_HC
CVICL-------ENE----Y-N----------------------------------AVF-------------L-P---------C---G-----HMC--C---CTTC----------C--SHLS-------S----------------------------------------------------------------CPL--C
>Lus10009035_HC
CVICL----------------D----------------------------------APV--EGAC-------V-P---------C---G-----HMA--G---CMSC-------LTEI--KTKN-------W---------G------------------------------------------------------CPV--C
>Lus10009674_HC
CVICL--------DT-----------------------------------------PVE--GACV---------P---------C---G-----HMA--G---CMSC----------LTEIKTK------NW---------------------------------------------------------------GCPV--C
>Lus10010069_HC
CAVCA--------DS----L-E----------------------------------WVS-------------YGA---------C---G-----HRE--V---CSTC----------V----AR---------------------------------------------------------------LRFIIEDRRCCI--C
>Lus10011309_HC
CEICM--------ED----V------------------------------------PAN--MSTS-------M-D---------C---G-----H-C--F---CNDC------------------------W--------------------------------------TEHFIVQINEGQSRRIR---------CMAHKC
>Lus10013027_HC
CRACK--------SR------E----------------------------------VSV-----L-------LMP---------C---R-----HLC--L---CIDC---------------DM-------F-------------------------------------------------------------VNVCPV--C
>Lus10013371_HC
CQICF--------VR----F------------------------------------SIPDFSSLN-------------------C---G-----H-N--F---CNQC------------------------W----------------------------------------------TQYVKVSIDDGIGCLSLRCPEPKC
>Lus10013739_HC
CPVCM----------------N----------------------------------LIY-------------P-P------IYQC-PNG-----H-T--L---CSNC---------------KA-------------------------------------------------------------------RVHNSCPT--C
>Lus10015503_HC
CVVCL--------EA-----------------------------------------TCR-------------V-A------AAGC---N-----H-E--F---CTRCALYLCSTICSV--KTSQ----------------------------------------------GPAGSVP-------------------CPL--C
>Lus10016348_HC
CPVCR---------N--AMY-P----------------------------------PIH-----Q-------------------C-SNG-----H-T--L---CSAC---------------KP-------------------------------------------------------------------RVHNRCPT--C
>Lus10016561_HC
CCICF--------EQ----V-C----------------------------------TIE-------------VQN---------C---G-----H-Q--M---CANC---------TLALCCHNKPNPTTAS-----------------------------------------------------------VTPPVCPF--C
>Lus10016817_HC
CCICY-------TSE------A----------------------------------DAQ-------------FGP---------C---L-----HRS------CYGC----------I----TR-------H---------L-------------------------------------------------LNSHRCFF--C
>Lus10017455_HC
CCVCC--------DS------H----------------------------------IDS-----L-------LYR---------C---G-----HMC--T---CMKC----------A----NE-------L---------V-------------------------------------------------RSDGKCPL--C
>Lus10017969_HC
CKVCF----------------E----------------------------------SAT--AAIL-------L-P---------C---R-----HFC--L---CKSC---------SL--ACSE------------------------------------------------------------------------CPI--C
>Lus10018110_HC
CPVCT--------NS---MY-P----------------------------------PIH-----Q-------------------C-SNG-----H-T--L---CSTC---------KV--KVHN-------R----------------------------------------------------------------CPT--C
>Lus10018293_HC
CSICC--------EDKISAM------------------------------------MIT-------------M-N---------C---S-----H-K--F---CSHC----------M----RT-------Y---------------------------------------------------VEEKMQSCQVPIRCPQPGC
>Lus10018294_HC
CRKCG---------E--KES------------------------------------SVL-----V-------L-P---------C---R-----HLC--L---CTVC------GSTLV----GT------------------------------------------------------------------------CPV--C
>Lus10019974_HC
CVVCL----------------E----------------------------------ATC-----R-------V-A------AAGC---N-----H-E--F---CTRC---ALYLCSTI--CSAK----------------------------------------------TSQGPPGSVP----------------CPL--C
>Lus10020229_HC
CGICF--------ET----Y------------------------------------PCD--KLHA-------A-A---------C---G-----H-P--F---CSSC------------------------W--------------------------------------AGYIGTSINDGPG-------------CLMLRC
>Lus10021403_HC
CCICG--------ES------N----------------------------------IDS-----L-------LYR---------C---G-----HMC--T---CTKC-------ANELIRTGEK------------------------------------------------------------------------CPM--C
>Lus10021710_HC
CRICF----------------E----------------------------------EQI--NVVI-------L-P---------C---R-----HHA--L---CGTC----------C--EKCK-------K----------------------------------------------------------------CPI--C
>Lus10021953_HC
CVMCL----------------S----------------------------------EAM--SVVF-------L-P---------C---A-----HQV--V---CISC---------------NE-------L--------------------------------------HEKKGMKD------------------CPS--C
>Lus10021954_HC
CVMCL----------------S----------------------------------EAM--SVVF-------L-P---------C---A-----HQV--V---CTSC---------------NE-------L--------------------------------------HEKKGMKD------------------CPS--C
>Lus10022405_HC
CPVCT---------N--SMY-P----------------------------------PIH-----Q-------------------C-SNG-----H-T--L---CSTC----------K----VK-------V--HN-----R------------------------------------------------------CPT--C
>Lus10023162_HC
CPICL--------CEVEKGY------------------------------------RLE---------------S---------C---S-----H-L--F---CQPC----------L--M-EQ-------F---------------------------------------------------ESAMKNLDSFPVCCAQ--C
>Lus10024116_HC
CMICQ-----------ALLF-D----------------------------------CAK-----C-------I-P---------C---S-----H-V--F---CKVC----------V----SR-------F--------------------------------------KD------------------------CPL--C
>Lus10025566_HC
CGICF--------DV----F------------------------------------TSN--KIRS-------A-A---------C---G-----H-P--Y---CTLC------------------------W--------------------------------------SGYINASVNDGPG-------------CLTLRC
>Lus10026648_HC
CPICW--------ES----F-N----------------------------------IVENVPYVL-------W-----------C---G-----H-S--L---CQNC----------VLALQCT------VW--------------------------------------------------QFHAQHFKVPFLISCPW--C
>Lus10026856_HC
CGICF--------ET----Y------------------------------------PCD-----K-------L-H------AAAC---G-----H-P--F---CSSC------------------------W--AG-----Y----------------------------TGTAINDGPG----------------CLMLRC
>Lus10027027_HC
CGICF---------D----V-F----------------------------------PSN-----K-------I-R------SAAC---G-----H-P--Y---CTLC------------------------W--SG-----Y----------------------------INASVNDGPG----------------CLTLRC
>Lus10027994_HC
CVICL--------EN------E----------------------------------YNA-----V-------FLP---------C---G-----HMC--C---CTTC----------C-------------------------------------------------------------------------SHLSSCPL--C
>Lus10028790_HC
CKVCF--------ES------A----------------------------------TAA-----I-------LLP---------C---R-----HFC--L---CKSC-------SLAC----TE------------------------------------------------------------------------CPI--C
>Lus10028827_HC
CCVCC--------DS------H----------------------------------IDS-----L-------LYR---------C---G-----HMC--T---CTKC----------A----NE-----------------------------------------------------------------LVRSDGKCPL--C
>Lus10029136_HC
CRACK--------AR------E---------------------------------VSVL-----L-------M-P---------C---R-----HLC--L---CIDC---------------DM-------F--VN-----V------------------------------------------------------CPV--C
>Lus10030248_HC
CPVCT---------N--SMY-P----------------------------------PIH-----Q-------------------C-QNG-----H-T--L---CSTC--------KTM--VHNR------------------------------------------------------------------------CPT--C
>Lus10030597_HC
CRSCK--------TR------E----------------------------------VSV-----L-------LMP---------C---R-----HLC--L---CMDC---------------DV-------F-------------------------------------------------------------INVCPV--C
>Lus10030599_HC
CRSCK---------T--REV------------------------------------SVL-----L-------M-P---------C---R-----HLC--L---CMDC---------------DV-------F--IN-----V------------------------------------------------------CPV--C
>Lus10030699_HC
CPICW--------ES----F-N----------------------------------IVE-----N-------V-P-----YVLWC---G-----H-T--L---CKNC----------I--FGLQ-------W------------------------------AVVKFPTLPVQLPLFIS-----------------CPW--C
>Lus10030891_HC
CRSCK--------AK------E---------------------------------VSVL-----L-------M-P---------C---R-----HLC--L---CMDC---------------DV-------F--IN-----V------------------------------------------------------CPV--C
>Lus10031202_HC
CRKCG--------KE------E----------------------------------SCV-----L-------LLP---------C---R-----HLC--L---CTGC-------ESAI----HS------------------------------------------------------------------------CPI--C
>Lus10031780_HC
CRKCG--------EE------E----------------------------------SCV-----L-------LLP---------C---R-----HLC--L---CSGC-------ESTI----HS------------------------------------------------------------------------CPI--C
>Lus10032471_HC
CRVCF-------EGE----I-N----------------------------------IVL-------------L-P---------C---R-----HRI--L---CSTC----------C--EKCK-------K----------------------------------------------------------------CPI--C
>Lus10035057_HC
CRICF--------EE----Q-I----------------------------------NVV-----I-------L-P---------C---R-----HHA--L---CSTC----------C----EK----------------------------------------------CKK-----------------------CPI--C
>Lus10035857_HC
CCICY-------TSE------A----------------------------------DAQ-------------FGP---------C---L-----HRS------CYGC----------I----TR-------H---------L-------------------------------------------------LNSHRCFF--C
>Lus10036127_HC
CVICY--------ED----T-D----------------------------------TAQ-------------MFP------IDNC---L-----H-R--Y---CFSC----------M----KQHVEVALLN-----------------------------------------------------------GKDAKCPHVGC
>Lus10037580_HC
CPICQ---------A----T-P----------------------------------SIP-----F-------L-A------HP-C---Q-----H-R--Y---CYYC----------L----RTRCAATPSF--R-------------------------------------------------------------CPR--C
>Lus10037928_HC
CCICC--------DS------Q----------------------------------IDS-----L-------LYR---------C---G-----HMC--T---CSKC----------A----NE-----------------------------------------------------------------LVRGGGKCPL--C
>Lus10038048_HC
CAVCA----------------D----------------------------------NLE--WVAY-------G-P---------C---G-----HRD--V---CSTC----------V--VRLR-------F---------I-------------------------------------------------CQDQRCCI--C
>Lus10038656_HC
CCICC--------DS------Q----------------------------------IDS-----L-------LYR---------C---G-----HMC--T---CSKC----------A----NE-------L---------V-------------------------------------------------RGGGKCPL--C
>Lus10039202_HC
CPVCM---------N--LIY----------------------------------------------------P-P------IYQC-PNG-----H-T--L---CSNC----------K----SR-------V--HN-----S------------------------------------------------------CPT--C
>Lus10040508_HC
CEICM--------ED----V------------------------------------PVN-----M-------S-T------SMDC---R-----H-C--F---CNDC------------------------W--T-----------------------------------EHFIVKINEGQSRRIS----------CMAHKC
>Lus10040613_HC
CRKCG---------E--KES------------------------------------SVL-----V-------L-P---------C---R-----HLC--L---CTVC------GSTLV----GT------------------------------------------------------------------------CPV--C
>Lus10040616_HC
CSICC--------ED------K----------------------------------MSA-----M-------M-I------TMKC---S-----H-K--F---CSHC----------M----RT-------Y--VE-----D----------------------------KMQSCQVPIR----------------CPQPGC
>Lus10040829_HC
CCICF---------E-----------------------------------------QVC-----T-------I-E------VQNC---G-----H-Q--M---CANC----------T----LA-------L--C-----------------------------------CHNKPNPTTASLTPPV----------CPF--C
>Lus10041244_HC
CVMCL----------------S----------------------------------EAM--SVVF-------L-P---------C---A-----HQV--V---CTSC---------------NE-------L--------------------------------------HEKKGMTD------------------CPS--C
>Lus10041245_HC
CVMCL----------------S----------------------------------EAM--AGVF-------L-P---------C---A-----HQV--V---CISC---------------NE-------L--------------------------------------HEKKGMKD------------------CPS--C
>Lus10041246_HC
CVMCL--------SE----A-M----------------------------------SVV-----F-------L-P---------C---A-----HQV--V---CTSC---------------NE-------L--HE-----K----------------------------KGMKD---------------------CPS--C
>Lus10041603_HC
CMICQ---------A--LLF-D----------------------------------CAK-----C-------I-P---------C---S-----H-V--F---CKVC----------V----SR-------F--------------------------------------KD------------------------CPL--C
>Lus10042348_HC
CEICM--------EEVRANM------------------------------------STR-------------I-D---------C---G-----H-C--F---CNDC------------------------W--------------------------------------TEHFIVKINEGQSRRIR---------CMAFKC
>Lus10042969_HC
CRVCF---------E--GEI------------------------------------NIV-----L-------L-P---------C---R-----HRI--L---CSTC----------C----EK----------------------------------------------CKK-----------------------CPI--C
>Lus10002131_HH
CCSCH--------AV----L-D----------EGSGE-------------------TTR-------------L-G---------C---M-----H-V--I---HTNC----------L--VSHV----------------------------------------------KSFPPHTAPAGYV-------------CPS--C
>Lus10006378_HH
CTACT--------------F------------------------------------TLD-------------L-P---AVHFM-C---M-----H-S--F---HQRC----------L--GDNE----------------------------------------------KE------------------------CPE--C
>Lus10007703_HH
CSICG--------RD----V-SYAPIPPETESGTY-N-----------------FPEVA-----V-------L-S---------C---G-----H-V--F---HMIC----------F----S------------------S-------------------C--------NH------------ST---DPS----CFK--C
>Lus10012332_HH
CTACT--------------F------------------------------------TLDLPAVHF-------M-----------C---M-----H-S--F---HQRC----------LGDNEKE------------------------------------------------------------------------CPE--C
>Lus10012365_HH
CCSCQ--------AV----L-D-------EGS------G----------------ETTR-----L-------G-----------C---M-----H-V--I---HTNC---LVSH---V----KS-------F--P-------------PH-----------------------------TAPAGYV----------CPS--C
>Lus10015126_HH
CNHCK--------------L------------------------------------PGDDCPLIW-------G-Q---------C---N-----H-A--F---HLHC----------I----LK-------W-------------------------------------------------------VNSQTSQAHCPM--C
>Lus10030199_HH
CCICS-----CALSKNTSSF------------------------------------LVR-----V-------F-N---------C---G-----HAT------HLEC----------E--FLDT----------------------------------------------ESSSKGSPSG----------------CPV--C
>Lus10031549_HH
CNHCK-----LPGDD--CPL------------------------------------IWG-----Q-------------------C---N-----H-A--F---HLHC----------I----LK-------W--VN-----S----------------------------QTSQAH--------------------CPM--C
>Lus10034793_HH
CTIFL--------EE----M-G----------CRE-----------------GK--VIR-----L----------------D--C---K-----H-E--F---HESC----------L----IS-------W---------L----R--------------K--------SN-------------------C----CPL--G
>Lus10035820_HH
CLICE--------RD----L-SFAPVPPETEMGTC-N-----------------FPEVA-----V-------L-P---------C---G-----H-V--F---HMIC----------L----DT-------V---------S-------------------A--------NQ------------PF---EPT----CFM--C
>Lus10036764_HH
CGLCERFLSHRSPYS----S-R----------------------------------RIT--ITGT-------M-P---PSAVLSC---R-----H-V--F---HSEC----------L----DQ-------------------------------------------------------------ITPVSHSSDPPCPI--C
>Lus10037162_HH
CGLCE----------------RFLSHRSPYSSRGITITR-----------------TMP-----P-------S-A------VLSC---R-----H-V--F---HSEC----------L----DQ-------I--TP-----V----------------------------SHLSDPP-------------------CAI--C
>Lus10000023_HH
CAVCK--------EP----F-Q----------------------------------LDS--EARE-------M-P---------C---K-----H-I--Y---HSDC----------I----LP-------W---------L-------------------------------------------------SLRNSCPI--C
>Lus10000333_HH
CAVCL--------NE----F-D----------------------------------DDE--MLRL-------IPK---------C---D-----H-V--F---HPEC----------I----DA-------W---------L-------------------------------------------------ESHTTCPV--C
>Lus10000487_HH
CAICL--------VE----F-E----------------------------------EDD--LLRV-------VIM---------C---Y-----H-A--F---HPDC----------I----DL-------W---------L-------------------------------------------------RSHKTCPV--C
>Lus10000513_HH
CSVCL--------EQ----V-D-----------VG-E-------------------VIR-----T-------L-P---------C---L-----H-Q--F---HAIC----------I----DP-------W---------L-------------------R---Q----QG-------------------T----CPV--C
>Lus10000710_HH
CVVCL--------ND----F-H----------E-H-D-------------------VLR-----V-------L-P------N--C---A-----H-S--F---HLDC----------I----DV-------W---------L-------------------H--------SN-------------S-----N----CPI--C
>Lus10000885_HH
CAVCL--------SS----FEE-----------------------------------LE--YIRL-------LPT---------C---N-----H-S--F---HLPC----------I----DM-------W---------L-------------------------------------------------YSHLYCPL--C
>Lus10001421_HH
CAVCL--------ED----F-E----------------------------------AKE--EVMV-------T-H---------C---D-----H-M--F---HGDC----------I----VP-------W--VK--TNGN------------------------------------------------------CPV--C
>Lus10001568_HH
CTICL--------DQ----V-N-----------GG-E-------------------LVR-----S-------L-P---------C---L-----H-Q--F---HTNC----------I----DR-------W---------L-------------------R---Q----QG-------------------T----CPV--C
>Lus10001582_HH
CPVCK--------DE----F-E----------------------------------LGS--EARQ-------M-P---------C---N-----H-I--Y---HTDC----------I----VP-------W---------L-------------------------------------------------VQHNSCPV--C
>Lus10001611_HH
CPVCK--------EE----F-K----------------------------------MGE--EARE-------M-L---------C---H-----H-L--Y---HSNC----------I----VP-------W---------L-------------------------------------------------TMHNTCPV--C
>Lus10001654_HH
CTICL--------QD----I-G-----------KG-E-------------------VAR-----S-------L-P------K--C---Q-----H-S--F---HMAC----------V----DK-------W---------L-------------------V---R----HG-------------------S----CPV--C
>Lus10001683_HH
CYICL--------SE----Y-E----------------------------------EGD--KIRV-------L-P---------C---H-----H-E--Y---HMSC----------V----DK-------W---------------------------------------------------------LKEIHGVCPL--C
>Lus10001685_HH
CPICI--------DA----F------------------------------------KVEKQVVRL---------L---------C---A-----H-K--F---HTKC----------L----LP-------W---------L-------------------------------------------------LTNTHCPC--C
>Lus10002113_HH
CSICL--------DS----F-V-----------EG-D-------------------ELI-----R-------L-P---------C---E-----H-R--F---HSTC----------L----DP-------W---------I-------------------R---A----CG-------------------D----CPY--C
>Lus10002194_HH
CAVCL--------SL----L-E----------E-D-E-------------------MVR-----S-------L-P------N--C---G-----H-G--F---HAEC----------V----DK-------W---------L-------------------S--------CH-------------T-----T----CPI--C
>Lus10002369_HH
CPICL--------EE----F-H----------VGN---------------------EVR-----G-------L-P---------C---A-----H-N--F---HVEC----------I----DE-------W---------L----R--------------L--------NV-------------------K----CPR--C
>Lus10002554_HH
CVICQ--------MG----Y-K----------------------------------RGD--KRMT-------L-P---------C---K-----H-I--Y---HASC----------G----SK-------W---------L-------------------------------------------------SINKACPI--C
>Lus10002637_HH
CAVCL--------ED----F-E----------------------------------LGS--EAKE-------M-P---------C---K-----H-K--F---HEGC----------I----HP-------W---------L-------------------------------------------------ELHSSCPV--C
>Lus10002639_HH
CGVCS-----------KLLW-QKSPWSSNRIMRGGVG-------------------DMP--TAGV-------L-H---------C---A-----H-V--F---HAEC----------L----EQ-------------------------------------------------------------VTPKTQVHDPPCPL--C
>Lus10002679_HH
CCICS--------CA----LTK----------------------------------NTSSFRVRV-------F-N---------C---G-----HAA------HLEC----------GFLDTES----------------------------------------------------------------SSKGSSLGCPV--C
>Lus10002706_HH
CSVCL--------EQ----V-D-----------VG-E-------------------VIR-----T-------L-P---------C---L-----H-Q--F---HAIC----------I----DP-------W---------L-------------------R---Q----QG-------------------T----CPV--C
>Lus10003400_HH
CSICL--------SD----Y-N----------P-K-E-------------------TVK-----T-------I-P------D--C---H-----H-C--F---HAEC----------I----DE-------W---------L----R--------------L--------NG-------------------T----CPI--C
>Lus10003485_HH
CGICA--------HS----V-R-----------SGQG-------------------TAI-----F-------T-A------E--C---N-----H-V--F---HFPC----------I----TS-------H---F-----T-------------------K---H----HL-------------------LL---CPV--C
>Lus10003617_HH
CAVCL--------SE----F-K----------------------------------EGE--LVRR-------L-S---------C---K-----H-L--F---HREC----------V----DE-------W---------------------------------------------VMMRRGRTEG-GNYGFSSSCPL--C
>Lus10003698_HH
CPVCK--------DE----F-E----------------------------------LGS--EARQ-------M-P---------C---N-----H-I--Y---HADC----------I----VP-------W---------L-------------------------------------------------VQHNSCPV--C
>Lus10003992_HH
CVVCK--------EE----M-E----------------------------------EGR--EVCE-------M-P---------C---G-----H-L--F---HWSC----------I----LP-------W---------I-------------------------------------------------INRNTCPT--C
>Lus10004460_HH
CAVCL--------NE----F-D----------------------------------DDE--TLRL-------IPK---------C---D-----H-V--F---HPEC----------I----DA-------W---------L-------------------------------------------------ESHTTCPV--C
>Lus10004572_HH
CAICL--------VE----F-E----------------------------------EDD--LLRL-------VIV---------C---Y-----H-A--F---HPDC----------I----DL-------W---------L-------------------------------------------------RSHKTCPV--C
>Lus10004636_HH
CAICL--------EV----Y-D-----------FE-N-------------------PKI-----Y-------M-Q---------C---M-----H-Y--Y---HLSC----------A----FE-------W---------M-------------------Q---R----SA-------------------T----CPV--C
>Lus10004712_HH
CAVCK--------EP----F-E----------------------------------LET--EARQ-------M-P---------C---K-----H-L--Y---HSDC----------I----LP-------W---------L-------------------------------------------------SLRNSCPV--C
>Lus10004977_HH
CTICL--------DQ----V-S-----------RG-E-------------------LVR-----S-------L-P---------C---L-----H-Q--F---HTNC----------I----DQ-------W---------L-------------------R---Q----QG-------------------T----CPV--C
>Lus10005084_HH
CPTCL--------EE----Y-S-----------PE-N-------------------PKI-----M-------T-K---------C---S-----H-H--F---HLGC----------I----YE-------W---------M-------------------E---R----SD-------------------S----CPI--C
>Lus10005111_HH
CPICC--------DDLFTSS-A----------------------------------TVR-------------GLP---------C---G-----H-F--M---HSSC----------F----QA-------Y----------------------------------------------------------TVSHYVCPI--C
>Lus10005127_HH
CSICY--------ED----LKP----------------------------------IVEDLQVIS-------I-----------C---G-----H-V--L---HELC----------L----QQ-------W-----------------------------------------------------FEYCPGKKKYSCPV--C
>Lus10005237_HH
CAICL--------VA----A-A-----------GV-I--------------------AA-----E-------M-P---------C---R-----H-R--F---HSGC----------I----AS-------W---------L-------------------K---R----SR-------------------T----CPL--C
>Lus10005275_HH
CSVCL--------GS----V-V-----------EG-S-------------------TVK-----E-------L-P------N--C---K-----H-L--F---HVEC----------I----DL-------W---------L-------------------G---G----ST-------------------N----CPN--C
>Lus10005389_HH
CSICL--------AD----Y-R----------A-N-D-------------------TLR-----C-------I-P------E--C---N-----H-C--F---HADC----------V----DE-------W---------L----R--------------V--------TA-------------------T----CPL--C
>Lus10005617_HH
CAVCL--------DE----I-E----------------------------------ADD--PARM-------I-P---V-----C---N-----H-G--Y---HLEC----------A----DK-------W---------L-------------------------------------------------SKHPFCPV--C
>Lus10005814_HH
CVICL--------SE----F-A----------------------------------AGD--RVKI-------LPK---------C---N-----H-G--F---HVRC----------I----DK-------W---------L-------------------------------------------------GSHSSCPT--C
>Lus10005815_HH
CVICL--------SE----F-S----------------------------------AGD--LIKV-------LPT---------C---N-----H-R--F---HVKC----------I----DQ-------W---------L-------------------------------------------------GSHSSCPT--C
>Lus10005816_HH
CVICL--------SE----F-A----------------------------------SGD--FVKV-------LPT---------C---N-----H-G--F---HVKC----------I----DQ-------W---------L-------------------------------------------------GDHSSCPT--C
>Lus10005817_HH
CVICL--------SE----F-A----------------------------------TGD--RVKI-------LPK---------C---N-----H-G--F---HVKC----------I----DR-------W---------L-------------------------------------------------GSHSSCPT--C
>Lus10005818_HH
CVICL--------SE----F-V----------------------------------SGD--RVKI-------LPK---------C---N-----H-G--F---HVKC----------I----DK-------W---------L-------------------------------------------------GDHSSCPT--C
>Lus10005954_HH
CAICL--------CE----F-E----------E-G-E-------------------ELK-----T-------L-P------E--C---M-----H-S--F---HVGC----------I----DM-------W---------L-------------------Y--------SH-------------S-----N----CPM--C
>Lus10006074_HH
CAICL--------ED----Y-S----------------------------------VGE--KIRI-------L-P---------C---R-----H-K--F---HAFC----------V----DS-------W---------------------------------------------------------LTTWRTFCPV--C
>Lus10006279_HH
CTICL--------EE----M-G----------------------------------SGEGKAIRI---------D---------C---K-----H-E--F---HEIC----------L----IS-------W---------L-------------------------------------------------RKSNCCPL--C
>Lus10006449_HH
CMICL--------ED----L-A-----------AA----------------------AA-----E-------M-P---------C---R-----H-R--F---HKGC----------I----VS-------W---------L-------------------K---Q----SH-------------------Y----CPI--C
>Lus10006493_HH
CAVCL--------SE----FEE-----------------------------------KE--KGRT-------LPQ---------C---K-----H-S--F---HTEC----------I----DM-------W---------F-------------------------------------------------HSHSTCPL--C
>Lus10006785_HH
CVICL--------SE----F-A----------------------------------AGD--RVKI-------LPK---------C---N-----H-G--F---HVKC----------I----DR-------W---------L-------------------------------------------------GSHSSCPT--C
>Lus10006786_HH
CVICL--------SE----F-V----------------------------------AGD--LVKV-------LPT---------C---N-----H-G--F---HVKC----------I----DQ-------W---------L-------------------------------------------------GDHSSCPT--C
>Lus10006787_HH
CVICL--------LE----F-A----------------------------------AGD--LIKV-------LPT---------C---N-----H-G--F---HVKC----------I----DQ-------W---------L-------------------------------------------------GSHSSCPT--C
>Lus10006788_HH
CVICL--------LE----F-T----------------------------------AGD--RVKI-------LPK---------C---N-----H-G--F---HVRC----------I----DK-------W---------L-------------------------------------------------GSHSSCPT--C
>Lus10007628_HH
CSVCL--------ED----M-V----------AGD-CNG---------GGAAGR--VIR-----L----------------D--C---K-----H-D--F---HECC----------L----IS-------W---------L----K--------------T--------SN-------------------S----CPL--C
>Lus10007936_HH
CVVCL--------CG----L-S----------------------------------EGE--LVRE-------L-D---------C---R-----H-V--F---HKGC----------L----DG-------W---------L----------------------------RRCNFT--------------------CPI--C
>Lus10007937_HH
CVVCL--------CG----L-S----------------------------------EGE--LVRE-------L-D---------C---R-----H-V--F---HKGC----------L----DG-------W---------L----------------------------RRSNFT--------------------CPI--C
>Lus10007967_HH
CSICQ--------ED----F-E----------GGDDE-------------------VGK-------------L-E---------C---G-----H-G--F---HILC----------I----KQ-------W---------L-------------------------------------------------AHKNNCPV--C
>Lus10008046_HH
CGICQKVLRRKPYIHGDALS-G----------------------------------GGEYAVVAV-------L-V---------C---G-----H-M--Y---HADC----------L----EE-------------------------------------------------------------RTRIEHKSDPECPL--C
>Lus10008106_HH
CCICL--------GK----Y-A----------NND-E--------------------LR-----E-------L-P---------C---A-----H-F--F---HKDC----------V----DK-------W--L----------KINAT----------------------------------------------CPL--C
>Lus10008235_HH
CAVCL--------SE----F-K----------------------------------EGE--LVRR-------L-S---------C---K-----H-L--F---HREC----------V----PE-------W---------------------------------------------GNDEEEEEDGGGNYGFSSSCPL--C
>Lus10008283_HH
CTVCM--------EA----I-S----------------------------------GEE--KIRE-------LCN---------C---R-----H-V--F---HREC----------V----DR-------W---------------------------------------------VDEGR------------LSCPL--C
>Lus10008447_HH
CSICL--------EE----F-C-----------DS-D-------------------PST-----V-------T-T---------C---K-----H-E--F---HLQC----------V----LE-------W---------C-------------------Q---R----SS-------------------Q----CPM--C
>Lus10008458_HH
CAVCL--------SS----FEE-----------------------------------LE--YIRL-------LPN---------C---N-----H-S--F---HLPC----------I----DM-------W---------L-------------------------------------------------YSHPHCPL--C
>Lus10008628_HH
CPICR--------ESIFTSS-I----------------------------------PVK-----A-------L-P---------C---G-----H-L--M---HSPC----------F----QD-------Y--------------------------------------TCNHYI--------------------CPI--C
>Lus10008797_HH
CAVCL--------ES----F-K-----------TG-E-------------------KCR-----V-------L-P------A--C---K-----H-S--F---HAEC----------V----DG-------W---------L-------------------L---K----IP-------------------V----CPI--C
>Lus10008874_HH
CAVCK--------DD----M-N----------------------------------VGQ--KAKL-------L-P---------C---T-----H-R--Y---HEDC----------I----VP-------W---------L-------------------------------------------------KIRNTCPV--C
>Lus10008972_HH
CAICL--------AE----Y-V-----------DG-D-------------------ILR-----L-------L-P------D--C---E-----H-V--F---HAPC----------V----DQ-------W--LL-----M-------------------K---N----HS-------------------ST---CPI--C
>Lus10009326_HH
CAICL--------EE----W-G----------------------------------EGD--ECRV-------L-P---E-----C---N-----H-V--Y---HKVC----------V----DG-------W---------L----------------------------LTGVNDHDQYRRC-------------CPI--C
>Lus10009438_HH
CAICL--------ED----Y-S----------------------------------VGE--KIRI-------L-P---------C---R-----H-K--F---HAFC----------V----DS-------W---------------------------------------------------------LTTWRTFCPV--C
>Lus10009511_HH
CAVCI--------SK----F-Q----------D-S-D-------------------VLR-----L-------L-P------S--C---K-----H-A--F---HMEC----------I----DQ-------W---------L-------------------N--------SH-------------S-----S----CPL--C
>Lus10009773_HH
CPLCLYPLVQEKEER------E----------------------------------ILP--FMKL-------M-S---------C---F-----H-C--Y---HSEC----------I----IR-------W----------------------------------WTWLQKQQENTSASSIRVENKMAAEKSMAQCPV--C
>Lus10009832_HH
CCICL--------GT----F-E------------DGD-------------------KVK-----S-------L-P------R--C---H-----H-C--F---HSEC----------V----DR-------W---------L-------------------L-----------------------AH---CD----CPL--C
>Lus10010179_HH
CAVCK--------DE----F-E----------------------------------KGA--EAKQ-------M-P---------C---K-----H-L--Y---HRDC----------I----VP-------W---------L-------------------------------------------------ELHNSCPV--C
>Lus10010182_HH
CVVCR--------LD----F-E----------------------------------DEE--AVTV-------L-S---------C---K-----H-S--Y---HAEC----------I----NN-------W---------L-------------------------------------------------KINKVCPV--C
>Lus10010372_HH
CCVCQ--------EE----Y-N----------------------------------NGE--DIGT-------L-D---------C---G-----H-D--F---HTGC----------V----KQ-------W---------L-------------------------------------------------MLKNWCPI--C
>Lus10010513_HH
CSICL--------DP----F-T-----------VQ-D-------------------PAT-----V-------T-N---------C---K-----H-E--Y---HLQC----------I----LD-------W---------C-------------------Q---R----SK-------------------E----CPI--C
>Lus10011380_HH
CPICL--------DE----F-V----------TLG---------------------SVP-----D-------L-P---------C---G-----H-H--F---HIKC----------I----VN-------W---------L----K--------------R--------SY-------------------S----CPL--C
>Lus10011392_HH
CVVCL--------ED----L-P-----------AA-V-------------------PAA-----E-------M-P---------C---R-----H-Q--F---HEGC----------I----VS-------W---------L-------------------K---Q----SH-------------------Y----CPI--C
>Lus10011416_HH
CCVCL--------CG----F-E----------------------------------DEE--EVSE-------L-S---------C---K-----H-F--F---HKGC----------L----QK-------W---------------------------------------------------------FDNRHVTCPL--C
>Lus10011475_HH
CCICL--------NE----Y-E----------------------------------DDE--ELRE-------L-P---------C---A-----H-V--F---HVEC----------V----DK-------W---------L-------------------------------------------------KINASCPL--C
>Lus10011702_HH
CAVCL--------SK----F-D----------D-S-D-------------------VLR-----L-------L-P------S--C---K-----H-A--F---HMEC----------I----DQ-------W---------L-------------------N--------SH-------------A-----S----CPL--C
>Lus10012033_HH
CAVCL--------LE----FEH----------------------------------GRD--YVRT-------LPN---------C---S-----H-A--F---HVDC----------I----DI-------W---------L-------------------------------------------------RSHANCPL--C
>Lus10012628_HH
CAICL--------TE----Y-C----------G-K-D-------------------TIR-----L-------I-P------E--C---K-----H-C--F---HADC----------I----DE-------W---------L----R--------------M--------NT-------------------S----CPV--C
>Lus10012745_HH
CSVCL--------SE----FEQ-----------------------------------DE--TLRL-------LPK---------C---S-----H-A--F---HIPC----------I----DT-------W---------L-------------------------------------------------RSHTNCPL--C
>Lus10012811_HH
CPICY--------EY---LF-D----------------------------------SMK--DTIV-------M-K---------C---G-----H-T--M---HCEC------HYEMI--KRDR-------Y---------C------------------------------------------------------CPI--C
>Lus10012819_HH
CVICL--------DE----WEK----------------------------------EGE--VVKE-------M-P---------C---K-----H-R--F---HGGC----------V----EK-------W---------L-------------------------------------------------KVHGSCPV--C
>Lus10012975_HH
CAVCI--------SK----F-E----------D-V-E-------------------ILR-----L-------L-P------K--C---K-----H-A--F---HINC----------I----DQ-------W---------L-------------------E--------RH-------------S-----S----CPI--C
>Lus10012987_HH
CAVCL--------CE----FSD-----------------------------------KD--KLRL-------LPI---------C---S-----H-A--F---HIDC----------I----DA-------W---------L-------------------------------------------------LSNSTCPI--C
>Lus10013144_HH
CCICL--------GK-----------------------------------------YANNDELRE-------L-P---------C---V-----H-F--F---HKDC----------V----DK-------W---------L-------------------------------------------------KINATCPL--C
>Lus10013210_HH
CAICL--------SE----F-A----------------------------------AGE--ELRV-------LPQ---------C---G-----H-G--F---HVSC----------I----DT-------W---------L-------------------------------------------------GSHSSCPS--C
>Lus10013235_HH
CPVCK--------DQ----F-E----------------------------------AGS--EARQ-------M-P---------C---N-----H-M--Y---HSDC----------I----VP-------W---------L-------------------------------------------------EQHNSCPV--C
>Lus10013374_HH
CSICL--------EE----F-C-----------DS-D-------------------PST-----V-------T-T---------C---K-----H-E--F---HLQC----------V----LE-------W---------C-------------------Q---R----SS-------------------Q----CPM--C
>Lus10013397_HH
CSVCL--------DD----F-E----------------------------------VGS--EAKE-------M-P---------C---K-----H-K--F---HSGC----------I----LP-------W---------L-------------------------------------------------ELHSSCPV--C
>Lus10013475_HH
CVVCL--------CG----L-S----------------------------------EGE--LVRE-------L-D---------C---R-----H-V--F---HKGC----------L----DG-------W---------L----------------------------RRCNFT--------------------CPI--C
>Lus10013497_HH
CSICQ--------ED----F-E----------GGDAE-------------------VGK-------------L-E---------C---G-----H-G--F---HIHC----------I----KQ-------W---------L-------------------------------------------------AHKNNCPV--C
>Lus10013606_HH
CSICL--------DD----F-T-----------ST-D-------------------PST-----L-------T-N---------C---R-----H-E--Y---HLQC----------I----LE-------W---------C-------------------Q---R----SS-------------------D----CPM--C
>Lus10013618_HH
CSVCL--------SE----FEE-----------------------------------EE--KIRL-------LPQ---------C---H-----H-A--F---HVPC----------I----DA-------W---------L-------------------------------------------------KSHATCPL--C
>Lus10014526_HH
CAVCL--------CE----FSE-----------------------------------KD--KLRL-------LPI---------C---S-----H-A--F---HISC----------I----DT-------W---------L-------------------------------------------------LSNSTCPL--C
>Lus10014823_HH
CAICL--------ED----Y-S----------------------------------VGE--KLRI-------L-P---------C---Q-----H-K--F---HALC----------V----DS-------W---------------------------------------------------------LTTWRTFCPV--C
>Lus10015046_HH
CVVCK--------EE----M-E----------------------------------EGR--EVCE-------M-P---------C---G-----H-L--F---HWSC----------I----LR-------W---------L-------------------------------------------------SNRNTCPT--C
>Lus10015167_HH
CAVCL--------NE----F-D----------------------------------DHE--TLRL-------IPN---------C---D-----H-V--F---HPEC----------I----DA-------W---------L-------------------------------------------------ESHTTCPV--C
>Lus10015502_HH
CAVCL--------SE----FEP-----------------------------------ED--KLRL-------LPK---------C---S-----H-A--F---HMDC----------I----DT-------W---------L-------------------------------------------------LSHSTCPL--C
>Lus10015506_HH
CVVCL--------DG----I-K----------Q-G-Q-------------------WCR-----M-------L-C------G--C---G-----H-V--F---HRRC----------V----DT-------W---------L-------------------S--------KV-------------P-----S----CPI--C
>Lus10015837_HH
CAICL--------EE----W-E----------EGD---------------------ECR-----V-------L-P------E--C---N-----H-V--Y---HKVC----------V----DG-------W--LL-----T----------------------------GVNEHRDDQYRR--------------CPT--C
>Lus10015901_HH
CSVCL--------NE----FHE-----------------------------------DA--MLRL-------LPK---------C---N-----H-A--F---HVSC----------I----DT-------W---------L-------------------------------------------------RSHTNCPL--C
>Lus10016040_HH
CAICL--------AE----F-A----------------------------------VGD--EIRL-------LPQ---------C---G-----H-G--F---HVKC----------I----DT-------W---------L-------------------------------------------------GSHSSCPS--C
>Lus10016102_HH
CAICL--------TN----M-K-----------AGHG-------------------HAI-----F-------T-A------E--C---S-----H-S--Y---HFHC----------I----TS-------N---------V-------------------K---H----GN-------------------QI---CPV--C
>Lus10016163_HH
CVICL--------GE----F-E----------EGE---------------------RVK-----V-------L-P------F--C---G-----H-V--F---HVEC----------V----DT-------W---------L----M--------------S--------QV-------------------S----CPL--C
>Lus10016195_HH
CSICL--------EE----F-S-----------SN-D-------------------PST-----L-------T-K---------C---R-----H-E--Y---HLQC----------I----LE-------W---------C-------------------Q---R----SS-------------------D----CPM--C
>Lus10016416_HH
CVICQ--------MR----Y-K----------------------------------RGE--KQTK-------L-P---------C---K-----H-T--Y---HSEC----------I----TK-------W---------L-------------------------------------------------VINKVCPV--C
>Lus10016427_HH
CSVCL--------RE----F-S----------K-G-D-------------------AVR-----K-------L--------G--C---D-----H-T--F---HVDC----------V----DR-------W---------F-------------------D--------QELANK-RKGMSNFVV-----T----CPL--C
>Lus10016428_HH
CAVCL--------SE----F-M----------------------------------AGE--DVRK-------L-G---------C---S-----H-S--F---HKDC----------V----DK-------W---------L----------------------------FRADDRKLVVVVT-------------CPL--C
>Lus10016541_HH
CSICL--------EE----F-K------------GED-------------------ECR--VLTV-------------------C---G-----H-V--Y---HKEC----------I----DL-------W---------L-------------------------------------------------TDDNHCPL--C
>Lus10016924_HH
CSICL--------GP--KCY-E-----------ED-V-------------------VIL-----Q-------F-S------K--C---G-----H-S--F---HERC----------L----LL-------W---------L-------------------K---K----TT-------------------T----CPL--C
>Lus10016936_HH
CAICL--------ED----Y-S----------------------------------VGE--KLRI-------L-P---------C---R-----H-K--F---HALC----------V----DS-------W---------------------------------------------------------LTTWRTFCPV--C
>Lus10017253_HH
CAVCL--------DE----I-E----------------------------------AED--PARM-------I-P---V-----C---N-----H-G--Y---HLEC----------A----DK-------W--LS--KHPF------------------------------------------------------CPV--C
>Lus10017383_HH
CAVCK--------DE----F-E----------------------------------KGA--EAKQ-------M-P---------C---K-----H-L--Y---HRDC----------I----VP-------W---------L-------------------------------------------------ELHNSCPV--C
>Lus10017385_HH
CVICR--------LD----F-E----------------------------------DEE-----A-------V-T------VLSC---K-----H-S--Y---HAEC----------I----NN-------W--LK-----I----------------------------NKV-----------------------CPV--C
>Lus10017510_HH
CAVCL--------YD----F-E----------------------------------EED--EIRS-------LAN---------C---R-----H-V--F---HKEC----------L----DR-------W---------------------------------------------------------MGYERRTCPM--C
>Lus10017722_HH
CVICL--------EE----M-E----------ESG-----------------GERVMIR-----M----------------E--C---G-----H-M--F---HESC----------S----VS-------W---------L----R--------------V--------SD-------------------F----CPL--C
>Lus10017750_HH
CCICL--------AT----Y-G----------------------------------DDD--ELKE-------L-P---------C---S-----H-L--F---HASC----------V----DI-------W---------L-------------------------------------------------KLKAFCPL--C
>Lus10017788_HH
CPICL--------EE----Y-D-----------RE-N-------------------PKL-----N-------T-K---------C---E-----H-H--F---HLPC----------L----LE-------W---------M-------------------E---R----SD-------------------T----CPM--C
>Lus10017865_HH
CAICK--------EN----L-V----------V-D-D-------------------KMQ-----E-------L-P---------C---K-----H-T--F---HPPC----------L----KP-------W---------L----D--------------E--------HN-------------------S----CPI--C
>Lus10017978_HH
CGICL--------KL----L-TDRSLWSAQKLVA--NN------------------ELP-----V-------V-A------ILTC---G-----H-V--Y---HAEC----------L----ET-------L--T-----------HEIA---------------------KYDPS--------------------CPI--C
>Lus10018140_HH
CVICQ--------AE----Y-E----------------------------------EKE--AEEV-------V-Q------IVGC---G-----H-A--Y---HKEC----------V----TN-------W---------L-------------------------------------------------LIRKSCPV--C
>Lus10018167_HH
CTVCL--------DE----M-L----------I-G-V-------------------QVA-----C-------L-P---------C---E-----H-L--F---HGSC----------I----VQ-------W---------L-------------------E--------TS-------------H-----L----CPL--C
>Lus10018292_HH
CCICL--------MQ----M-E----------------------------------IGGGSDLKM-------L-P---------C---Q-----H-K--F---HKVC----------I----ER-------W--------------------------------------------------------HMRKRRRTCPL--C
>Lus10018613_HH
CVICM--------TS----I-D----------------------------------MMQRPSDCM-------VTP---------C---D-----H-F--F---HSGC----------L----QR-------W---------M-------------------------------------------------DIKMECPT--C
>Lus10018817_HH
CSICY--------ED----LKP----------------------------------IVEDLQVIS-------I-----------C---G-----H-V--L---HELC----------L----QQ-------W-----------------------------------------------------FEYCPGKKKYSCPV--C
>Lus10019018_HH
CSICL--------SE----Y-N----------P-K-E-------------------TVK-----T-------I-P------D--C---H-----H-C--F---HAEC----------I----DE-------W---------L----R--------------L--------NG-------------------T----CPI--C
>Lus10019150_HH
CSICL--------AK----I-Q----------------------------------QRE--QVTK-------L-R---------C---T-----H-L--F---HRAC----------L----DR-------W---------------------------------------------------------FGSSGLTCPL--C
>Lus10019507_HH
CAVCL--------NQ----M-K----------K-D-D-------------------EVR-----E-------L-R------N--C---C-----H-V--F---HKDC----------I----DR-------W---------I-------------------D--------HELDDQEE-DDESNRR-----T----CPL--C
>Lus10019685_HH
CAVCL--------SE----F-V----------A-G-E-------------------DVR-----E-------L--------G--C---R-----H-S--F---HKDC----------V----DK-------W---------L-------------------F--------RADDRK-----L-VAV-----T----CPL--C
>Lus10019686_HH
CSVCL--------RE----F-S----------K-G-D-------------------AVR-----K-------L--------G--C---D-----H-T--F---HVDC----------L----DR-------W---------F-------------------D--------QEVANKWRKGGSNFVV-----T----CPL--C
>Lus10019703_HH
CVICQ--------MR----Y-K----------------------------------RGE--KQTK-------L-P---------C---K-----H-T--Y---HSEC----------I----TK-------W---------L-------------------------------------------------VINKVCPV--C
>Lus10019973_HH
CAVCL--------SE----FEP-----------------------------------ED--KLRL-------LPN---------C---S-----H-A--F---HMDC----------I----DT-------W---------L-------------------------------------------------LSHSTCPL--C
>Lus10019979_HH
CVVCL--------DG----I-K----------Q-G-Q-------------------WCR-----M-------L-C------G--C---G-----H-V--F---HRRC----------V----DT-------W---------L-------------------S--------KV-------------P-----S----CPI--C
>Lus10020145_HH
CSICQ--------EE----Y-A----------------------------------DEE--ELGR-------L-R---------C---E-----H-K--Y---HLNC----------I----QQ-------W---------L-------------------------------------------------RVKNWCPV--C
>Lus10020256_HH
CGVCS-----------KLLW-QKSPWSSNRIMRGGVG-------------------DMP--TAGV-------L-H---------C---A-----H-V--F---HAEC----------L----EQ-------------------------------------------------------------VTPKTQVHDPPCPL--C
>Lus10020258_HH
CAVCL--------ED----F-E----------------------------------LGS--EAKE-------M-P---------C---K-----H-K--F---HEGC----------I----HP-------W---------L-------------------------------------------------ELHSSCPV--C
>Lus10020655_HH
CSICL--------EG----V-T-----------DT-G-------------------DRS-----WAK-----L-Q---------C---G-----H-Q--F---HLDC----------I----GS-------A---------F-------------------N---I--KGAM-------------------Q----CPN--C
>Lus10020859_HH
CVICL--------SD----F-A----------------------------------AGE--KVKI-------LPK---------C---N-----H-G--F---HVKC----------I----DR-------W---------L-------------------------------------------------RSHSSCPT--C
>Lus10021197_HH
CAVCL--------NE----F-V----------E-D-E-------------------KLR-----R-------I-P------N--C---C-----H-V--F---HIDC----------I----DA-------W---------L-------------------Q--------NN-------------S-----N----CPL--C
>Lus10021245_HH
CSICL--------DD----F-T-----------ST-D-------------------PST-----L-------T-N---------C---R-----H-E--Y---HLQC----------I----LE-------W---------C-------------------Q---R----SS-------------------D----CPM--C
>Lus10021458_HH1
CAICL--------TN----M-K-----------AGHG-------------------HAI-----F-------T-A------E--C---S-----H-S--L---HFHC----------I----TS-------N---------V-------------------K---H----GN-------------------QI---CPV--C
>Lus10021458_HH2
CAICL--------TN----M-K-----------AGHG-------------------HAI-----F-------T-A------E--C---S-----H-S--F---HFHC----------I----TS-------N---------V-------------------K---H----GN-------------------QI---CPV--C
>Lus10021524_HH
CSICL--------QD----F-Q----------G-G-E-------------------LAR-----E-------V-P------S--C---G-----H-Y--F---HADC----------L----DN-------W---------L-------------------I--------RN-------------A-----S----CPM--C
>Lus10021628_HH
CTICL--------QD----I-G-----------KG-E-------------------VAR-----S-------L-P------K--C---Q-----H-S--F---HMAC----------V----DK-------W---------L-------------------V---R----HG-------------------S----CPV--C
>Lus10021683_HH
CPVCL--------ER----L-D------------Q-D-------------------MGG-----I-------L-T------TI-C---N-----H-S--F---HCSC----------I----SK-------W---------A----D--------------S--------S-------------------------CPV--C
>Lus10021722_HH
CTVCQ--------EE----F-E----------------------------------RDD--ELGK-------L-E---------C---G-----H-G--F---HLEC----------I----KQ-------W---------L-------------------------------------------------ANKNTCPV--C
>Lus10021801_HH
CCICL--------TS----Y-E----------------------------------DGA--ELNA-------L-P---------C---N-----H-H--F---HSSC----------I----VR-------W---------L-------------------------------------------------KMNATCPL--C
>Lus10021842_HH
CAVCL--------DE----I-E----------------------------------EKQ--TARR-------I-P---V-----C---N-----H-G--F---HVEC----------A----DK-------W---------L-------------------------------------------------SNNPFCPV--C
>Lus10022223_HH
CAVCL--------ES----F-K-----------TG-E-------------------KCR-----V-------L-P------A--C---K-----H-S--F---HAEC----------V----DG-------W---------L-------------------L---K----IP-------------------V----CPI--C
>Lus10022567_HH
CCICL--------SK----Y-K----------------------------------EKE--EVRE-------L-P---------C---L-----H-T--F---HLKC----------V----DQ-------W---------L-------------------------------------------------RIISCCPL--C
>Lus10022743_HH
CSICL--------GE----F-T----------------------------------DGE--KVRV-------LPK---------C---N-----H-G--F---HVEC----------V----DK-------W---------L-------------------------------------------------QSRSSCPN--C
>Lus10022967_HH
CPVCK--------EE----F-K----------------------------------MGE--EARE-------M-P---------C---H-----H-L--Y---HSDC----------I----VP-------W---------L-------------------------------------------------TMHNTCPV--C
>Lus10023055_HH
CCVCL--------GE----F-E----------M-K-E-------------------ELL-----Q-------I-S------L--C---R-----H-V--F---HMDC----------I----HH-------W---------L-------------------H--------TN-------------S-----T----CPL--C
>Lus10023112_HH
CCICL--------NE----Y-E----------------------------------DDE--ELRE-------L-P---------C---A-----H-V--F---HVEC----------V----DK-------W---------L-------------------------------------------------KINASCPL--C
>Lus10023235_HH
CAVCK--------DD----M-N----------------------------------VGE--KAKL-------L-P---------C---T-----H-R--Y---HEDC----------I----VP-------W--LK--IRNT------------------------------------------------------CPV--C
>Lus10023477_HH
CIICR--------EE----MTT----------------------------------AKK-------------L-V---------C---G-----H-L--F---HVHC----------L----RS-------W---------L-------------------------------------------------ERQHTCPT--C
>Lus10023507_HH
CAICL--------EE----Y-K----------------------------------KGS--RIGK----------------LRKC---G-----H-E--Y---HIGC----------I----KK-------W---------L-------------------------------------------------TVKNSCPI--C
>Lus10023527_HH
CSICL--------TK----M-K-----------EGGG-------------------QAL-----F-------T-A------E--C---S-----H-S--F---HFHC----------I----AS-------N---------V-------------------K---H----GN-------------------QI---CPV--C
>Lus10023617_HH
CAVCL--------NR----FEN-----------------------------------PE--VLRL-------LPK---------C---R-----H-A--F---HVDC----------V----DT-------W---------L-------------------------------------------------DAHSTCPL--C
>Lus10023671_HH
CAICL--------ET----P-S-----------IG-E-------------------TIR-----H-------L-P---------C---F-----H-K--F---HKDC----------I----DP-------W---------L-------------------G---R----QK-------------------S----CPV--C
>Lus10023914_HH
CPVCF-----------EFLF-E----------------------------------TMK--DITV-------L-P---------C---G-----H-T--I---HLEC----------V----KQMERHCQYS----------------------------------------------------------------CPV--C
>Lus10024124_HH
CSICL--------AD----Y-R----------A-N-D-------------------TLR-----C-------I-P------D--C---N-----H-C--F---HADC----------V----DE-------W---------L----R--------------V--------TA-------------------T----CPL--C
>Lus10024372_HH
CAVCK--------EA----F-Q----------------------------------LDS--EARE-------M-P---------C---K-----H-I--Y---HSDC----------I----LP-------W--LS--LRNS------------------------------------------------------CPV--C
>Lus10024405_HH
CPVCL--------SD----F-N----------E-G-E-------------------PVR-----S-------L-P------A--C---S-----H-V--F---HVAC----------I----DR-------W---------L-------------------I--------CH-------------S-----N----CPV--C
>Lus10024629_HH
CSVCL--------DS----I-H----------Y-H-NVD---------DDYPVGSTSVK-----R-------L-A---------C---C-----H-V--F---HEDC----------I----RR-------W---------L-------------------A--------VK-------------A-----S----CPL--C
>Lus10024635_HH
CPTCL--------EE----Y-D-----------DE-N-------------------PRI-----I-------T-K---------C---E-----H-H--F---HLAC----------I----LE-------W---------M-------------------E---R----SD-------------------T----CPV--C
>Lus10024657_HH
CAVCL--------YD----F-E----------------------------------EED--EIRN-------LAN---------C---R-----H-V--F---HRSC----------L----DR-------W---------------------------------------------------------MGYDRRTCPL--C
>Lus10024759_HH
CPLCL--------------Y-P----------------------------------LVQEKEERE-------ILP---FMKLMSC---F-----H-C--Y---HSEC----------I----IR-------W----------------------------------WTWLQKQQENTSGSSIRVENKIAPENSMGQCPV--C
>Lus10024810_HH
CCVCQ--------EE----Y-S----------------------------------DGERIGTLD-------------------C---G-----H-D--F---HMDC----------I----KQ-------W---------L-------------------------------------------------MLKNWCPI--C
>Lus10024881_HH
CVVCL--------ND----F-H----------E-H-D-------------------ILR-----V-------L-P------N--C---A-----H-S--F---HLDC----------I----DV-------W---------L-------------------H--------SN-------------S-----N----CPI--C
>Lus10025145_HH
CSICL--------GE----F-L----------------------------------DGE--RVRV-------LPN---------C---N-----H-E--F---HVLC----------I----DK-------W---------L-------------------------------------------------ALHSSCPN--C
>Lus10025146_HH
CSICL--------GE----F-L----------------------------------DGE--RVRV-------LPK---------C---S-----H-G--F---HVWC----------I----DK-------W---------L-------------------------------------------------TLHSSCPN--C
>Lus10025162_HH
CAICL--------AE----F-A----------------------------------VGD--EIRL-------LPQ---------C---G-----H-G--F---HVKC----------I----DT-------W---------L-------------------------------------------------ESHSSCPS--C
>Lus10025228_HH
CSICL--------GE----F-L----------------------------------DGE--RVRV-------LPK---------C---N-----H-E--F---HVLC----------I----DK-------W---------L-------------------------------------------------ASHSSCPN--C
>Lus10025338_HH
CPVCL--------SD----F-N----------E-G-E-------------------PVR-----S-------L-P------A--C---S-----H-L--F---HVAC----------I----DR-------W---------L-------------------Q--------CH-------------S-----N----CPV--C
>Lus10025563_HH
CAICL--------AE----F-E----------------------------------EGE--EVEV-------LGN---------C---G-----H-G--F---HNHC----------I----QR-------W------------------------------------------------------FFISSSTNCSCPT--C
>Lus10025612_HH
CPVCK--------EE----F-K----------------------------------VGG--EARE-------L-P---------C---K-----H-I--Y---HDEC----------I----VP-------W---------L-------------------------------------------------RLHNSCPV--C
>Lus10025671_HH
CTVCL--------DE----M-L----------I-G-D-------------------QVA-----C-------L-P---------C---E-----H-L--F---HGSC----------I----VQ-------W---------L-------------------E--------TS-------------H-----L----CPL--C
>Lus10025691_HH
CVICQ--------AE----Y-E--------------E-------------------KEE-----V-------V-E------LVGC---G-----H-A--Y---HKEC----------V----TN-------W--LL-----I----------------------------RKN-----------------------CPV--C
>Lus10026226_HH
CSICQ--------EE----Y-E----------------------------------EGD--ELGG-------L-K---------C---E-----H-K--Y---HMKC----------I----HQ-------W---------L-------------------------------------------------RLKNWCPV--C
>Lus10026380_HH
CVICL--------SG----F-G----------DGE---------------------VGR-----C-------L-S------G--C---G-----H-G--F---HVEC----------I----DM-------W---------L----L--------------S--------HS-------------------S----CPI--C
>Lus10026941_HH
CSICQ--------EE----Y-A----------------------------------NEE-----E-------L-G------GLRC---E-----H-K--Y---HLNC----------I----QQ-------W--LR-----VKNW---------------------------------------------------CPV--C
>Lus10027023_HH
CAICL--------AE----F-E----------------------------------EGE--EVEL-------LGN---------C---G-----H-G--F---HNQC----------I----QR-------W------------------------------------------------------FFISSSTNCSCPT--C
>Lus10027736_HH
CVICI--------GE----L-E----------EGE---------------------TVR-----F-------M-P------R--C---R-----H-V--F---HAAC----------V----DH-------W---------L----L--------------A--------HS-------------------S----CPM--C
>Lus10028063_HH
CPVCK--------EE----F-K----------------------------------VGG--EARE-------L-P---------C---K-----H-I--Y---HDEC----------I----VP-------W---------L-------------------------------------------------RLHNSCPV--C
>Lus10028406_HH
CSVCL--------QD----F-Q----------L-G-E-------------------TVR-----S-------L-P------Q--C---H-----H-M--F---HLPC----------I----DK-------W---------L-------------------I--------QH-------------A-----S----CPL--C
>Lus10028443_HH
CVICL--------ED----Y-K-----------DG-E-------------------VLK-----V-------L-P---------C---K-----H-E--F---HSSC----------V----GS-------W---------L-------------------T---K----WG-------------------TF---CPV--C
>Lus10028454_HH
CSICL--------GE----Y-Q----------K-G-E-------------------CLR-----L-------L-P------K--C---G-----H-V--F---HKGC----------I----DL-------W---------L-------------------S--------TR------------SS-----N----CPI--C
>Lus10028773_HH
CAVCL--------YE----F-E----------------------------------DED--EIRI-------LAN---------C---K-----H-V--F---HKEC----------L----DR-------W---------------------------------------------------------VGYERRTCPM--C
>Lus10029037_HH
CAICL--------GE----F-V----------------------------------DGE--KVRV-------LPK---------C---N-----H-G--F---HVRC----------V----DA-------W---------L-------------------------------------------------VSHSSCPT--C
>Lus10029178_HH
CAVCL--------CE----FSD-----------------------------------KD--KLRL-------LPI---------C---S-----H-A--F---HIDC----------I----DA-------W---------L-------------------------------------------------LSNSTCPI--C
>Lus10029351_HH
CSICL--------EE----F-S-----------SN-D-------------------PST-----L-------T-K---------C---R-----H-E--Y---HLQC----------I----LE-------W---------C-------------------Q---R----SS-------------------D----CPM--C
>Lus10029456_HH
CAICL--------CE----F-E----------E-G-E-------------------ELK-----T-------L-P------E--C---M-----H-S--F---HVGC----------I----DM-------W---------L-------------------Y--------SH-------------S-----N----CPM--C
>Lus10029582_HH
CCICL--------SA----Y-D----------------------------------DGV--EIRE-------L-P---------C---G-----H-H--F---HCIC----------V----DK-------W---------L-------------------------------------------------HLNATCPL--C
>Lus10029693_HH
CVICQ--------VE----Y-E----------------------------------QDD-----HQDAVWEIV-G---------C---G-----H-P--Y---HKDC----------I----TD-------W---------L-------------------------------------------------MVKKSCPI--C
>Lus10029794_HH
CAVCL--------CE----F-E----------------------------------DHE--TLRL-------IPK---------C---S-----H-V--F---HSDC----------I----DA-------W---------L-------------------------------------------------VSHVTCPV--C
>Lus10029886_HH
CSICL--------EG----V-T-----------DT-G-------------------DRS-----WAK-----L-Q---------C---G-----H-Q--F---HLDC----------I----GS-------A---------F-------------------N---I--KGAM-------------------Q----CPN--C
>Lus10030117_HH
CYICL--------SE----Y-E----------------------------------EGD--KIRV-------L-P---------C---H-----H-E--Y---HMSC----------V----DK-------W---------------------------------------------------------LKEIHGVCPL--C
>Lus10030120_HH
CPICI--------DG----F------------------------------------KVEEQVVHL---------P---------C---V-----H-K--F---HTKC----------L----LP-------W---------L-------------------------------------------------LTNAHCPC--C
>Lus10030464_HH
CVICL--------DE----WKK----------------------------------EGE--VVKE-------M-P---------C---K-----H-R--F---HGGC----------V----ET-------W---------L-------------------------------------------------RVHGSCPV--C
>Lus10030728_HH
CAICL--------SE----F-A----------------------------------AGD--ELRV-------LPQ---------C---G-----H-G--F---HVSC----------I----DT-------W---------L-------------------------------------------------GSHSSCPS--C
>Lus10030755_HH
CPVCK--------DQ----F-E----------------------------------AGS--EARQ-------M-P---------C---N-----H-M--Y---HSDC----------I----VP-------W---------L-------------------------------------------------EQHNSCPV--C
>Lus10030972_HH
CAICL--------AE----F-E----------------------------------DVD--LIRL-------LTV---------C---Y-----H-V--F---HLPC----------I----DL-------W---------L-------------------------------------------------QSNKSCPV--C
>Lus10031152_HH
CAICR----------------E----------------------------------PMA--KAKR-------L-H---------C---S-----H-L--F---HLPC----------L----RS-------W---------L----------------------------DQGLNDMYS-----------------CPT--C
>Lus10031275_HH
CVICQ--------ME----Y-K----------------------------------RGE---KRI-------TLP---------C---K-----H-I--Y---HASC----------G----SK-------W---------L-------------------------------------------------SINKACPI--C
>Lus10031422_HH
CAVCK--------DM----I-D----------------------------------VGE--METK-------L-P---------C---G-----H-G--Y---HGEC----------I----VP-------W---------L-------------------------------------------------GSRNSCPV--C
>Lus10031491_HH
CSVCL--------EA----V-T-----------DA-G-------------------ERS-----WAK-----L-Q---------C---G-----H-Q--F---HLDC----------I----GS-------A---------F-------------------N---T--KGAM-------------------Q----CPN--C
>Lus10031515_HH
CAVCL--------NE----F-D----------------------------------DDE--TLRL-------IPN---------C---D-----H-V--F---HPEC----------I----DA-------W---------L-------------------------------------------------ESHTTCPV--C
>Lus10031618_HH
CGVCK---------RKILNM-GMDYRLSRGYTSVG---------------------PIA--PFYV-------F-P---------C---G-----H-A--F---HSEC----------L--IAHVTRCTTESHAERI-----LDLQKQLTLLGDGARKDQNGS--------MFDDPVSSTTNADKLRSQLDDAVAGECPF--C
>Lus10031728_HH
CAICR----------------E----------------------------------PMA--KAKR-------L-H---------C---S-----H-L--F---HLPC----------L----RS-------W---------L----------------------------DQGLNDMYS-----------------CPT--C
>Lus10032161_HH
CAVCL--------CE----FSE-----------------------------------KD--KLRL-------LPI---------C---S-----H-A--F---HISC----------I----DT-------W---------L-------------------------------------------------LSNSTCPL--C
>Lus10032265_HH
CSVCL--------DS----I-Q----------Y-S-N-----------DDYPVGSTSVK-----K-------L-A---------C---C-----H-V--F---HEDC----------I----RR-------W---------L-------------------A--------VK-------------A-----S----CPL--C
>Lus10032270_HH
CPTCL--------EE----Y------------------------------------DDE--NPRI-------ITK---------C---E-----H-H--F---HLAC----------I----LE-------W---------M-------------------------------------------------ERSDTCPV--C
>Lus10032290_HH
CAVCL--------YD----F-E----------------------------------EED--EIRN-------LAN---------C---R-----H-V--F---HRSC----------L----DR-------W---------------------------------------------------------MGYDRKTCPL--C
>Lus10032382_HH
CPICL--------SE----Y-E----------P-K-E-------------------TLR-----T-------I-P------E--C---N-----H-Y--F---HAEC----------I----DE-------W---------L----K--------------M--------NA-------------------T----CPL--C
>Lus10032418_HH
CCVCL--------GE----F-E----------------------------------MKE--ELLQ-------ISS---------C---R-----H-V--F---HMDC----------I----HH-------W---------L-------------------------------------------------HTNSTCPL--C
>Lus10033075_HH
CCICL--------AT----Y-------------GDDD-------------------ELK-----E-------L-P---------C---S-----H-L--F---HASC----------V----DI-------W--LK-----LKAF---------------------------------------------------CPL--C
>Lus10033425_HH
CAICL--------ED----Y-N-----------VG-E-------------------LCR-----I-------M-P------E--C---S-----H-M--F---HVDC----------I----DN-------W---------L-------------------N---L----KI-------------------S----CPM--C
>Lus10033515_HH
CVICL--------SD----F-A----------------------------------AGE--KVKI-------LPK---------C---N-----H-G--F---HVKC----------I----DK-------W---------L-------------------------------------------------RSHSSCPT--C
>Lus10033682_HH
CAICL--------EE----M-E----------ESG-----------------GERVIIR-----M----------------G--C---G-----H-M--F---HESC----------S----VS-------W---------L----R--------------V--------SN-------------------F----CPL--C
>Lus10033725_HH
CGVCK-----RKILNMGVDY------------------------------------RLSRGYTSVGPIAPFYVFP---------C---G-----H-A--F---HSEC----------LIAHVTR-------CTTESQAERILDLQKQLTLLGDGARKDQNGS--------MFDEPVSSTTNADKLRSQLDDAVAGECPF--C
>Lus10033969_HH
CPICY--------EY----LFD----------------------------------SMKDTIVMK-------------------C---G-----H-T--M---HCEC-------HYEM----IK-------------------------------------------------------------------RDRFCCPI--C
>Lus10034049_HH
CSICL--------DP----F-T-----------VQ-D-------------------PAT-----V-------T-N---------C---K-----H-E--Y---HLQC----------I----LD-------W---------C-------------------Q---R----SK-------------------E----CPI--C
>Lus10034153_HH
CAICL--------AD----Y-S-----------DG-D-------------------VLR-----L-------L-P------G--C---G-----H-S--F---HVAC----------V----DP-------W---L-----V-------------------K---R----KS-------------------IT---CPI--C
>Lus10034157_HH
CTVCL--------AE----Y-H----------Q-G-D-------------------MLR-----I-------L-P------Y--C---G-----H-S--F---HVTC----------I----DL-------W---------L-------------------Q--------QH-------------S-----T----CPI--C
>Lus10034346_HH
CPICC--------DDLFTSS-A----------------------------------TVR-------------GLP---------C---G-----H-F--M---HSSC----------F----QA-------Y----------------------------------------------------------TNSHYVCPI--C
>Lus10034367_HH
CPTCL--------EGVNLTFPSRCLFDALLCFV-----------------------EYSPENPKI-------MTK---------C---S-----H-H--F---HLGC----------I----YE-------W---------M-------------------------------------------------ERSDSCPV--C
>Lus10034407_HH
CSICQ--------AR----I-Q----------Q-S-E-------------------QVT-----E-------L--------R--C---N-----H-L--F---HRAC----------L----DR-------W---------F----R--------------S--------SD-------------L-----T----CPL--C
>Lus10034551_HH
CAVCL--------DE----I-E----------------------------------EEQ--TARR-------I-P---V-----C---N-----H-G--F---HVEC----------A----DK-------W--LS--NNPF------------------------------------------------------CPV--C
>Lus10034587_HH
CCICL--------TS----Y-E----------------------------------DGA--ELNA-------L-P---------C---N-----H-H--F---HSSC----------I----VR-------W---------L-------------------------------------------------KMNATCPL--C
>Lus10034644_HH
CTVCQ--------EE----F-E----------------------------------GGN-----E-------L-G------KLEC---G-----H-G--F---HLEC----------I----KQ-------W--LA-----N---KNT------------------------------------------------CPV--C
>Lus10034667_HH
CAICK--------EN----L-V----------V-D-D-------------------KMQ-----E-------L-P---------C---K-----H-T--F---HPPC----------L----KP-------W---------L----D--------------E--------HN-------------------S----CPI--C
>Lus10034953_HH
CAVCI--------SK----F-E----------D-V-E-------------------ILR-----L-------L-P------K--C---K-----H-A--F---HINC----------I----DQ-------W---------L-------------------E--------RH-------------S-----S----CPI--C
>Lus10035023_HH
CPVCL--------ER----L-D------------Q-D-------------------MGG-----I-------L-T------TI-C---N-----H-S--F---HCSC----------I----SK-------W---------A----D--------------S--------S-------------------------CPV--C
>Lus10035368_HH
CAICL--------AE----F-E----------------------------------DVD--LIRL-------LTV---------C---Y-----H-V--F---HLPC----------I----DL-------W---------L-------------------------------------------------QSNKTCPV--C
>Lus10035553_HH
CVICI--------GE----L-E----------EGE---------------------TKR-----F-------M-P------R--C---G-----H-V--F---HASC----------V----DH-------W--LL-----A-------------------------------------------------QSSCLCSD--C
>Lus10035553_CH
CIVCA---------------------------D-G-G-------------------NLV-----L-------C-D------G--C---P-----R-A--F---HKGC----------A----SLPSIPRGDW---------Y------------------------------------------------------CNY--C
>Lus10035677_HH
CSVCL--------FE----FHE-----------------------------------GD--TLRL-------LPK---------C---D-----H-A--F---HLDC----------I----DT-------W---------L-------------------------------------------------ATHSTCPL--C
>Lus10035931_HH
CAICL--------SD----Y-I----------------------------------QGERLLLRL-------LPK---------C---D-----H-V--F---HLKC----------I----DR-------W---------L-------------------------------------------------TFHLTCPV--C
>Lus10036378_HH
CAVCL--------YD----F-E----------------------------------GED--EIRW-------LKS---------C---R-----H-V--F---HRAC----------L----DR-------W---------------------------------------------------------MDHDRSTCPL--C
>Lus10036380_HH
CSICL--------GE----F-S----------------------------------DGE--KVRV-------LPE---------C---N-----H-G--F---HVVC----------I----DG-------W---------L-------------------------------------------------ALHSSCPN--C
>Lus10036404_HH
CSICL--------CE----Y-K----------D-L-E-------------------MMR-----M-------M-P------E--C---R-----H-Y--F---HLWC----------L----DA-------W---------L----K--------------L--------NG-------------------S----CPV--C
>Lus10036466_HH
CAICI--------SE----F-E----------------------------------DAE--TLRL-------IPK---------C---S-----H-V--F---HVDC----------I----DA-------W---------L-------------------------------------------------VSNTTCPV--C
>Lus10036569_HH
CCICL--------SS----Y-D----------------------------------DET--EVRE-------L-P---------C---R-----H-H--F---HCTC----------I----DK-------W---------L-------------------------------------------------YINATCPL--C
>Lus10036757_HH
CVICL--------VE----W-S----------------------------------QGE--VVKE-------M-P---------C---K-----H-R--F---HGGC----------V----EK-------W---------L-------------------------------------------------GVHGSCPV--C
>Lus10037170_HH
CVICL--------VQ----W-S----------------------------------QGE--VVKE-------M-P---------C---K-----H-R--F---HGGC----------V----EK-------W---------L-------------------------------------------------GVHGSCPV--C
>Lus10037264_HH
CSVCL--------SE----FHE-----------------------------------GD--TLRL-------LPK---------C---D-----H-A--F---HLDC----------I----DT-------W---------L-------------------------------------------------TTHSTCPL--C
>Lus10037391_HH
CPICL--------TT----V-K-----------AGRG-------------------DAI-----F-------T-T------E--C---S-----H-S--F---HFHC----------I----AS-------N---------I-------------------K---H----GK-------------------EI---CPV--C
>Lus10037490_HH
CAVCL--------SE----FED-----------------------------------KE--KGRT-------LPH---------C---K-----H-S--F---HTEC----------I----DM-------W---------F-------------------------------------------------HSHSTCPL--C
>Lus10039634_HH
CGICA--------HS----V-R-----------TGQG-------------------TAI-----F-------T-A------E--C---N-----H-V--F---HFPC----------V----TS-------H---F-----T-------------------K---H----HL-------------------LL---CPV--C
>Lus10039848_HH
CVICM--------TS----I-D----------------------------------MMQRPSDCM-------VTP---------C---D-----H-F--F---HSGC----------L----QR-------W---------M-------------------------------------------------DIKMECPT--C
>Lus10040151_HH
CCVCL--------DN----M-F----------PSA-G-------------------ACP-----P-------V-K------KTSC---N-----H-L--F---HADC----------I----LD-------W---------L-------------------L--------VS------------DQFGGGGY----CPI--C
>Lus10040278_HH
CAVCK--------EP----F-E----------------------------------SET--EARQ-------M-P---------C---K-----H-L--Y---HSDC----------I----LP-------W--LS--LRNS------------------------------------------------------CPV--C
>Lus10040359_HH
CIICR--------EE----MTT----------------------------------AKK-------------L-V---------C---G-----H-L--F---HVHC----------L----RS-------W---------L-------------------------------------------------ERQHTCPT--C
>Lus10040389_HH
CAICL--------EE----Y-K-------KGSRIG---------------------KLR-----K-------------------C---G-----H-E--Y---HMGC----------I----KK-------W--LT-----V----------------------------KNS-----------------------CPI--C
>Lus10040413_HH
CSICL--------TK----M-K-----------EGGG-------------------QAL-----F-------T-A------E--C---S-----H-S--F---HFHC----------I----AS-------N---------V-------------------K---H----GN-------------------QI---CPV--C
>Lus10040617_HH
CCICL--------MQ----M-E----------------------------------IGGGSDLEM-------L-P---------C---Q-----H-K--F---HKVC----------I----ER-------W--------------------------------------------------------LMRKRRRTCPL--C
>Lus10040783_HH
CAVCK--------EA----F-E----------------------------------LGS--EARE-------M-P---------C---K-----H-I--Y---HSDC----------I----LP-------W---------L-------------------------------------------------AIRNSCPV--C
>Lus10040942_HH
CCICL--------GT----F-E------------DGD-------------------KVK-----S-------L-P------R--C---H-----H-C--F---HSEC----------V----DR-------W---------L-------------------L-----------------------AH---CD----CPL--C
>Lus10041079_HH
CSICL--------CE----Y-K----------D-L-E-------------------MMR-----M-------M-P------E--C---R-----H-Y--F---HLWC----------L----DA-------W---------L----K--------------L--------NG-------------------S----CPV--C
>Lus10041134_HH
CAICI--------SE----F-E----------------------------------DAE--TLRL-------IPK---------C---S-----H-V--F---HVDC----------I----DA-------W---------L-------------------------------------------------ISNTTCPV--C
>Lus10041321_HH
CPICL--------TT----V-K----------------------------------AGRGHAIFT-------A-E---------C---S-----H-S--F---HFHC----------I----AS----------------------------------------------------------------NVKHGKEICPV--C
>Lus10041359_HH
CCICL--------SA----Y-D----------------------------------DGT--EVRE-------L-P---------C---R-----H-H--F---HCTC----------I----DK-------W---------L-------------------------------------------------YINATCPL--C
>Lus10041859_HH
CSVCL--------QD----F-Q----------L-G-E-------------------TVR-----S-------L-P------Q--C---H-----H-M--F---HLPC----------I----DK-------W---------L-------------------I--------QH-------------A-----S----CPL--C
>Lus10041896_HH
CVICL--------ED----Y-K----------------------------------DGE--VLKV-------L-P---------C---K-----H-E--F---HSSC----------V----GS-------W---------------------------------------------------------LTKWGTFCPV--C
>Lus10041907_HH
CSICL--------GE----Y-Q----------K-G-E-------------------CLR-----L-------L-P------K--C---G-----H-V--F---HKGC----------I----DL-------W---------L-------------------S--------TR------------SS-----N----CPI--C
>Lus10041970_HH
CGICL--------KL----L-TDRSLWSAQKLIA--NN------------------ELP-----V-------V-A------ILTC---G-----H-V--Y---HAEC----------L----ET-------L--T-----------HEIA---------------------KYDPS--------------------CPI--C
>Lus10042126_HH
CPICL--------EE----F-H----------VGN---------------------EVR-----G-------L-P---------C---A-----H-N--F---HVEC----------I----DE-------W---------L----R--------------L--------NV-------------------K----CPR--C
>Lus10042171_HH
CVICM--------EE----F-G----------------------------------IGS--EAAR-------M-G---------C---L-----H-S--Y---HVDC----------I----RN-------W---------L-------------------------------------------------CKSPTCPL--C
>Lus10042188_HH
CPICR---------E--SIF-T-------------------------------SSIPVK-----A-------L-P---------C---G-----H-L--M---HSPC----------F----QE-------Y--TC-----NHYI---------------------------------------------------CPI--C
>Lus10042190_HH
CPICY--------GS-----------------------------------------IFT--SSIT-------V-K------DTRC---G-----H-L--M---HAPC----------F----QD-------Y--------------------------------------TSHHYT--------------------CPI--C
>Lus10042277_HH
CVICL--------SG----F-G----------DGE---------------------VGR-----C-------L-S------G--C---G-----H-G--F---HVEC----------I----DM-------W---------L----L--------------S--------HS-------------------S----CPI--C
>Lus10042443_HH
CSICQ--------EE----Y-E----------------------------------EGD-----E-------L-R------GLKC---E-----H-K--Y---HMKC----------I----HQ-------W--LR-----LKNW---------------------------------------------------CPV--C
>Lus10043027_HH
CSVCL--------EG--ARV-G-------TSSDAGGG-------------------AWK-----K-------V-P------C--C---G-----H-V--Y---HAEC----------I----SS-------W--LS-----H----------------------------RDS-----------------------CPL--C
>Lus10043353_HH
CAVCL--------NQ----M-K----------E-E-D-------------------EVR-----E-------L-R------N--C---C-----H-V--F---HKDC----------I----DR-------W---------I-------------------D--------HELDDQEE-DDESNRR-----T----CPL--C
>Lus10043426_HH
CTVCL--------AE----Y-H----------Q-G-D-------------------MLR-----I-------L-P------Y--C---G-----H-S--F---HVTC----------I----DL-------W---------L-------------------Q--------QH-------------S-----T----CPI--C
>Lus10043428_HH
CAICL--------AD----Y-S-----------DG-H-------------------LLR-----L-------L-P------G--C---G-----H-S--F---HLAC----------V----DP-------W---L-----M-------------------K---R----KS-------------------IT---CPI--C
>Lus10014118_HC
CKGCN--------SR------G----------------------------------ACV-----L-------FLP---------C---R-----HLC--S---CNVC---------------EG-------F-------------------------------------------------------------LGSCPV--C
>Lus10019790_HC
CKGCN--------SR------G----------------------------------ACV-----L-------FLP---------C---R-----HLC--S---CNVC---------------EG-------F-------------------------------------------------------------LDSCPV--C
>Lus10000412_HC
CEICA----------------E----------------------------------RKE---------------PEHMLKIGGGC---S-----HAS--Y---CSDC----------I----SR-------H---------------------------------------------------VTTKVSDSVVTVTCPAAGC
>Lus10000845_CC
CHQCR--------QK------T----------------------------------LGHRTRCSE-------------------C---Q-----MVQGQF---CGDCLYMRYGEHVLEALENPN-------W---------T------------------------------------------------------CPV--C
>Lus10002051_CC
CHQCQ--------RM-----------------------------------------TIR-----C-------T-K---------C---K-----TKR--Y---CFPC----------I----KR-------W--------------------------------------YPKMAQYEVAAA--------------CPF--C
>Lus10002316_HH
CMICKRDLAFTPEGP----I-S----------VERNL-------------------PPV-----S-------V-L------A--C---H-----H-H--F---HSFC----------L----ER-------I--TP-----K-------------------E--------QA-------------GE---PP----CIP--C
>Lus10002391_CC
CHQCQ--------RN------D----------------------------------KGS--VVRC-------T-K---------C---K-----TKR--Y---CFPC----------I----ER-------W--------------------------------------YPKMTHDEVAAA--------------CPF--C
>Lus10002939_CC
CQICG--------DE----I------------------------------------EIT-------------V-D---GELFVAC---N-----ECA--F-PVCRPC----------Y--EYER----------------------------------------------REGTQA--------------------CPQ--C
>Lus10002940_CC
CQICG--------DEIEITV------------------------------------DGE-----L-------FVA---------C---N-----ECA--F-PVCRPC---------------YE-------Y--------------------------------------------------------ERREGTQACPQ--C
>Lus10003525_CC
CQICG--------DEIEITV------------------------------------DGE-----L-------FVA---------C---N-----ECA--F-PVCRPC---------------YE-------Y--------------------------------------------------------ERREGTQACPQ--C
>Lus10003526_CC
CQICG--------DEIEITV------------------------------------DGE-----L-------FVA---------C---N-----ECA--F-PVCRPC---------------YE-------Y--------------------------------------------------------ERREGTQACPQ--C
>Lus10004246_CC
CPICC--------ED----L-D-------PTD------S----------------SFSP-----C-------T-----------C---G-----F-R--L---CLFC----------H----KR-------I--L-------------E-------------------------------EDG--R----------CPS--C
>Lus10004568_HC
CCICF--------TE----L------------------------------------PGS--SFVR-------L-S---------C---D-----H-Y--Y---CWNC----------M--KGFS-------Y--------------------------------------VHVSEGTLYKLR--------------CPGSKC
>Lus10006161_CC
CQICG--------DE----I------------------------------------EIT-------------A-D---GELFVAC---N-----ECA--F-PVCRPC----------Y--EYER----------------------------------------------REGTQA--------------------CPQ--C
>Lus10006651_HC
CPICL--------ER----L-D------------P-D-------------------TSG-----I-------L-S------TL-C---D-----H-S--F---QCSC----------T----SK-------W---------T----Y--------------L--------S-------------------------CQV--C
>Lus10006741_CC
CHWCR--------KS------G----------------------------------LSN-------------LIR---------CSSCR-----KEF--F---CTDC----------I---KDQ-------Y------------------------------------------------------FDEQEEVETACPV--C
>Lus10007106_ST
CPVSR--------EE----S-S----------------------------------EEN--PPMM-------M-P---------C---L-----H-V--L---CKKS----------I--IKLSKNSLRSFK----------------------------------------------------------------CPY--C
>Lus10012376_HD
CTICL--------EE----M-G----------CGEGR-------------------VIW-------------L-E---------C---E-----H-V--F---DESC----------L----VS-------W---------L-------------------------------------------------RISNSCPL--C
>Lus10013821_HG
CSICM--------EA----W-T----------SEGHH-------------------HIC-----C-------L-P---------C---G-----H-L--F---GLSC----------I----EK-------W--LK-----Q-------------------K---R----SS-------------------GK---CPQ--C
>Lus10015260_CC
CHQCK--------RN------D----------------------------------KGP--VVRC-------K-T---------C---D-----RKK--Y---CHLC----------L----DT-------W--------------------------------------YPKMKREEIAAK--------------CPF--C
>Lus10017092_CC
CHQCQ--------RK------D----------------------------------RSRVLWCLK-------------------C---D-----KRG--F---CDNC----------I----AA-------W----------------------------------------------------YPDIPWEEIEKVCPA--C
>Lus10018125_CC
CPLCA--------EE----M-D----------------------------------LTD--QQLK----------------PCKC---G-----Y-E--I---CVWC------------------------W--------------------------------------HHIMDMAEKDASEGR-----------CPA--C
>Lus10018126_CC
CPLCA--------EE--MDL------------------------------------TDQ-----Q-------L-K------PCKC---G-----Y-E--I---CVWC------------------------W--HH-----I----------------------------LDMAEKDASEGR--------------CPA--C
>Lus10019837_ST
CPVSK--------EQ----S-T----------------------------------DEN--PPML-------M-S---------C---G-----H-V--L---CKQS----------I--NKMSKNNTKTFK----------------------------------------------------------------CPY--C
>Lus10020033_CC
CHQCL----------------K----------------------------------AERKLYVRC-------L-N---------C---R-----TNL--Y---CLRC----------I----NQ-------W----------------------------------------------------YPEMTDQDIAQQCPF--C
>Lus10020084_CC
CHWCR--------KS------G----------------------------------LSN-------------LIR---------CSSCR-----KEF--F---CTDC----------I---KDQ-------Y------------------------------------------------------FDEQEEVETACPV--C
>Lus10020487_ST
CPVSR--------EE--SNE-E----------------------------------NPP-----M-------M-M------P--C---L-----H-V--L---CKKS----------I--IKLS----------------------------------------------KNSSRSFK------------------CPY--C
>Lus10025071_CH
CMICY--------DM----V-R----------RSA-P-------------------IWS-----C-------S-S---------C---Y-----S-I--F---HLHC----------I----KK-------W---------V----RAPTSIDMSADKHQGF--------NW-------------------R----CPG--C
>Lus10026104_HC
CEICA--------DR--KEP-E---------------------------------HMLK-----I-------G-G------G--C---S-----HAS--Y---CSDC----------I----AR----------------------------------------------HVTTKVSESVVTVT------------CPAAGC
>Lus10026420_CH
CPICY--------SV----I-H----------T-D-N-----------------RSLPR-----L-------A-C------RT-C---K-----Y-K--F---HSAC----------L----YK-------W---------F----S--------------T--------SH------------KS-----S----CPL--C
>Lus10027890_CC
CHQCQ--------RN------D----------------------------------KGS-------------VVR---------CTKCK-----TKR--Y---CFPC----------I----ER-------W----------------------------------------------------YPKMTHDEVAAACPF--C
>Lus10028009_HD
CTICF--------EE----M-------------GGGR-------------------VIR-------------L-E---------C---E-----H-V--F---DESC----------L----VS-------W---------L-------------------------------------------------QNSNACPL--C
>Lus10034470_CH
CMICY--------DM----V-R----------RSA-P-------------------IWS-----C-------S-S---------C---Y-----S-I--F---HLHC----------I----KK-------W---------V----RAPTSIDMSADKNQGF--------NW-------------------R----CPG--C
>Lus10036128_HC
CVICL--------ED----T-D----------------------------------VER-----M-------F-A------VDRC---S-----H-W--F---CFTC----------M----KQ-------H--VE-----VKLLHGIVPK---------------------------------------------CPSDGC
>Lus10036138_CC
CPLCA--------EE--MDL------------------------------------TDQ-----Q-------L-K------PCKC---G-----Y-E--I---CVWC------------------------W--HH-----I----------------------------MDMAEKDASEGR--------------CPA--C
>Lus10036140_CC
CPLCA--------EE--MDL------------------------------------TDQ-----Q-------L-K------PCKC---G-----Y-E--I---CVWC------------------------W--HH-----I----------------------------MDMAEKDASEGR--------------CPA--C
>Lus10037812_CC
CHQCQ--------RK------D----------------------------------RSRVLWCLK-------------------C---D-----KRG--F---CDNC----------I----AA-------W----------------------------------------------------YPDIPWEEIEKVCPA--C
>Lus10038095_HC
CPICL--------ER----L-D------------P-D-------------------TSG-----I-------L-S------TL-C---D-----H-S--F---QCSC----------T----SK-------W---------T----Y--------------L--------S-------------------------CQV--C
>Lus10041063_CC
CQICG--------DE----I-E----------------------------------ITADGELFV---------A---------C---N-----ECA--F-PVCRPC---------------YE-------Y--------------------------------------------------------ERREGTQACPQ--C
>Lus10041156_HG
CPICL--------ES------A----------------------------------DDP-----V-------FTP---------C---K-----H-R--M---GREC----------L---LAS-------W---------------------------------------------------------RSETGGPCPL--C
>Lus10042156_CC
CPICC--------ED----L-D-------PTD------S----------------SFSP-----C-------T-----------C---G-----F-R--L---CLFC----------H----KR-------I--L-------------E-------------------------------EDG--R----------CPS--C
>Lus10002282_CH
CRICH--------DE------D----------------------------------EDT--NMEV---------P---------CSCNG-------S--LKYAHRKC----------I----QR-------W--------------------------------------------------------CNEKGDTICEI--C
>Lus10004058_CH
CRICH---------D--EDE-D----------T-----------------------NME-----V-------P-C------S--C---N-----G-S--LKYAHRKC----------I----QR-------W--CN-----E-------------------K--------GD-------------------TI---CEI--C
>Lus10007293_CH
CRICH--------LG----S-E----------GSM-EEAVSSGDHIGGGVSGSSMELIQ-----L-------G-C------G--C---K-----D-E--LGVAHPHC----------A----EA-------W---------F----------------KLKG--------NR-------------------V----CEI--C
>Lus10008286_CH
CRVCQ--------QD----K-E----------E----------------------VLID-----L-------G-C------K--C---K-----G-G--LAKSHRSC----------I----DA-------W---------F----L--------------T--------RG------------SN-----K----CEI--C
>Lus10010011_CH
CRICH---------E--AEF-E----------SFK---------------------SLE-----A-------P-C------S--C---S-----G-T--VKYAHRDC----------I----QR-------W--CD-----E-------------------K--------GN-------------------TI---CEI--C
>Lus10012791_CH
CRICL---------D----A-C-----------EE-G-------------------NTL-----K-------M-E---------C---SCKGDLR-L--V---HEEC----------A----IK-------W---------F-------------------S---T--KGNK-------------------N----CEV--C
>Lus10012793_CH
CRICL---------D----T-I-----------RE-G-------------------EKM-----K-------L-A---------C---GCKGDLR-L--V---HEEC----------A----VS-------W---------F-------------------S---T--KGNK-------------------V----CEI--C
>Lus10012826_CH
CRICQ--------EE------D----------------------------------SVE--NLES---------P---------CGCSG-------S--LKYAHRKC----------V----QH-------W--------------------------------------------------------CNEKGDTICEI--C
>Lus10013491_CH
CRICQ--------DE---DF-D----------------------------------SNM--EAPC-------S-C---------CGSLK-----H-A------HRRC----------V----QK-------W--------------------------------------CNEKGNTT------------------CEI--C
>Lus10015273_CH
CRICH--------LS----S-E----------GSI--EVVAAAP----GVVVTSMELIQ-----L-------G-C------G--C---K-----D-E--LGVAHSHC----------G----EA-------W---------F----------------KLKG--------NR-------------------V----CEI--C
>Lus10016426_CH
CRICL---------E----T-D-------------GR-------------------DFI-----A-------P-C------K--CKGTS-----K-Y--V---HREC----------L----DH-------W---------R-------------------A--------VR-------------EGFAFAH----CTT--C
>Lus10016451_CH
CRICH--------LG----L-L----------SNE-QES---------GV------AIE-----L-------G-C------S--C---K-----G-D--LAAAHKKC----------A----ET-------W---------F----------------KIKG--------NM-------------------V----CEI--C
>Lus10017197_CH
CRICH--------LG----L-E----------SNV-HES---------GI------PIE-----L-------G-C------S--C---K-----N-D--LAAAHKQC----------A----ET-------W---------F----------------KIKG--------NK-------------------T----CEI--C
>Lus10017764_CH
CRICL--------ES-----------------------------------------DCEPGDELI-------S-P---------CMCKG-----TQQ--F--VHRVC----------L----DH-------W-----------------------------------------------------RAVREGFAFSHCTT--C
>Lus10019102_CH
CRICQ--------EE------D----------------------------------SLV--NLEV---------P---------CACSG-------S--LKYAHRKC----------V----QR-------W--------------------------------------------------------CNEKGDINCEI--C
>Lus10019687_CH
CRICL---------E----T-D-------------GR-------------------DFI-----A-------P-C------K--CKGTS-----K-Y--V---HREC----------L----DH-------W---------R-------------------A--------VR-------------EGFAFAH----CTT--C
>Lus10019839_CH
CRICR----------------N----------------------------------PGDAENPLR-------Y-P---------CACSG-----SIK--F--VHQDC----------L----LQ-------W---------L----------------------------NH-------------------SNARQCEV--C
>Lus10021113_CH
CRICH--------LG----L-E----------SNI-HES---------GI------PIE-----L-------G-C------S--C---K-----N-D--LAASHKQC----------A----ET-------W---------F----------------KIKG--------NK-------------------T----CEI--C
>Lus10021482_CH
CRICL--------VE----L-C-----------EG-G-------------------ETL-----K-------M-E---------C---SCKGELA-L--A---HQEC----------A----VK-------W---------F-------------------S---I--KGNK-------------------T----CDV--C
>Lus10021670_CH
CRICQ--------EE------D----------------------------------SLM--NLET---------P---------CACSG-------S--LKYAHRKC----------V----QR-------W--------------------------------------------------------CNEKGDIICEI--C
>Lus10022585_CH
CRICL--------VE----L-C-----------EGGE-------------------TLK-----M-------E-C------S--C---K-----G-E--LALAHQDC----------A----VK-------W--FS-----I----------------------------KGNKT---------------------CDV--C
>Lus10025031_CH
CRICH---------E--AEF-E----------SFK---------------------SLE-----A-------P-C------S--C---S-----G-T--VKYAHRDC----------I----QR-------W--CD-----E-------------------K--------GN-------------------TI---CEI--C
>Lus10025394_CH
CRICH--------LS----S-E----------GSM--EVVAAAP----GVVVTSMELIQ-----L-------G-C------G--C---K-----D-E--LGVAHSHC----------G----EA-------W---------F----------------KLKG--------NR-------------------V----CEI--C
>Lus10026501_CH
CRICM--------VE----L-G-----------EG-A-------------------ESL-----K-------M-E---------C---SCKGELA-L--A---HQEC----------A----VK-------W---------F-------------------S---I--KGNK-------------------M----CDV--C
>Lus10027744_CH
CRICQ--------LG------------------NL-ESD---------GI------MME-----L-------G-C------S--C---K-----D-D--LAAAHKLC----------A----ET-------W---------F----------------KIKG--------NR-------------------T----CEI--C
>Lus10028249_CH
CRICH--------MS----L-D-----------EE-SGG---------GL------PID-----L-------G-C------S--C---K-----D-D--LAASHRHC----------A----EA-------W---------F----------------KIKG--------NK-------------------T----CEI--C
>Lus10029242_CH
CRICH--------LG----S-E----------GSI--EGVSSADHPSGGVSGSSMELIQ-----L-------G-C------G--C---K-----D-E--LGVAHPHC----------A----EA-------W---------F----------------KLKG--------NR-------------------V----CEI--C
>Lus10030472_CH
CRICQ--------EE------D----------------------------------SVE--NLES---------P---------CGCSG-------S--LKYAHRKC----------V----QH-------W--------------------------------------------------------CNEKGDTICEI--C
>Lus10033053_CH
CRICL--------ES-----------------------------------------DCEPGDELI-------S-P---------CMCKG-----TQQ--F--VHRVC----------L----DH-------W-----------------------------------------------------RAVKEGFAFSHCTT--C
>Lus10033252_CH
CRVCQ--------QD----K-E----------E----------------------VLID-----L-------G-C------K--C---K-----G-G--LAKSHRSC----------I----DA-------W---------F----L--------------T--------RG------------SN-----K----CEI--C
>Lus10033985_CH1
CRICL---------D----T-I-----------RE-G-------------------EKM-----K-------L-E---------C---GCKGDLR-L--V---HEEC----------A----VS-------W---------F-------------------S---T--KGNK-------------------V----CEI--C
>Lus10033985_CH2
CRICL---------D----A-C-----------EE-G-------------------NTL-----K-------M-E---------C---SCKGDLR-L--V---HEEC----------A----IK-------W---------F-------------------S---T--KGNK-------------------N----CEV--C
>Lus10034454_CH
CRICQ--------EE------D----------------------------------SLV--NLEV---------P---------CACSG-------S--LKYAHRKC----------V----QR-------W--------------------------------------------------------CNEKGDINCEI--C
>Lus10034640_CH
CRICQ---------D--DDV-D----------S-----------------------NME-----T-------P-C------S--C---C-----G-S--LKYAHRRC----------I----QK-------W--CN-----E-------------------K--------GN-------------------TI---CEI--C
>Lus10034832_CH
CRICL---------D----Y-E-------------GD-------------------DLI-----A-------P-C------H--CKGTQ-----K-Y--V---HRSC----------L----DN-------W---------R-------------------S--------TK-------------EGFAFAH----CTE--C
>Lus10035010_CH
CRICQ--------EE------D----------------------------------SLM--NLET---------P---------CACSG-------S--LKYVHRKC----------V----QR-------W--------------------------------------------------------CNEKGDVICEI--C
>Lus10035271_CH
CRICQ---------D--DDV-D----------------------------------SNM-----E-------T-P------CSCC---G-------S--LKYAHRRC----------I----QK-------W--CN-----E----------------------------KGNTT---------------------CEI--C
>Lus10035549_CH
CRICQ--------LG------------------NL-ESD---------GI------MIE-----L-------G-C------S--C---K-----D-D--LAAAHKLC----------A----ET-------W---------F----------------KIKG--------NK-------------------T----CEI--C
>Lus10036754_CH
CRICQ--------EE------D----------------------------------SIH--NLES---------P---------CVCSG-------S--LKYAHRKC----------V----QH-------W--------------------------------------------------------CNEKGDITCEI--C
>Lus10037172_CH
CRICQ--------EE------D----------------------------------SIH--NLES---------P---------CGCSG-------S--LKYAHRKC----------V----QH-------W--------------------------------------------------------YNEKGDITCEI--C
>Lus10037410_CH
CRICL--------VE----L-C-----------EG-G-------------------ETL-----K-------M-E---------C---SCKGELA-L--A---HQEC----------A----VK-------W---------F-------------------S---I--KGNK-------------------T----CDV--C
>Lus10037906_CH
CRICL---------D----A-C-----------EE-E-------------------NTL-----K-------M-E---------C---GCRGDLR-L--V---HESC----------A----VK-------W---------F-------------------S---T--KGNR-------------------T----CEV--C
>Lus10038632_CH
CRICL---------D----A-C-----------EE-E-------------------NTL-----K-------M-E---------C---GCRGDLR-L--V---HESC----------A----VK-------W---------F-------------------S---T--KGNR-------------------I----CEV--C
>Lus10040240_CH
CRICH--------MS----L-D-----------EE-SGG---------GL------PID-----L-------G-C------S--C---K-----D-D--LAASHRHC----------A----EA-------W---------F----------------KIKG--------NK-------------------T----CEI--C
>Lus10040716_CH
CRICH--------LG----L-L----------SNE-QES---------GV------AIE-----L-------G-C------S--C---K-----G-D--LAAAHKKC----------A----ET-------W---------F----------------KIKG--------NM-------------------V----CEI--C
>Lus10041301_CH
CRICL--------VE----L-C-----------EGGE-------------------TLK-----M-------E-C------S--C---K-----G-E--LALAHQEC----------A----VK-------W--FS-----I----------------------------KGNKT---------------------CDV--C
>Lus10007296_CC
CNTCG--------EA-----------------------------------------IGVNPNGEL-------FVA---------C---------HEC--NFPMCKSC---------------VE-------Y--------------------------------------------------------ETKEGRKACLR--C
>Lus10007538_CC
CQICS--------DDIGKTS-D----------------------------------GEP-----F-------L-A---------C---------HVC--AFPVCRPC----------Y--EYER----------------------------------------------KDGTQS--------------------CPQ--C
>Lus10008225_CC
CRVCG--------DD-----------------------------------------IGV--KEDG-------I-P------FVAC---------H-VCGF-PVCRPC----------Y--EYER----------------------------------------------SDGNQC--------------------CPQ--C
>Lus10012198_CC
CQICS--------DD-----------------------------------------IGKTSDGEP-------FLA---------C---------HVC--AFPVCRPC---------------YE-------Y--------------------------------------------------------ERKDGTQSCPQ--C
>Lus10022449_CC
CRICG--------DE--IGV------------------------------------NGD--GEVF-------L-G---------C---N-----ECAFPI---CRAC----------Y--DYER----------------------------------------------REGGQV--------------------CPR--C
>Lus10028597_CC
CQICG--------DS--VGL------------------------------------TAN--GDVF-------V-A---------C---N-----ECA--F-PVCHPC----------Y--EYER----------------------------------------------KDGTQA--------------------CPQ--C
>Lus10029245_CC
CNTCG---------E-----------------------------------------AIG-----VNPNGELFV-A------CHEC---N-----F-P--M---CKSC----------V--EYET----------------------------------------------KEGRKA--------------------CLR--C
>Lus10039607_CC
CQICG--------DSIGCTV------------------------------------KGD-----L-------FVA---------C---D-------VCPF-PVCRPC---------------YE-------Y--------------------------------------------------------ERKHGNQSCPQ--C
