# Supplementary material for: Genome-wide identification of RING finger genes in flax (Linum usitatissimum) and analyses of their evolution
Source: PeerJ. 2021 Nov 15;9:e12491. doi: 10.7717/peerj.12491 (PMC8601054; doi:10.7717/peerj.12491)
Supplement: Supplemental Information 7 — The neighbor-joining (NJ) tree of the RING domain sequences was constructed using the MEGAX software with 1,000 bootstrap repetitions. [file peerj-09-12491-s007.nwk]

(((((((((((((((((((Lus10012987_HH,Lus10029178_HH)0.9837,(Lus10014526_HH,Lus10032161_HH)0.9847)0.9144,(Lus10015502_HH,Lus10019973_HH)0.9918)0.4771,Lus10012033_HH)0.1244,((Lus10012745_HH,Lus10015901_HH)0.6453,(Lus10035677_HH,Lus10037264_HH)0.9796)0.1590)0.0082,(Lus10023617_HH,(Lus10016428_HH,Lus10019685_HH)0.1876)0.0999)0.0020,(Lus10016427_HH,Lus10019686_HH)0.9980)0.0020,((Lus10023055_HH,Lus10032418_HH)0.9980,(Lus10021197_HH,(((Lus10036466_HH,Lus10041134_HH)0.9837,Lus10029794_HH)0.5770,((Lus10000333_HH,Lus10004460_HH)0.4383,(Lus10015167_HH,Lus10031515_HH)0.6514)0.9867)0.7421)0.2222)0.1284)0.0000,(((Lus10003617_HH,Lus10008235_HH)0.9592,(Lus10008797_HH,Lus10022223_HH)1.0000)0.2049,(((Lus10009511_HH,Lus10011702_HH)0.9072,(Lus10012975_HH,Lus10034953_HH)1.0000)0.6830,((Lus10006493_HH,Lus10037490_HH)0.9959,(Lus10013618_HH,(Lus10000885_HH,Lus10008458_HH)0.9878)0.1600)0.0744)0.0153)0.0000)0.0000,((Lus10005954_HH,Lus10029456_HH)1.0000,((Lus10000487_HH,Lus10004572_HH)1.0000,(Lus10030972_HH,Lus10035368_HH)0.9990)0.5749)0.0673)0.0000,(Lus10035931_HH,(Lus10012628_HH,(Lus10032382_HH,(Lus10003400_HH,Lus10019018_HH)0.9980)0.5331)0.1580)0.0143)0.0000,((Lus10002369_HH,Lus10042126_HH)1.0000,((Lus10025563_HH,Lus10027023_HH)1.0000,((Lus10026380_HH,Lus10042277_HH)0.9990,(((((Lus10025145_HH,Lus10025228_HH)0.8247,Lus10025146_HH)0.5566,Lus10036380_HH)0.5229,(Lus10022743_HH,Lus10029037_HH)0.5515)0.7452,(((Lus10013210_HH,Lus10030728_HH)0.9511,(Lus10016040_HH,Lus10025162_HH)0.9664)0.9276,(((Lus10005815_HH,Lus10006787_HH)0.5902,(Lus10005816_HH,Lus10006786_HH)0.4975)0.5719,((Lus10020859_HH,Lus10033515_HH)0.9327,(Lus10005818_HH,((Lus10005814_HH,Lus10006788_HH)0.5953,(Lus10005817_HH,Lus10006785_HH)0.6809)0.2885)0.4383)0.3986)0.8084)0.2946)0.4108)0.2538)0.0938)0.0020)0.0000,((((((Lus10005617_HH,Lus10017253_HH)0.9664,(Lus10021842_HH,Lus10034551_HH)0.9450)0.9521,Lus10002194_HH)0.2232,((Lus10001683_HH,Lus10030117_HH)1.0000,(Lus10009326_HH,Lus10015837_HH)0.5698)0.3863)0.0051,((Lus10009832_HH,Lus10040942_HH)1.0000,(Lus10016163_HH,(Lus10027736_HH,Lus10035553_HH)0.9949)0.2069)0.0285)0.0000,(((((Lus10006074_HH,Lus10009438_HH)0.8716,(Lus10014823_HH,Lus10016936_HH)0.8053)1.0000,(Lus10028443_HH,Lus10041896_HH)0.9460)0.4546,(Lus10001654_HH,Lus10021628_HH)1.0000)0.1152,(((Lus10034153_HH,Lus10043428_HH)0.9908,Lus10008972_HH)0.6279,(((Lus10005389_HH,Lus10024124_HH)1.0000,(Lus10017750_HH,Lus10033075_HH)0.9674)0.1855,(Lus10022567_HH,(((Lus10036569_HH,Lus10041359_HH)0.9551,Lus10029582_HH)0.8685,((Lus10008106_HH,Lus10013144_HH)0.9062,(Lus10011475_HH,Lus10023112_HH)1.0000)0.3476)0.1641)0.0703)0.0143)0.0010)0.0000)0.0000)0.0000,(((((Lus10000710_HH,Lus10024881_HH)1.0000,(Lus10034157_HH,Lus10043426_HH)1.0000)0.0999,(Lus10016541_HH,(Lus10028454_HH,Lus10041907_HH)1.0000)0.1417)0.0031,(Lus10005275_HH,(Lus10022895_CH,Lus10043027_HH)0.1101)0.0234)0.0000,(((Lus10009773_HH,Lus10024759_HH)0.9969,Lus10023671_HH)0.1519,(((Lus10000513_HH,Lus10002706_HH)1.0000,(Lus10001568_HH,Lus10004977_HH)0.9898)0.7380,((Lus10024405_HH,Lus10025338_HH)0.9980,(Lus10028406_HH,Lus10041859_HH)1.0000)0.1182)0.0183)0.0051)0.0000)0.0000,(((Lus10019150_HH,Lus10034407_HH)0.9358,(Lus10024629_HH,Lus10032265_HH)1.0000)0.0530,((Lus10015506_HH,Lus10019979_HH)1.0000,((((Lus10007936_HH,Lus10013475_HH)0.6290,Lus10007937_HH)0.9990,Lus10011416_HH)0.3955,(Lus10008283_HH,(Lus10036378_HH,((Lus10017510_HH,Lus10028773_HH)0.5392,(Lus10024657_HH,Lus10032290_HH)0.9551)0.5117)0.8287)0.2100)0.0092)0.0061)0.0000)0.0000,(((Lus10006378_HH,Lus10012332_HH)0.9602,Lus10002113_HH)0.0540,(Lus10011380_HH,(Lus10001685_HH,Lus10030120_HH)0.9969)0.1764)0.0010)0.0000,(((((((Lus10002554_HH,Lus10031275_HH)0.9969,(Lus10016416_HH,Lus10019703_HH)1.0000)0.8318,(Lus10010182_HH,Lus10017385_HH)0.9450)0.1386,(Lus10029693_HH,(Lus10018140_HH,Lus10025691_HH)0.9990)0.6310)0.1152,((Lus10023507_HH,Lus10040389_HH)0.9704,((Lus10010372_HH,Lus10024810_HH)0.9174,((Lus10020145_HH,Lus10026941_HH)0.9460,(Lus10026226_HH,Lus10042443_HH)0.9480)0.9083)0.1713)0.0357)0.0000,(Lus10042171_HH,(Lus10021524_HH,Lus10033425_HH)0.2620)0.0092)0.0000,((((Lus10012819_HH,Lus10030464_HH)0.7207,(Lus10036757_HH,Lus10037170_HH)0.9837)0.9969,(Lus10005237_HH,(Lus10006449_HH,Lus10011392_HH)0.9715)0.4292)0.1498,(((((Lus10034793_HH,Lus10006279_HH)0.5505,(Lus10012376_HD,Lus10028009_HD)0.6840)0.5698,Lus10007628_HH)0.4271,(Lus10017722_HH,Lus10033682_HH)0.9653)0.2773,((((Lus10018167_HH,Lus10025671_HH)1.0000,(Lus10021801_HH,Lus10034587_HH)1.0000)0.1101,((Lus10018292_HH,Lus10040617_HH)1.0000,(Lus10019507_HH,Lus10043353_HH)1.0000)0.2375)0.0020,(((Lus10003992_HH,Lus10015046_HH)0.9980,Lus10040151_HH)0.0683,(Lus10001421_HH,(((Lus10008874_HH,Lus10023235_HH)1.0000,Lus10031422_HH)0.6208,(((Lus10002637_HH,Lus10020258_HH)0.9959,Lus10013397_HH)0.9674,(((Lus10001611_HH,Lus10022967_HH)1.0000,(Lus10025612_HH,Lus10028063_HH)1.0000)0.4648,((((Lus10000023_HH,Lus10024372_HH)0.5800,Lus10040783_HH)0.7564,(Lus10004712_HH,Lus10040278_HH)0.8624)0.8196,((Lus10010179_HH,Lus10017383_HH)1.0000,((Lus10001582_HH,Lus10003698_HH)0.9847,(Lus10013235_HH,Lus10030755_HH)1.0000)0.9337)0.6045)0.3364)0.5025)0.3028)0.1244)0.0642)0.0010)0.0000)0.0000)0.0000)0.0000)0.0000,((((((Lus10018293_HC,Lus10040616_HC)0.8420,Lus10036202_HC1)0.5168,Lus10038341_HC1)0.9633,Lus10023162_HC)0.0989,(Lus10036404_HH,Lus10041079_HH)1.0000)0.0143,((Lus10026420_CH,Lus10019839_CH)0.1254,((((Lus10016426_CH,Lus10019687_CH)1.0000,Lus10034832_CH)0.9949,(Lus10017764_CH,Lus10033053_CH)1.0000)0.3486,((((((Lus10012791_CH,Lus10033985_CH2)1.0000,(Lus10037906_CH,Lus10038632_CH)0.9857)0.8369,(Lus10012793_CH,Lus10033985_CH1)0.9980)0.5178,(Lus10026501_CH,(Lus10021482_CH,Lus10037410_CH)0.9093)0.9939)0.6534,(Lus10022585_CH,Lus10041301_CH)1.0000)0.4771,(((((((Lus10016451_CH,Lus10040716_CH)1.0000,(Lus10017197_CH,Lus10021113_CH)0.9857)0.7655,(Lus10027744_CH,Lus10035549_CH)0.9694)0.8440,(Lus10028249_CH,Lus10040240_CH)1.0000)0.7023,((Lus10007293_CH,Lus10029242_CH)0.9817,(Lus10015273_CH,Lus10025394_CH)0.9990)0.9898)0.8818,(Lus10008286_CH,Lus10033252_CH)1.0000)0.7747,(Lus10013491_CH,(((Lus10004058_CH,Lus10034640_CH)0.8226,(Lus10010011_CH,Lus10025031_CH)1.0000)0.5097,(Lus10002282_CH,(Lus10035271_CH,(((Lus10012826_CH,Lus10030472_CH)0.9847,(Lus10036754_CH,Lus10037172_CH)0.8828)0.6809,((Lus10019102_CH,Lus10034454_CH)0.9511,(Lus10021670_CH,Lus10035010_CH)0.7278)0.7003)0.7085)0.4577)0.3078)0.5372)0.5647)0.4302)0.1315)0.1009)0.0020)0.0000)0.0000,(((((((Lus10008628_HH,Lus10042188_HH)0.5494,Lus10042190_HH)0.4016,(Lus10005111_HH,Lus10034346_HH)1.0000)0.6391,(Lus10012811_HH,Lus10033969_HH)0.7584)0.2283,(Lus10005127_HH,Lus10018817_HH)1.0000)0.0133,((Lus10030199_HH,Lus10002679_HH)0.6473,(Lus10023914_HH,((Lus10007967_HH,Lus10013497_HH)0.9898,(Lus10021722_HH,Lus10034644_HH)0.8145)0.6432)0.1274)0.0071)0.0000,((((Lus10036764_HH,Lus10037162_HH)0.9878,(Lus10002639_HH,Lus10020256_HH)1.0000)0.3547,(Lus10008046_HH,(Lus10017978_HH,Lus10041970_HH)1.0000)0.4934)0.0754,((((Lus10023477_HH,Lus10040359_HH)1.0000,(Lus10031152_HH,Lus10031728_HH)0.9990)0.5810,(Lus10017865_HH,Lus10034667_HH)1.0000)0.0581,(((Lus10018613_HH,Lus10039848_HH)1.0000,Lus10002316_HH)0.3996,((Lus10038731_CH,Lus10039127_CH)0.8889,(Lus10031618_HH,Lus10033725_HH)1.0000)0.2283)0.0234)0.0020)0.0000)0.0000,((((((((Lus10016102_HH,Lus10021458_HH1)0.6198,Lus10021458_HH2)0.9990,(Lus10023527_HH,Lus10040413_HH)0.9969)0.8777,Lus10037391_HH)0.6228,Lus10041321_HH)0.8063,(Lus10003485_HH,Lus10039634_HH)1.0000)0.5494,((Lus10015126_HH,Lus10031549_HH)0.9715,(Lus10025071_CH,Lus10034470_CH)1.0000)0.4720)0.0183,(((((((Lus10020229_HC,Lus10026856_HC)0.4567,(Lus10025566_HC,Lus10027027_HC)0.3792)0.2803,(Lus10012062_HC,(Lus10014366_HC,Lus10027921_HC)0.5923)0.9562)0.1366,(Lus10009529_HC,Lus10020349_HC)1.0000)0.0418,((Lus10004467_HC,Lus10029940_HC)0.9990,((Lus10015213_HC,Lus10031468_HC)0.8247,(Lus10023068_HC,(Lus10001535_HC,Lus10032402_HC)0.9511)0.9541)0.2090)0.0836)0.0010,(((((Lus10005084_HH,Lus10034367_HH)0.4526,(Lus10024635_HH,Lus10032270_HH)0.5627)0.4006,Lus10017788_HH)0.7564,Lus10004636_HH)0.5036,((Lus10010513_HH,Lus10034049_HH)1.0000,((Lus10008447_HH,Lus10013374_HH)0.9980,((Lus10013606_HH,Lus10021245_HH)0.9918,(Lus10016195_HH,Lus10029351_HH)0.9918)0.8369)0.4709)0.8552)0.1468)0.0010,((((((((Lus10013452_HC,Lus10041008_HC)0.6432,(Lus10036202_HC2,Lus10038341_HC2)0.9827)0.1233,(Lus10018271_HC,(Lus10011211_HC,Lus10018465_HC)0.8440)0.2151)0.0071,((Lus10002584_HC,Lus10018409_HC)1.0000,(Lus10007703_HH,Lus10035820_HH)0.9409)0.2049)0.0010,(((Lus10006741_CC,Lus10020084_CC)1.0000,Lus10000845_CC)0.3486,((Lus10003261_HC,Lus10006558_HC)0.9817,(Lus10021993_HC,Lus10042532_HC)0.5250)0.2701)0.0102)0.0000,((((Lus10021683_HH,Lus10035023_HH)0.9796,(Lus10006651_HC,Lus10038095_HC)1.0000)0.6871,Lus10022895_HC)0.1641,((Lus10024135_HC,Lus10035553_CH)0.0907,((Lus10038731_HC2,Lus10039127_HC1)1.0000,(Lus10024116_HC,Lus10041603_HC)1.0000)0.0550)0.0010)0.0000)0.0000,((((((Lus10036138_CC,Lus10036140_CC)0.9990,Lus10018126_CC)0.9980,Lus10018125_CC)0.5810,(Lus10012867_HC,Lus10030512_HC)0.5841)0.1325,(Lus10022774_HC,(Lus10022569_HC,Lus10030044_HC)0.2599)0.0571)0.0000,((((Lus10017092_CC,Lus10037812_CC)1.0000,Lus10004569_CC)0.3547,(Lus10002131_HH,Lus10012365_HH)0.9623)0.1050,(((Lus10036127_HC,Lus10036128_HC)0.5372,(Lus10004246_CC,Lus10042156_CC)1.0000)0.1407,(Lus10020033_CC,(Lus10015260_CC,(Lus10002051_CC,(Lus10002391_CC,Lus10027890_CC)0.9613)0.9001)0.7146)0.5413)0.0051)0.0010)0.0000)0.0000,(((((((Lus10012290_HC,Lus10015986_HC)0.8471,Lus10036151_HC)0.2712,(Lus10031491_HH,(Lus10020655_HH,Lus10029886_HH)0.9653)0.9990)0.0214,((Lus10007867_HC,Lus10030375_HC)0.9827,(Lus10025930_HC2,Lus10038169_HC1)0.6504)0.0938)0.0000,((Lus10000996_HC,Lus10011027_HC)0.9990,(Lus10013371_HC,(Lus10006832_HC,Lus10037580_HC)0.9857)0.0683)0.0102)0.0000,((Lus10029990_HC,Lus10035332_HC)0.8705,(((Lus10038731_HC1,Lus10039127_HC2)0.9674,Lus10013821_HG)0.3507,(((Lus10011309_HC,Lus10042348_HC)0.9521,Lus10040508_HC)0.3201,((Lus10009810_HC,Lus10040914_HC)1.0000,(Lus10025930_HC1,Lus10038169_HC2)0.8970)0.1040)0.0367)0.0020)0.0000)0.0000,((((((((Lus10014749_HC,Lus10033860_HC)0.5668,Lus10039001_HC)0.0877,(Lus10031993_HC,Lus10035163_HC)1.0000)0.0234,(Lus10000533_HC,Lus10034165_HC)0.2813)0.0041,((Lus10018609_HC,Lus10039845_HC)0.9164,(Lus10043365_HC,Lus10041156_HG)0.5362)0.0999)0.0000,(((Lus10020007_HC,Lus10019974_HC)0.2151,Lus10034088_HC)0.1356,(Lus10015503_HC,(Lus10001530_HC,(Lus10005754_HC,Lus10027441_HC)0.5739)0.2161)0.1081)0.0071)0.0000,((((Lus10006463_HC,Lus10011405_HC)0.9297,Lus10022294_HC)0.6922,Lus10028560_HC)0.0224,((Lus10015722_HC,Lus10019075_HC)0.9684,(Lus10016924_HH,(Lus10022324_HC,Lus10032119_HC)0.3772)0.0724)0.0306)0.0000)0.0000,(((((((Lus10004162_HC,Lus10016255_HC)0.8787,(Lus10021063_HC,Lus10029292_HC)0.9215)0.5280,(Lus10016303_HC,Lus10022492_HC)0.5362)0.1437,(Lus10010791_HC,Lus10016796_HC)0.6697)0.3588,((Lus10018589_HC,Lus10039821_HC)0.9817,(Lus10033697_HC,(Lus10011184_HC,Lus10018489_HC)0.7666)0.3313)0.2518)0.3955,((Lus10002487_HC,Lus10004813_HC)0.9072,(Lus10009674_HC,(Lus10010392_HC,(Lus10003551_HC,Lus10009035_HC)0.5770)0.1967)0.0958)0.0122)0.0010,((((((((((((Lus10003525_CC,Lus10003526_CC)0.9857,Lus10002940_CC)0.9857,Lus10041063_CC)0.8869,(Lus10028597_CC,(Lus10002939_CC,Lus10006161_CC)0.9256)0.5861)0.4312,Lus10039607_CC)0.1437,(Lus10007538_CC,Lus10012198_CC)0.5494)0.2538,Lus10008225_CC)0.2426,Lus10022449_CC)0.3792,(Lus10007296_CC,Lus10029245_CC)0.8379)0.1978,(Lus10042890_HC,(Lus10024057_HC,Lus10041689_HC)0.6188)0.7859)0.0245,((((Lus10029993_HC,Lus10035335_HC)1.0000,Lus10015152_HC)0.5250,(Lus10025921_HC,Lus10038180_HC)0.7829)0.3303,((((Lus10000908_HC,Lus10004569_HC)0.9429,Lus10004568_HC)0.7034,(Lus10016561_HC,Lus10040829_HC)0.8624)0.0958,(Lus10021403_HC,((Lus10017455_HC,Lus10028827_HC)0.9490,(Lus10037928_HC,Lus10038656_HC)0.9093)0.9908)0.9388)0.0234)0.0061)0.0000,(((((((Lus10001209_HC,Lus10005859_HC)0.9796,(Lus10002491_HC,Lus10004821_HC)1.0000)0.5138,((Lus10006447_HC,Lus10011390_HC)0.9623,(Lus10036934_HC,Lus10037053_HC)0.5933)0.8440)0.3731,(Lus10011391_HC,(Lus10006448_HC,(Lus10006253_HC,Lus10036937_HC)0.7900)0.9867)0.6493)0.3303,((Lus10020903_HC,Lus10033472_HC)0.9980,(Lus10016817_HC,Lus10035857_HC)1.0000)0.2446)0.0031,((Lus10009695_HC,Lus10036034_HC)0.9766,(Lus10000412_HC,Lus10026104_HC)0.9735)0.0846)0.0000,(((((((Lus10023182_HC,Lus10041300_HC)0.9551,Lus10034030_HC)0.4179,(Lus10015080_HC,Lus10037412_HC)0.9776)0.3639,Lus10004419_HC)0.5372,(Lus10008163_HC,Lus10027994_HC)0.8002)0.1050,((Lus10000899_HC,Lus10004557_HC)1.0000,(Lus10041246_HC,(Lus10041245_HC,(Lus10041244_HC,(Lus10021953_HC,Lus10021954_HC)0.3680)0.4363)0.9429)0.9592)0.1988)0.0133,(((((((((Lus10030599_HC,Lus10030891_HC)0.9256,Lus10029136_HC)0.6147,(Lus10013027_HC,Lus10030597_HC)0.6290)0.8624,(Lus10018294_HC,Lus10040613_HC)0.9969)0.3201,(Lus10031202_HC,Lus10031780_HC)0.9827)0.2120,(Lus10014118_HC,Lus10019790_HC)1.0000)0.2304,Lus10001131_HC)0.1580,((Lus10017969_HC,Lus10028790_HC)0.8502,((Lus10021710_HC,Lus10035057_HC)0.5413,(Lus10032471_HC,Lus10042969_HC)0.7268)0.8471)0.2375)0.1121,((((((Lus10005220_HC,Lus10030699_HC)0.9450,Lus10015732_HC)0.3170,(Lus10004666_HC,Lus10026648_HC)0.9052)0.5647,Lus10003473_HC)0.7421,(Lus10019837_ST,(Lus10007106_ST,Lus10020487_ST)0.8726)0.9501)0.0449,(((Lus10004521_HC,Lus10010069_HC)0.5800,Lus10038048_HC)0.9817,((Lus10013739_HC,Lus10039202_HC)0.8705,((Lus10004001_HC,Lus10030248_HC)0.4210,((Lus10002761_HC,Lus10016348_HC)0.8960,(Lus10018110_HC,Lus10022405_HC)0.3129)0.5260)0.6687)0.7706)0.1070)0.0020)0.0010)0.0000)0.0000)0.0000)0.0000)0.0000)0.0000)0.0000)0.0000)0.0000);
