# Supplementary material for: Genome-wide identification of RING finger genes in flax (Linum usitatissimum) and analyses of their evolution
Source: PeerJ. 2021 Nov 15;9:e12491. doi: 10.7717/peerj.12491 (PMC8601054; doi:10.7717/peerj.12491)
Supplement: Supplemental Information 8 [file peerj-09-12491-s008.fasta]

>Lus10006253.g|Lus10006253
ATGGAGATGGAGATGATGTATTTGGAGTTGGGGAGGTTTTCTTCTTACCAGGACTCCCTC
AAAGTTCTTGAAGCTGATATTCAGCATGCTAATGCTTTGGCTGCTGAAATCCCTAGAGGG
AAAGGTGGTTCATATCTTCAAATGAAGCTAGTCTACAACCAATGGGCTCCCTTTTTCTTG
TTCTTGCTTCAGAGGATAGATTCCTCATGTGTCTGTTTACTCCCTAGATATCTCAATCTC
TTCCACGTCCTTGTTTACAAGGTTCAAGACAGCCTACCGCGGATTTCTGCTCATGGAAGG
AAAGCAACCGTCAAGGAGTTCTATGGTGTCATCTTACCTTCCCTTCAAAGGATTCACAGC
AACTTGGATGAATTCGACATGGTGGTAGATGTTAAGCAAGGGGTTCGAGCAATTGAGAGC
TCCAAAGTAAAGAAGATGGACGGAGATCATAAGCTTATCAGCATCGATCTGGAGAGGGAA
GATGAATGTGGCATCTGCTTGGAGCCTTGCACCAAGATGGTTTTGCCTAATTGTTGTCAT
GCAATGTGCATCAAGTGCTACCGCAATTGGAACACGAGGTCGGAGTCGTGTCCATTTTGT
CGCGGAAGCTTGAAGAGAGTCAACTCAGAAGACCTATGGGTGCTCACTTGCAACAATGAT
GTGGTTGATACTATGCAGGTTACGCGGGAAGACCTCTTGCGATTCTATCTTTACATCGAT
CGTCTGCCAAAAGACTACCCGGACGCTCTCTTCTTAGTGTACTATGAGTATCTTTTCTGA

>Lus10009674.g|Lus10009674
ATGGGGCAGTTCCAATCCAAGCCATCCAAGGATGAATTGGTATACCAGCAAGTCAGCTAT
GGGAACGCCGATGGAATCAGAAGCCTTGTCAGGGAAGGGGCTGGCCTCGAGTGGATAGAC
AGCGAAGGGAAAACGCCATTGATTTTGGCGTGCATGAACCTTGAGCATTACAACGTTGCC
AAAACCCTTATCGGCCTTGGTGCTAATATTAATGCCTATCGTCCCGGTCGTATGGGCGGG
ACTCCATTGCATCATGCAGCTAAATTAGGACTCGAGCAGAATGTTAAACTACTTCTTTCA
CACGGAGCTAATGCATTGGTGATGAATGATGACTGTCAAACGCCTCTTGAAGTTGCTAGA
GCAAAAGGATACACCAATGTGGTTCGCGCCATTGAGGGTCACCTATGCCTATTCTCTGGT
TTGCTCCGTGAGTTTTATGGCCCAGGATTTCTGGAAATTCTGACTCAGTTTGTCACGAGG
AAAATATGGGTTGTTGTTTTACCAACTGGTTCACGCAATGCCAGGGAGCCGTTTAAGTTA
GAGCTAGCAATATATCCTAGTTCACAGGTTGCCAAACCACGTACGGTGATTTCTTTGTGG
AAGGCTAACCTAGAGGACCCTAAGTTGCAGCAGGCCGATCCTTCAGTAACAATAGTTGAC
AATTCCAACATGCCAAGGGGCCGCAGGCGGAGACGAATGAGGCATAGACCTTCAACTAGG
CAAACACGGATAAGACTTGCTGCTGCAAAGGAAGGCGATAGGCAACAGCTTCAGTGGTTT
TGTGATGCCTGCACCCCCCTCAAAAGCGCTTTCTGTCTGGTCCTCTTCGCAACACAGCCT
CCACAATTTCTGCGAAGTTCGCACCCTCCTTCTCAGCCTCAGGCAACAGCACCCTTACCT
GTTGATGATCGAGAATTAGCAATGGCAATGAGTGCCTCTTTCCAATCAGACATAAATGTG
ACTCCTACTTTGGATGTCAATGCTAGCTCTGAGGCAAGTGCCTCTACCAGTTCGAATGAC
TTTGTGAAGGCTAGCACCCATGGTCCTATGGCATCAGCAGCTCAACCTGCGTCTGGAGCA
AGTTCTAGTAAGAGCCAGGGGAATATCCACTATTCTAACTTGCCTGATGTATCCACAGCA
CCTCAAGCATCTAGCTCAGCCCCATCAGCTCCACCATTTGTTGATGACATTGTGGAAGAT
GCCCCGATTCAGTACCCAAGCATTGAGTTTGACCCTGTTGATTTGCCTTCCACACCCATG
GAGGAATCACCCGTCAAACCGGGTGAAAAGAAGGAAGATGGTGCTTCCTCTGTGTGTGTG
ATATGTTTGGATACTCCCGTGGAGGGAGCTTGCGTGCCGTGCGGTCACATGGCCGGATGT
ATGTCTTGTTTGACAGAGATCAAGACCAAGAATTGGGGTTGCCCTGTGTGCCGCACCAAG
ATTGATCAGATCGTAAGGCTGTATGCGGTTTGA
>Lus10007628.g|Lus10007628
ATGAATTCCCCTCAGCAGAATTTTCATCACGGTGGAGAAACAACGCCGCCTCCTCCGGCT
AGAACCGCAGGCCGAACTCCGCCGGCGCCGATGAGAACCCAGATACGACGGTCGATCCGA
GTTCATAGTCAGAGCGCATCAACTTTCAACGTAGCGAGTGGACAGAGTGAGCAATCTTAC
ACCACAGTTTCCGTTGAGCGAGTAACGGTGACCACACAGAGCGGCGGAACTCCGCCGTCG
CCATCCCACCGCCGCCGCAACGTCGAGCTTGATATGCTGCAGAATAGCCAGTTCATTGAT
TACGGGATGAGGGAAAATTTAAGGAGATTCAGAGAAGAAATTGAGACGGTAGTCCCGGCG
GCGGCTGAAATTGAGAACAGAACATCGCCGGCGGGGGGATTCCAATACTCTGAGGGACAT
TCAATTGATTCCCCGACCTACCGCTCCCTCCGCCTTCTCAGTGAAGCAGCTCGTATACAG
ATCGAACGAGGTCGTGTGGAGAGGGAAAGGGTTTTGAGCAGTCGAAGGAGGCTTCCCTCG
CCGGAACCAATCGATAACAACGTAGTAGGCGTTCCGGAGGTAACGACGGAGGAGGCAATG
GAAGCCTCCGCCGATGAGGACGATTTCGGCGATGACTTTGAGTTTGACGATTCCCATCTA
GATGAGGAGTACATTGAGGATGATGTGGAAGAAGGAGATGAAGAGGACGTCATTAAGACC
AGAGGGGCGTCCGATGAGGCGATCCGGAAGCTGGAGAGGGTGGAAATCGGGGTCGGAGGG
TGGATGCCGGAGGATTGCTGCTCTGTTTGCTTGGAGGATATGGTCGCCGGCGACTGCAAC
GGCGGAGGAGCTGCCGGAAGGGTGATTAGGCTAGATTGTAAGCATGATTTCCACGAGTGT
TGTTTGATTTCGTGGCTCAAGACATCCAATAGCTGCCCTTTGTGCCGATTCGTAGTTTCA
GATTGA
>Lus10000533.g|Lus10000533
ATGTCTTCACAAGACCAAGCTTTGCTCTCTATAGTTTCCCAATTGGCTTTATCCTTCGAC
GGTGCCGTCCTCGGCGTAGCCCTAGCCTACGCCGCCGTCCGTTCCTTTCTCAAGTTCGCC
GCTCGCTCCAAAGCCCTAAAAAAAGTTCGCAACGCTCCCGTTCTCACCGTCTCCGATCTC
CGTTCACTTCTCGACGCCCCTTCCCCGCCGTCTCATCAAGACCACAACCTAGACCTTGAT
CTTGGAGCTAGTACTATTAGTAGTCAGCAGCTTGTGATTCTCCGCGGACAAGTCGAAGCC
AAGTCGGTTGTCGATGGAATTTGGAAGAGCAGCCTCAGGCCTACTCTGTTGGTTTCTCAT
GAGTCTGGTGAGAAGGCTGTGGTCATACAGAGGACTCAAACTGTTCCTTTTGTTCTTCTC
GAGACTGGTAGGTGGCCACAATCAGAATATGTTTCTGTTAACATGGATGGTTCACGGCAT
CCGTTACCCCTCACCACAGTTTATCATCAGTTGCAACCCATTGATGCTTCTCCCTACACA
TTTCTCCAGGCACTGTTTGGTCACGAATACCCAGTTGGTCTGCTTGATGAGGAGAAAATA
CTGCCAGTTGGGAAGGAGATTACTGCTATTGGAATGTGCGGTTCTGGAAACGGGACTCCT
GAGATAACGTCTTGCAAAGATCTTCCTTATTTTCTTACAGAGATGAGCAAGGATGAAATG
GTGTTGCAACTAGCATTCACCACAAAAGTATTAATGTGGAGTGGGATTGTCCTTGGTTCA
GTGTCAGTTGGGATCCTTGGTTATGCATTGAGGAAGAACTGGAATAGATGGAAAGAGCAT
AGACAAAGGAGAGAGTCTGAGCAATCAACTAGTGAGATGTCTCAGGTTGATGAATCGGAT
GATGATGTTGGGGGGGTGGCAGATGGACAGCTGTGTGTAATATGTTTAGCGAGGAGGAGG
CGTTCTGCGTTTATACCGTGCGGACACCTAGTTTGCTGCCAGTACTGCGCAATATCAGTT
GAACGCGATGCGTCACCAAAGTGCCCTCTCTGTCGCCAGTTGATCAGGAACTCCATAAGG
ATATTTGATACTTGA
>Lus10006493.g|Lus10006493
ATGGATTCCGACCCCAAGGATACGAATCCAACCCCGTCCTTCGCCGACCGGAGCTACGCT
CTCAGCGGGAGGATCATGCTCAGCGCAATCGTCGTCCTCTTCTTCGTCGTCATCGTTATG
ATCTGCCTCCACCTCTACGCCCGCTGGTACCTCCTCCGCGCTCGCCGTCGCCAGATGCGC
CGTCGCAGCCGCCGCTCCGCCAACCTCGTCTTCTATGTAGATCCTGATACTGCTAACCTC
ACAACCACCGCCGCTTCCTCTCGCGGATTGGAGGCCTCTGTGCTTAAATCTCTTCCTGTG
TTTGTCTACTCTGCCGATTTAGAATTCGAATCGATGGAGTGCGCTGTTTGTTTGTCCGAA
TTCGAGGAGAAGGAGAAAGGGCGGACTCTCCCGCAGTGTAAGCACAGCTTTCACACTGAG
TGTATTGACATGTGGTTCCATTCTCACTCTACTTGTCCACTCTGCCGCTCGCCGGTTGAA
GCGGTGGCTGTTAGTTCGGGTGTGGAGGTGGTTACTCCGTCAGATCTGTGCAATTCGTAT
GCGGACCATGTCGGTCCTTCCACGTCAGCGGAGTCTCGGGAAATGAGGAAGCCCGTGCGG
GATCTGGATGGGAGAATTGACGTGCCGAGAAGGACCGGGAATTTCGGGGACGCGACGTCA
TCGTCTGCCGAGTCGCCGGCGAGTCAGGGGTTCAGGTCGCCGATGAGCCGGATGCTGTCG
TTTACGAGGATTCTGAGCAGGGACTGGAGAGGGAATAATCTGTCCCCTCGATCTCCGATC
CCGACTAGCTGCGGCGGTACTTCGGCGGCTTTTGAGGATGGTGGGGTAGTAGACTTGGAG
CGAGGTAAGGAGGCGGTGGAGACTCGGCCGAGTACGGCGAACGAGTTAGCGAGTTAG
>Lus10009326.g|Lus10009326
ATGTGGTGGCCATGGTGGCAATATCTATACTTTACGCTTCCGTTCCTAATTGCCCTCCTC
GCCGTGCTATACATTCTCCGCGACCGTATAATCAACCGCGGCGGCCACACTCCTCCGCAG
CTGGTTCAGGGAAAAGGCACTACTACTGCGATCACTATTGACCTTCCGGGGAAGGTGATT
AAGTATTACTGTGAAGAAGACGGCGGATGTGGCGGCGGATGTGCGATATGCTTGGAGGAG
TGGGGAGAAGGAGACGAGTGTAGAGTGCTGCCGGAGTGCAACCACGTTTACCATAAGGTT
TGCGTTGACGGCTGGCTGTTGACCGGGGTCAACGACCATGATCAGTACCGTCGTTGTTGC
CCGATTTGCCGCAGTTTTGTTTTTGACTCCAGTATTGTGTGA
>Lus10012793.g|Lus10012793
ATGCCAATTTTCTTCCACGCAAACAAAACAGACCCAGAAGTCCCGTCAATCGTGATCCAT
AACGGCACGGAAGAAAGAGTACCTGAAGAAGACGAGGAGGAGGGAATATGCAGGATCTGT
CTCGACACAATCAGAGAAGGGGAGAAGATGAAACTGGCATGCGGTTGCAAAGGCGATCTC
AGGCTGGTGCACGAAGAGTGTGCAGTAAGTTGGTTCAGCACCAAAGGGAACAAAGTCTGC
GAGATTTGCGATCTGGAGGTTACGAACTTGCCTGTCATCGTGTTCAGGGAAGACAGCTTG
ATTAAGACCGACGATGGCGACGACGAGCTAGATACCCAGAGCTGGGAGGCGAATGACGAA
AGAAGTTCGGTGCAGGAATTTTTGCTGCTAGTTCTGATGAGCACAGTGGCCTACTTCTTC
GTGCTGGAACTCCTACTGGTTCAGGAGAAGACATCTAAAGGACTAGCAATTGCAGCACCA
TTTGCGTTTGGACTGGGGATTCTGGCATCAATGTTCGCACTCATGCTAGGGCTGAAAGAG
CATGTATGGAGATATGCAATACTAGAGTTTGCACTCATCTCCGTCGCAATTCACCTAGCT
TACATGATGCTAAGCGTGGAGCCAGTATACTCCATAATCCTTGGATCTGTCATAGGAATG
GTGTTGGCCATGAGCACCACCGCGTTGTATCGGCATTACAGCTCTCCATCTACTACTTAC
AACTAG
>Lus10012791.g|Lus10012791
ATGCATCATCATCCACCTCCATCTCAGCCGGTAGCCACCGATGGAACTGCAGATTCACAG
GCTTCACCATCTTCTTCTTCTTCTTTGCAGGCTGATTTGGAAAATGGGACACCATCTAAT
GAAGGAATGACAAGGGCAGGAGGAGCGAGTATGAGGAAGAGTGATCTTTCTCTACAAATA
CCACCTAGACCAGTAGCTCCTTTTGGAGGTAGCCGCAGCAATGGCAAAGGATTGCTCAAC
TCTCAAACTTCATTCAAGGCTAGCCCTACATCATCATCTGCAGGCTTTCTGCGGGCACTA
AGCTTCAAGAAGAAGAGTGGTGCACTTGAAGGTGAAAGGAGCTCCCTGCTCAACTCCTCA
GACACCTCATCACATCCTCCACTAAGTCCTATCATAGCCAATCTCAAGTCTGCATTTTCC
AGATGTACTTCACTTCCACACCCATCAGCTTTTTCTCCCACAGTCTCGGTCCCCACGCCT
GTTTCAGCTCGATTGCCTGGGGAAATTCGGCACTTTCAGAAACCAGTAGTTTCAAGGTCT
CTTTCCGTCCCAGGGCGAAATATTGTGATTGTTCGGTCTGCATCTTTTGCTACGCCCAGA
TTTCAAACGAGTGGAAGTTCTTCTGATGCTCAAATAAGTACAGATCCCAACGAAGGTGAC
GACGATGATGAACACATCCCAGAAGAGGAGGCAGTATGCAGGATCTGTCTCGATGCATGT
GAAGAAGGAAACACACTCAAAATGGAATGCAGTTGCAAAGGAGACCTCAGACTTGTACAT
GAAGAATGTGCCATTAAGTGGTTTAGCACCAAAGGAAACAAGAACTGTGAAGTGTGCTGT
CAAGAAGTCAAGAACTTGCCTGTGATCTTATTCCGAGTAACAAGCTCTGCCCAGTTTAAC
GGCAGGCAGGCACCGAACGGCCAGAGCTTGAGGGCACAACAAATAAGTGCCTGGCAGGAC
TTTGTTGTTCTAGTACTGATTAGCACAATATGCTATTTCTTCTTCCTGGAGCAATTACTG
ATCCGGGACATGAAAACACAGGCGATAATAATCGCAGCTCCGTTTGCATTTGCGTTAGGC
GTTATGGCATCGATATTCGCAGTCATCCTAGCGATCAGGGAATTCATATGGACATACGCT
GCGCTGGAGTTTGCACTGGTAGCTGTAACGGTGCACCTTTTTTATTCCATACTTGATCTG
GATGCGATATACGCAATACTACTAGCAGCAGTGTTTGGGTTTGCAGCAGCGATGAGTCTG
AACTCATTGTACATACAGTACTTCATATGGAGAGCTCAGGCTGCTCAAAACTCTAATGGC
TTCAATGCTCCCCCAGTCTGA
>Lus10012811.g|Lus10012811
ATGGACGCCACCACTATTGCCCCCACTCTCGGTTCACCTCAATACACTCCAAAACAGGTA
TGGGGCGATGATGGGTTTTGGCAAGCAAAGGGCGCCGCTCCGTCCAATGAACGCCTTGGT
TTTGGGAAGATGGGTTACGGATGCGAGCATTACAGGAGGAGATGCAAGATTCGAGCACCT
TGCTGCAATGAAATATTCTCCTGCCGCCATTGCCACAATGAGGCTGCGAGCATGTTGAAA
AATATCAATGATCGCCACGAGCTGGATCGATCCGATGTCAAGCAAGTTGTATGTGAAGTT
TGTGACACAGAGCAGCCGGTTGCCCAAGTTTGTACAAACTGTGGTGTCAACATGGGGGAA
TACTTCTGTTCCAAATGCAAATTCTTTGACGACGATACGGAGAAAGGACAGTTCCATTGT
GATGATTGTGGCATTTGCAGGGTTGGTGGTCGGGAGAATTTCTTCCACTGCAAGAAGTGC
GGTTCTTGCTATGCAATTTCTCTCCGGGACAACCATTCGTGTGTGGAGAACTCTATGCAC
CACCACTGCCCAATTTGTTACGAGTACTTATTTGACTCCATGAAGGACACCATAGTAATG
AAATGTGGTCACACAATGCACTGCGAATGTCACTATGAAATGATAAAGCGTGACCGATAC
TGTTGTCCAATATGCTCAAAGTCTGTCATCGACATGTCCAAGACTTGGAAGAGCTTAGAT
GAGGAGATAGAAGCTACAGTCATGCCAGAGGATTACCGAAATAAAAAGGTGTGGATCCTA
TGCAACGATTGCAATGACACAACAGAAGTGTATTTCCATATAATTGGACAGAAATGCAGC
CACTGCAAATCATACAACACAAGAACTATTCAACCTCCGGTTCTTCCGCAACAGTGA
>Lus10007296.g|Lus10007296
ATGATGGAACCCGGGGCTCCCGTGTGCAATACTTGTGGCGAAGCAATTGGGGTCAACCCG
AACGGGGAGTTGTTCGTGGCTTGTCATGAGTGTAACTTCCCAATGTGCAAGTCTTGTGTT
GAGTATGAGACTAAAGAAGGAAGGAAAGCTTGCTTGCGGTGTAGCTCTCCCTATGATGAA
CACTTACTGGATGGTACTGAGGCAAAGCAACCTGGAAATCAATCCACCATGGCTTCTCAG
CTCACTGATCCTCAACCTAAGGATGTTGGAATTCACGCTAGGCATGTCAGCACTGTGTCT
ACAATTGATAGTGAGATGAACGACGAATCCGGGAACCCGATATGGAAAAACCGGGTCGAG
AGTTGGAAGGAAAAGAAGAAGGACAAGAAGAAGAAAAAGGATGATAAGAAGAAGACTGAA
CATCCACCAGCTGAAATCCCACTTGAGCAGCATATGGAAGAGAATCATCAGTCTGGAGAT
GCAACACAGCCACTTTCAGAGATCATACCAATGTCCAGAAACAAGCTGACTCCATACAGA
GCTGTTATCATAATGCGGTTGATCATCCTCGGGCTTTTCTTCCACTATCGAATCACGAAT
CCTGTCGATAGTGCTTTCGGTCTGTGGCTCACTTCTGTCATCTGTGAGATATGGTTTGCT
TTCTCTTGGGTGCTGGATCAGTTCCCTAAGTGGTCTCCTATCAACAGAATAACATACCTC
GACAATTTATCCGCAAGGTTTGAAAGGCCAGGTGAGCCTTGTGAGCTTGCTGCAGTGGAC
TTCTTTGTCAGTACAGTCGATCCGTTGAAAGAACCGCCATTGATTACCGCCAACACCGTG
CTTTCGATCCTGGCACTGGACTACCCAGTGGAGAAAATCTCGTGCTATGTATCGGACGAT
GGTGCTGCCATGCTTTCATTCGAATCGCTAGCTGAGACTGCTGAGTTTGCAAGGAAGTGG
GTTCCGTTCTGCAAGAAGTACTCGATCGAACCAAGGGCTCCAGAGTTTTACTTCTCCCAG
AAGATTGATTACTTGAAGGACAAGGTTCAGCCTTCTTTTGTGAAAGAACGTAGAGCAATG
AAGAGGGATTATGAAGAGTACAAGATTAGAGTCAATGCAATGGTAGCAAGGGCACAAAAG
ACACCTGAAGAAGGTTGGACTATGCAAGATGGTACACCTTGGCCAGGGAATAACACCAGA
GACCATCCCGGCATGATTCAAGTTTTCCTCGGGAACACGGGAGCTCGCGACACAGATGGC
AACGAGCTTCCCCGGCTAGTCTATGTCTCTAGAGAGAAAAGACCTGGTTACCAACATCAC
AAAAAGGCTGGTGCTGAAAATGCCTTGGTGAGAGTTTCTGCGGTTCTCACGAATGCTCCT
TACATCCTCAATCTCGATTGTGATCACTATGTCAACAATAGCAAGGCGGTCAGGGAGGCG
ATGTGCTTCTTGATGGATCCACAAGTTGGCCGAGACGTTTGCTATGTTCAGTTCCCTCAA
CGGTTCGATGGCATAGACAAGAGTGATCGATATGCCAATCGCAACATAGTTTTCTTTGAT
GTTAACATGAAAGGACTAGATGGCATCCAAGGGCCGGTTTACGTGGGAACGGGTTGCGTG
TTCAACAGGCAAGCTCTTTACGGATATGGACCTCCATCGATGCCTAGCTTACGAAAGAGT
TCCTCGTCGTCATGCTCATGGTGTGGCTGTTGCTCTTGCTGCTGTCCATCAAAGAAGAAG
CCTGAGCAGGACTCAACTGAGGTTTACCGGGATGCGAAAAGAGAGGAGCTCAATGCTGCC
ATCTTTAACCTTACTGAGATAGACAACTACGATGAGTATGAAAGGTCAATGCTGATATCC
CAGACGAGCTTCGAGAAAACTTTTGGCTTGTCTTCTGTGTTCATCGAGTCTACATTGATG
GAGCACGGTGGAGTGCCTGAATCGGTCAACCCATCAACACTCATCAAGGAGGCAATCCAT
GTTATCAGCTGCAGTTATGAAGAAAAGACCGAGTGGGGCAAAGAGATCGGTTGGATATAT
GGGTCAGTCACGGAGGACATCCTAACCGGTTTTCGTATGCACTGCCGTGGATGGAGATCG
ATTTACTGTATGCCTTTAAGGCCAGCATTCAAAGGGTCTGCACCAATCAATCTTTCTGAT
AGGTTGCATCAGGTTCTGAGGTGGGCACTTGGTTCGGTCGAAATCTTCTTGAGTAGGCAC
TGTCCTCTCTGGTATGGCTTCGGAGGAGGTCGTCTCAAATGGCTCCAAAGGCTTGCTTAC
ACCAACACCATTGTTTACCCTTTCACTTCCTTGCCTCTTATCGCCTACTGCTTGATCCCT
GCCATCTGCCTCCTCACCGGCAAATTCATCATCCCCACGTTGTCGAACCTGGCGAGCATG
CTGTTTCTAGGCCTCTTCTTCTCCATCATCCTGACAGCCGTGCTCGAGCTAAGATGGAGC
GGAGTGAGCCTTGAGGACCTATGGAGAAACGAGCAGTTCTGGGTGATCGGAGGAGTCTCG
GCGCATCTCTTTGCTGTTTTCCAAGGGTTTTTGAAAATGCTGGCAGGGATAGACACTAAC
TTCACTGTCACGGCAAAGGCTGCAGAGGACGGGGAGTTTGGAGACCTCTACATAGTGAAG
TGGACCACGGTCTTGATCCCTCCTACGACCCTTTTGATCGTGAACATCGTTGGTGTCGTG
GCTGGATTCTCGGACGCTTTGAACAAAGGCTACGAGGCGTGGGGCCCATTGTTCGGGAAA
GTGTTCTTCGCCCTGTGGGTGATCCTCCATCTCTACCCGTTCCTGAAAGGTCTTATGGGT
CGCCAGAACAGGACTCCGACGATTGTGGTGCTTTGGTCTGTGCTTCTGGCTTCCGTGTTC
TCATTGGTTTGGGTAAAGATCAATCCTTTTGTCAACAAAATTGATAGCAATGACCTTGCT
GGAACCTGCATCTCTATTGACTGCTGA
>Lus10007293.g|Lus10007293
ATGGAGGAAGAGAAAGCTGCTGGGGATTCGGGTCAACGTAACGGAATTGGTATGGAGATA
GTCAACAAACCGTCAGATTCAGGAAAGGCGGAGAATTTGGACAGGAAAGGAGAGGATTTG
CCGTCGAGTGTCGGCTTGGCAAATGATCGAACAGGGGGGGGGCAAGGAAATGGGGAGAGC
TCGAACGAGGGTAGTACGGTAATTGTGATCAATTTGAATGTTGATGAGGCGAAACTACTG
CCGAAAGGGGATGATGATAAGGAACAATTGTCGTGTGTGATTGATGTTAAGTGTAAGGAT
AGCTGGGATGGGGAAATGGTTTGCAGGATTTGTCATTTGGGTTCTGAAGGGTCGATGGAA
GAAGCAGTAAGTAGTGGTGATCATATTGGTGGTGGTGTTAGTGGGAGTTCCATGGAGCTC
ATTCAGCTTGGTTGTGGGTGTAAAGATGAGCTTGGTGTTGCTCATCCTCATTGTGCTGAA
GCCTGGTTCAAGCTTAAAGGAAACAGAGTGTGCGAAATCTGCGGGGAGGCGGCGAAGAAC
ATCACAGGCATTGTTGTGGACAGAGACAGAATCCTGGATGCGTTGAACCACGTCAGATTA
ATGAACGAAGCAGGCGCCGCGGCTTACAACACCGCGGAGAGTCGACGAGGAGGATGTTGG
AAGGGACAACCTTTCTGCAACTTCTTGATGGCTTGTCTGGTAATTGCTTTCGTGCTGCCA
TGGTTTTTCCGTGTAAATATGTTCTGA
>Lus10000487.g|Lus10000487
ATGTCTTCCACCGCCGACAGCACCACTATGCCGGCGGCAGATCATCAGTCATCATTCCCA
GCTCCACCGGTGACCGTCGTCATAACAATCGTTACCATCATCCTCTTCCTACTCGGCCTA
TTCTCCATCTACTTCTGTCGTTGCTTCCTGGAGAGTCTCTTGAACGGATGGCAGTTCGTC
GGTCGAATTCCAAATCCGGGGAGAAATGCGGTAAACCCGAACTCCGCCAATCCGGCGGAT
GATGACGGCCTTGATCCCGCCCTGATCGAGCGATTCCCGACGGTTCCATACTCATGCGTC
AAGGAGTTCAGGCGGGATAAGCATGAACTGGAATGCGCCATCTGTCTCGTCGAATTCGAG
GAAGATGACCTCCTCCGTGTGGTAATCATGTGCTACCATGCATTCCACCCCGATTGCATC
GACCTCTGGCTTCGGTCTCACAAGACGTGTCCCGTGTGCCGGCAAGACCTGGATCTGGTT
TCGCGCGACAGTCTCGAGAAGACCTCTCTCAACCTCCTCAAGCATATCAACTCGATGAGC
GAGGATGAGAGGAGTGGTCCGCTCGAACACTCCATCACGATCAACAACAACGGTGTCATT
GATCGTGACAGAGATAGAGATCAGGAAGAAGAAGCCACGAAAATGAGAAGCAGTAAGAAA
TTCACGAGATCCCACTCGACGGGGCATTCCATAGTGGTGTCCAGGTCGTCGATAGGGGAC
CACGGGGAGGACGAGGATGACGGGTACACATTGAAGCTCATGCAAAATGTGAAGGTGAAG
ATGGTCGACGGCCCCAATAGACACTGTCCAACGGGGAATTGTATCACATTCGGGGAATTT
TCAGGTCCCCAAAAGGCTATCAACGATGTTAACATGTTGCATATCGGTTGTGTTGGGTTC
GAAGAGGTGGCCGGGGGGACTTCTACTTCTATAGTAGTGTAG
>Lus10007867.g|Lus10007867
ATGGCTTTCCATATCAACTTGAGAGCAACATCATCAAACAAACCACCTCCTGCTGCTGGT
GCTGCTTCTTCGAATCTATTCCGGGGCTCCTCCCTTTCTTTTGATGATGAACATAGTAAA
AAGCCATCATTGTCTTGTGACCTCTTTGACTCAAAAAAGGTTGACATTGATCTCACTTGT
TCCATATGCCTGACGGTATTCGATCCAGTTTCACTGAGATGCGGCCATATCTTCTGCTAT
ATCTGTGCTTGTTCAGCTGCTTCGGTAACAGTCGTTGATGGACTCCAGTCTGCTGATCCT
CAACGGAAATGCCCTATTTGCAGGGAGACTGGAGTTTTTGAAGGTGTTGTGCACTTGGAA
GAGCTTAACATTCTATTAAGCCAGAGTTGCAAAGAGTATTGGGAGGAGAGGCTTCAATCA
GAAAGGCGAGAGAGGGTTAAGCAAGCAAAACAGCACTGGGAAAACTAG
>Lus10014366.g|Lus10014366
ATGGAGGCTGAGGTTCATACTACTGAGAACTTTGGTGAAGGAAGAGAGAAGACGAAAGCA
GCAGCAGGTGAGTCAACCAGAAGCCCTAGAGGAAATGTCGACCGTAAAGTCTCTACTTGT
CCTCCGGTCGACGATTGCTGCCCGATCTGCTTTGGAGAGTTCTCCGTCGCCTGTAAAGCT
AACTGCGGCCACTGGTATTGCGGAAGTTGCATTCTCCAGCTGTGGAACTTCTCTGCAGGA
TCAAGACCCTGCAAATGCCCAATGTGTTCGTCCAACATCACCAATTTGACTCCGGAAGCA
TCTTTCTTCAACCGACAAGATCTCGAAGCTCAGGAGGTTTTGCAGACTGTTGAGAGGTAC
AATCGCCTGTACATTGGAGGTGTACGCGGCATTGTTCAGAAAGTGCTTGAATCGCCATTG
CTCATCAAGAGACTCGTTACCCGGATGATGGATCCCGATAGACATGTGTTTTATTTGTAT
AACGACGTGCAATTGCTTTCTCTGGCATTCACTCTTATATATAGCTTCTCCCCGTTCGAG
TTTATTCCACTGAGAAGCTGCATTCTCCAGTTCTGGAACTACTCTGCAGCATCAAGACCT
TGCAAATGCCCAATGTGTTCATCCAGCATTATCAATTTGACTCCAGAGGCTTCGTTATTA
GACCGACAAGAGCGCGAAGTTACAGAGGTTCTGAAGAATGTTCAGAGGTACAATCGCCTA
TACGTTGGAGGGGCACGTGGCCTTGTGCAGGTAGAACAATTTTGGGGTACTAACAGCCGT
TATATCAAACAGAAAGTGCGCGAATCCCCGTTATTGATCAAGCGAGTTCTGATGCGGATT
ATGGATCCTGATAGACCTGACTACATACAGGAAGCACGCATCTTTGCTGAAAATGTCCAG
TATTCGATTTTGGTTCTCAACTGTGCGATTGTAGAACTGGTGAGAGATGCATTACAATCG
GAGGGATATCGGGTGATTGCTGGGTATATGTCGCCAGTTACCGATGCCTATAATAAGCCC
GGTCTCATTTCTGCTGCGCATCGTTTGCGCATGTGTAATTTAGCATGTGAGAGCTCTGAT
TTCGTCATGGTTCATCCTTGGGAGAGAAATTTTGTGCCGGCTTTGTTCGACCTGTGTGAG
AACAATGCTGATGTGTTGAAACGACCAATCAAAATTGCCTATTTATTCCGTCGCCGTCAT
CGGTGTCATTCCACCACTTTGCCGCCGCCGTCGTGTTGCCACCGTGCTGTTGTGCCGCCT
GTCCGCCGTGCCGCCGCCGGCCGCCGCTGA
>Lus10008874.g|Lus10008874
ATGAGTTATAAGACGGTCCCCATGCCGAGAATCGACAACTCGATATTTGACTCACTGAGT
CACCTCGGGCAGGAAAGAAATTCTAACAATGACGACGCTCTCTCTGACGCCGACTCCGTT
ATTCTTAACGGAGGGGCGGATCTGTTGGGTGGGGCGGATCTGTTGGACTGCGAGAATCAA
GTGCGTTTCGTTATGGATTTAATTCATCAGCGTGTTGATCAGTCTCAGGTAATGGGCCAC
GATTCCGAGGTGTTTTCCGATGCGTTAAATGAATCTACCTTTGGGGTTATAGATGTGGAT
TCTTCTGTCCGGAATTTAGAGCACGATTTAGGTTTAGGGATAGGGTTTGGTTTAGGTACT
CACGGGAACTTCGGGTTCCAAGATGTATACCTGAATGACGAAAACAGCAATGTCGGGTAT
CGTTTCAACGCTCTCATTGACGATATTATTGATGATGTTGATAATGATGTCTTCTTTGTT
GAGAGGAGGGTTTCCAGTGCTCATAGAGATGCAGTTCGGATTGCTGGGTTTCTATCGGAT
ACAGAGTCCGACGAGAATGAGGATCCATTAGCTACAGCTTTCCATTCTCGTGTTGAATAT
GGATGGGATGATGGACACGTAGAAAGTGGTGGCCATTGTGATTACTGGAGTGGAGAAGAT
GCCAACGATGATGATGATGCTATTACATTTCCCCTTTGCTGGAATTCACTTCGGTTGGAC
GATCAGAGGGATCAGAATGATGATTTTGAGTGGGAGGAGATCGATGGCCGTGTCGATGAA
CGAGAGGTGTTTAGCGTGTTTCTTGATGACGAAGATGATGGTGAGGCCTCCATATCACTC
TCACTCTCTCCCATCATTGCTCCTGAAGATATGGTTAGCGTGGACCGAGTCGGAGGACCT
GCAGGGAACCTGGAGTGGGAGGTGTTGCTGGATACTGCAACCTTCGGATCATTTCCTGAG
CAGGAACAAGATCGGGACTTGGGCGGTCAAGATGACTTCAACTACACATATGAAACGGTG
TTCGGCCAGTTTGCTGAGATGGATACAGTTCTCACAGGTCAGCCTCCTGCTGCAAGATCG
GCAGTCGAGAGGCTTCCTTCACTTGTGCTGGCCAAAGAAGATTTGGGGACTGATAACTCG
ACATGTGCCGTTTGTAAGGATGATATGAATGTGGGGCAGAAGGCAAAGTTGCTTCCTTGC
ACGCACCGGTATCATGAGGATTGCATCGTTCCTTGGCTGAAAATTCGGAACACTTGCCCT
GTATGCCGGCATGAATTGCCTACCGATGATGCGGATTACGAGAGGAGGAAGACGGTTAGG
CGTCACCTGTGA
>Lus10008046.g|Lus10008046
ATGGGTAAGAGGAAGCGAACTGCCACCACTCCCCACCCCAACAACCCGTCAACAGAACCT
CATCCCTCTTCCCCTTCTCCCTCTGGTGATATGCCGTTCTTTTCTGCAACGGAATTACTC
TCACACGAGAAAAGCTCCGGTTTACTCGATTCAAATGAAGTGAAGCAAACTCAAGATAAT
CCCTCCAGACTGCTGAATCTGCACTCTTCTCTTTCTCACCAACACTGCAACCAGCTTGGT
CGGTTATCGAAAAGGTCTCGTCATCATTATGGCCATCACTACTCTCGTAGGAATGCAGGA
AATCACGTGGGATCATCGAGTTCTCCCGCAAAGAATCATCCACCTCTCCGAGATGACAGA
GTCCACTTCAAGTTTGGTAGTCAACAAGCAGGCCGAGAGTACATGCATCAAGGAGGAGGT
TTGAGCAGACCTGAGAGGATGATCCATTCCGGATTCGGGAGGATGAAGAACGAATGTGGG
ATATGTCAGAAGGTGTTGCGACGAAAACCTTACATCCACGGAGATGCATTATCTGGTGGT
GGTGAATACGCAGTAGTGGCCGTTCTAGTTTGCGGCCATATGTATCATGCAGACTGTTTG
GAAGAGAGGACAAGAATTGAACATAAGTCTGACCCAGAATGCCCTTTATGTGTAGTAGGC
TCACCATCTCAGCCATGA
>Lus10000710.g|Lus10000710
ATGTCTTCACAAACATCAGACAACAACCCTTCACCAGTCCTCACAATCTCAATCCTCTGC
ATCGTCGGAGCATCATCTCTCTTCCTCCTCGCATACTATGTCTTCTTCCACAAATGCTCC
TCCTCCTTCCTCCGCTTCTTCAGCCTCACCACAGATCCTGTAGCAGCAGATGAGGACTCC
TTCATCGCCCTCTCCCCGATCACCAACTGGACTCGAACCATCGGCCTCGACGACCTCGCC
ATTCGAGACCTCCCCACTCGACACTACTACCACCACCACCACCACACAACAGCAACGACA
GAAACAACAACAACTGTCGATTACTTCAAATGCGTGGTGTGTCTGAACGACTTCCATGAA
CATGACGTCCTCAGAGTCCTCCCCAACTGCGCGCATTCCTTCCACTTGGACTGCATCGAC
GTCTGGCTCCACTCCAACTCCAATTGCCCCATATGCAGGACCGGAATCAATTCTTCTTCC
TCCTCTGCATTCGGCTTCGTTGCTCCCATGTCTTCGCCACAAAGGGAAGCGGAGAGCGTG
ATCGGGAGTGACGAGGATTTCGTGGTGATTGAGTTGGGCGGAGGAGGTGGGGACTGTAAC
GGAATTGTCAGGAGCGATTCGATGAGGAGAAAACAGAGTCCTCCTTCGAAACAGAGTAGT
CCAGGAAAACAGGGGAAGCGTCAAAATGCCTCGATAATGGGGGATGAAGGGATCGATTTG
GGGGCTGGTGGTGGTGATCGGTTTATGGTTGATTATCCGATGAGGAGGTCGTTCTCGTGG
GGTTCGGCGGCGGATCGGCAGCTGTTGTCGAGTGTTCGAGCTGTGGTGGTACGACAGAAC
AGTCAGTCCAGGTGTTGTGAAGCGGAGAGTAGTAGTAGTTGTAGCAGCAACAGGGGAAAG
AGGTTGTTCCTTCCGTTTGGTAAAGTCCGAGGTTCTAGAAACAACAACGCGGTTACTCCA
TTGAAATCCGATGTTTGTTTCAGTTAG
>Lus10001683.g|Lus10001683
ATGGAAGATCGTCCTTATGAAATGTTGATGAGTTCTGTACAAAATTCTGATCCACTGAGA
AGCAAATTTGAAATCCCAATACATGAATCTTCTACGAATATTGGTGCAGAAGTAGTGCCT
GAAAATTCTGATGGTGTGATTGGTCACTCATCCACAGCAAGAATTGCATCCAACAAGAGA
AGAGTTGGTGACAGTGGATTGGGTAACATGGGAACAAATAATCAGGAGAGACGTTTCTCT
GAGAGTTTGGAGTTTGTCTCTTCTCGGGTAAGTGATGAATATAGCTTCAACGATTCTTTT
AGGAATAGGTATAGTGGTGAAGCTAGTAGTTCATTTAGAGAACAACAATCTTCAAGTCCT
CCTTCTTTAAATAATTTGGCTAACAATGATTCAGTCAATGGTATGGAAAATCTAGACAAT
TGTGATGTTCGTCAGGCGGTTGTATATGCAGAAAGCTCACCGCAAGGGCTGCAAGCATCA
ACTTTTGACAGAGTTTCTGTTAACAATTACATGGATGAAATGTCAACTTGGTCTCTGCAT
GATTCTGATTCTGGTAGCCATAGTGTTGAAGTTCGACCTGTATCAAGCTCACTAGGAGAT
GAAACTTTGCAAGAAGCAGCTCCTGAGGATTTAGGACTTGTTGTAAGTGAACATGTGCAG
GATGATAGTGATGTCCTTCATGTAGATGTTGTAAGCATTTCCTCGAGCATCTTTTCTAGA
AACAATGCTGATACAACTAGTTATGAAGCTAGACGAAACAGTAGAAGACTTTTCTGGGAT
GCATTTTCCAGACGCAGTTCCTGGAGGCCTATTGATCCTCCAACTGTTGCTTTATCGACA
GAGAGTAATGACGATTTGGCATCTCATGATAGATGGCTCCTTGATTTTAGTGGTGACTTA
CACAATGATGGTGTTAGTAGCGATGCTGGATACCTTGGAAGCAGGATCCGTAGCTGGAAT
GACCGGAGGCGTCACTCAAGATCAGAGATTTGGGAGAGGCTTGTAGGAAATCTTGATGAG
AACGAGCGAAGAACAACCTTATGTCCTTCTGGACTTCACCCTGACGGTACTTGTTTTTGT
GAATCACTCTTGACGAGCGGGGAGTCTAGTACTCGTGCAAGTATATCACGGATAGTCATG
CTTGCTGAAGCCCTTTTTGAGGTGTTGGATGAAATTCATCGGCAGCCTTCTTCACTTTCC
CTATCAATGGTTGCTCTCCCAGCCCCGGAATCTGTGGTCGACTCTTTTCCTCTTAAGAAT
CACAAAAAGGACGACAATATTGAAGTTGGGGATGAAGTTGATCAGTGCTACATCTGTCTT
TCCGAGTATGAAGAAGGGGATAAAATAAGAGTACTTCCTTGCCACCATGAGTATCACATG
TCTTGTGTTGATAAATGGCTTAAAGAGATACACGGCGTCTGCCCACTTTGTCGGGGAGAT
GTTCGCCAGGGCGCCACCGAGCCATCGTCTACTCGCACCTCTGAGATTCCTTCACTCTGA

>Lus10001685.g|Lus10001685
ATGGCGGGAATATTGCCCGGCGTGGAATGTGCCCGGAGGAGAAGGTTACATCAAGGCGGC
GGCAATTCCTCCGAAAACGGTGGCGGAGGAAGGAGGCCCACCTTATGTTTGTACACAAGC
AACCACGATAATGGCAGCTCACATAGTTCAATGAACACCACCACTACTTTGCAGAGAAGC
ACACAAAATCAGAATCTGGGAGGAGTGGCCAGACAAGCCAAGGAAAGACTGGACGAGAAA
CTTAGATTACAAAGGAATTTCTTTGATTCCAAATCCAAACGACAAAACACGAGTTCGGGG
ACATTGAGGATAGTGGATGCCAGAACAATGGAACCGTTAGGAGAATTACAGACAGATGTG
TTGAGAGCAAAATCGTGGAAGTGGGGGATGATGAAATTGAGATGGAAGACTAATAGTAGT
AGTAGTAGTGGTAATGGTGAGCAAGAAGAGTGCCCTATTTGCATAGATGCTTTCAAGGTT
GAAAAGCAAGTGGTTCGCCTTCTATGTGCCCACAAGTTCCATACCAAGTGCTTGCTTCCT
TGGCTCCTTACCAATACCCATTGCCCTTGTTGCCGAATGGTAATTCACATTGAAATCCCA
TCTTCTTCATAG
>Lus10006832.g|Lus10006832
ATGGTCAGTAGTTCCACGCCACCGCCTGACGAATGGCGACGCGCGCACCAACGGTTGCTT
CCTCAATCGGAGTCCCTCGCTTCTTCTGTGGGACAGCCTCAGTTGCCGATCTCGATTTCT
AGGGTTAACCAATTCGACGCCGGGAGGCTGGATGTTGAAATGTCGGCTATGTTGAAGGAA
CAGCTGGTTAAGGTCTTCTCACTAATGAAGCCAGGGATGTTGTTTCAATATGAGCCGGAA
CTTGATGCATTCCTCGAGTTTCTGATTTGGAGATTCTCTATTTGGGTAGATAAGCCTACT
CCTGGGAATGCTCTTATGAATCTGAGGTATCGAGATGAAGGTGCTCGCCAACTTAGAGGC
AAATTGAGAACAGGCTTGGAAGGACCTGGACTTACGACTTGTCAGAAACTGTGGTATTGC
ATTGCTACTGTAGGTGGTCAGTACTTCTGGGCACGCTTACAATCGTTCTCTGCATTTCGT
AGATGGGGCGACTCTCAACAGCGACCATTGGCACGTAGAGCTTGGGTTTTAATACAACAC
ATTGAAGGACTTTATAAAGCAGCTTCTTTCGCAAACCTAGCCTTATTTCTTTACACTGGA
AGGTTCAGAAATCTTGTCGAAAGAATTTTAAAAGCCAGGCTTGTGTATGGAAACCCCAAT
ATGAATAGAGCTGTTAGCTTCGAGTACATGAATCGCCAACTAGTCTGGAACGAATTTTCA
GAGATGCTATTGTTACTCCTTCCTCTTCTCAACTCATCATCCTTCAAAAGCCTATTTAGC
CCATTCTCAAAGAACAAGTCTTCAAGTTCCACGGAAGACGATGGTTCTTGCCCGATATGC
CAGGCGACTCCATCGATCCCGTTTCTTGCTCACCCCTGTCAGCATAGGTACTGCTACTAC
TGTCTAAGAACACGCTGCGCAGCTTCCCCATCGTTCCGGTGTCCCAGATGCAACGAGCCC
GTGGCTGCAATGCAGCAAGATGGTTTGATTAGCAACACTCGTAGCGATCGATAG
>Lus10009529.g|Lus10009529
ATGGACGACGGACCTCCGGCGAACGATTGCTGCTCTATTTGCCATGGACACTTCAAGGTC
CCTTGCCAGGCCAACTGCTCTCACTGGTTCTGCGGTGATTGCATTATGCTTGTTTGGCAA
CATGGACCTCCAGTTCAGGCGTGTAAGTGTCCACTCTGTCGTCGGACGATCACGTTATTG
GTTCCCGGTGAAGCTGCACTGAGAGAGCGTGATAATGTTGAAGTCTCGGAGGTTCTTGAG
AAGGTTCAGAGATACAATCGTATCTACGGTGGAGAAACTTCAGGCCTGATCCAGAGAATG
CAAGATCTTCCATTTTTCATCAGGAGGTTGTTCCGAGAGATAATGGATCCGCAAAGATCG
CTTCCTCTCGTCATTAGAGCTCGGGTTTATATTGCAGTGATATTGAGCGCGATATACACT
CTCAGCCCAATAGATATCATTCCAGAAGGGATACTGGGTATTGTGGGGCTCCTGGACGAT
GCTCTTATACTGCTCATATGCTTTCTCCACGTTGCTGCAATTTATCGTTCCGTGCTGCAT
CACCGTCATGGCGGTTCGTGA
>Lus10001421.g|Lus10001421
ATGGAAGCTATTTGGGGACTTGGCAATGGCGGGCTGAAGGGATGGGGATGGGACAACAGA
AACAAGAAAAGGAAACCATGTCGGAGTGGAGGCTCCAATTCACCTACTTCAGTGAACGTG
CCCGGCGTGAACGTGCCCGGCGGTTTCCGGTTCCCGCTGAAGCAAGCCCTCACGGCGGGA
ACCCTAGCTGTCACCGGCGACACTATAGCTCAACTTACTGAGCATTGGAGCAGGCACAAA
GCCGCCTCCAAACCGCAAGACGAGCTCAGCTCTTCTATTGGATCCGATAAGGCGGCAATG
TTCCTTTGTAACCATGACTGGCTTCGCGCTCTAAGGATGGCATCTTACGGGTTTCTTCTG
TATGGCCCTGGTTCATATGCGTGGTACCAGTATCTCGAGCATTGTTTACCTAAGCAGACA
GTACAGAATTTGGTGCTGAAGGTTGTTCTGAATCAAGTAATACTTGGTCCGTCTGTGATT
GCTGTTGTGTTTGCATGGAATAGCTTGTGGCAAGGGAAGCTTTCACAGCTGCCGGGGAAG
TACCAAAGAGATGCTCTTCCCACACTCTTCTCTGGATTTAGGTTCTGGATTCCTGTCAGT
ATATTGAACTTTTGGCTGATCCCTCTTCAAGCTCGTGTTGCCTTCATGTCCATGGGTTCT
ATATTTTGGAACTTCTGCTTATCATCAACCATTAGCAACAACATCAATTCTCTCTCCGAA
GCCATCAACCATGAGCCACGGCGGGCATTTCCGGGGAGATGCGGGCATTTCCGGGGAGTT
TGGCGGGCGCTACCACCGTATCTGTTTGATCCATACCTTTCCGGCGGTGGCTCTAACTCT
AACAGGCAGCAGTTTTATGGCCCAACACTGCCAACTCTACAATCAACTCATGTTCCTATG
CCGAGGGGGACAATACTTGATCCGTTTTGGCAACCGACGGCAGAGCCAAGGATGATGATG
ATCAGAGGTCGTCGGTTACGACCCGGAGTTCCACCGGCAGTATCACCTTTCTCAGCTATA
GGCGTAGAGATATCTCTCCTCAACGACGCACTCTCAAGGGAGCTTCGTCCCTACGCCACC
CTTCCCCCACCGCCGACGACTGCATCTGGATCCCAAACTCCGTCGCCGTCCGCATCCACC
GCCGGCTCCAAATTGACAGAGGAAGAACAGAACAGAGCGCTTAACAAACTGAGGAGAGAG
GTGTACACTCCGCCGTTGCCGCCTCTGGGAAGCCGATTGTGCCTCTATTACAGAGACCGA
TTCGCTGAAGCGGTGGCAGCGAATGCGAAACTGGCGGAGGAAGGAGGGAAGAGGTGTGCG
GTTTGCTTGGAAGATTTCGAGGCCAAGGAAGAGGTGATGGTGACTCACTGTGACCACATG
TTCCACGGGGATTGTATTGTACCTTGGGTCAAGACCAACGGCAACTGCCCTGTTTGCCGG
TGTTCGCTCTACGATCGCCGGTGTTCCGACTTGCACTGA
>Lus10001535.g|Lus10001535
ATGATGGAGGTGGATTTCATCACCAGTGGGATGTACGACGAAGAGACCGTTCAAATCGAG
GAACATCACGATAATTCTGTCATTGATGGTGAAAGATGTGGGATATGTATGGACTTCATC
ATCGACAGGGGGGTTCTTGATTACTGTCAGCACTGGTTTTGTTTTGGCTGCATCGACAAC
TGGGCTTCAATCACAAACTTGTGCCCTCTTTGCCAGGATGAGTTTCAATTGATCACATGT
ATTCCGGTGGGTCATGAAATGGTCTATGATACCCTTGGTAATAACAAGGTTGATGAGGAA
TCATTGTCCAGGGGCAATGAATGGTCTGTTGAAGAAGATAGCAGCACTTTGTCTTTCCCT
TCCTACTACATTGATGAAAATGCAGTTACCTGCCTGGATGGAAATGGTTGCAGAATCCGA
AGTGAATCCATGAATATTGAAGAAGATCCGAATCTCGATACTTCCATCGCATGTGATTCC
TGTGATACTTGGTGTATGGGTGAGGAACTGCCTCATAAGTCAGATGCAACTTCTGCACAG
ATGCCAAATGACCAATGTATGGAAACTTTCGATACAAGCAGTGTCACTGATGATTGCTTT
CCTGGAAAGATGTCGGTCTGCGCTGTTGATCCTGGAGAGACAGCTGTTGTCATCTCTATG
GTTGGAGGAAATAAGTGGGCTGAATTACCTACTGAAGAGTATAGCCCTATCCGAGAAGTT
GGCTTGGAGTTCAAGGTTGATGAAGTTCGGTCTGAGGCCCATCTTAACCCTCAAAATATA
CTGAATGGAATTGATGATATCAAATCAATCTTGGAAGGTCCAGAACGTGAGGTTTCCTTG
TCAAGTGATATATTGACTCATGCTGAATTGAAGAGCGGTCAGGCTGATGCTGCAGCCATT
CAACCCAATTCAGGTGGCGGTCAGACTTCACAGAATTTGTTTACGGAGTCTGCAGTTGGT
GTTCATTCTAGTATACCTGTGGAAAGCTCTTCATATGGTAATTCTTGCAACAATATACAA
TTAACTATTCTGTTTTGCATTGAATTCCATATAGTTTCTAATCCTGAAAACTATGAGTTT
GCTCTCAGCCAACTTCTTTAA
>Lus10001530.g|Lus10001530
ATGGCCTCGTCCTCCCAGGATTCCATCTTCCTCGAGGACTTCGGTCAGAAAGTAGACCTA
ACTCGGAGAATCCGCGAAGTCCTCCTCAACTATCCCGAGGGAACCACCGTGCTCAAGGAG
CTTATTCAGAACGCCGACGATGCCGGCGCCACCGAGGTCCGTCTCTGCCTTGACCGCCGA
ATCCATGCCACTCAATCTCTCTTGTCTCCTTCCTTGTCCCAGTGGCAGGGACCTGCGCTC
TTGGCCTTCAACGATGCTGTCTTTACGAAGGAGGATTTCGTCAGTATCTCCAGGATCGGA
GGGAGTGCCAAGCACGGCCAAGCTTGGAAGACCGGCCGATTCGGAGTTGGCTTCAATTCT
GTTTACCACTTGACCGATTTGCCGTCTTTCGTCAGTGGGAATTACGTGGTGCTCTTTGAT
CCCCAGGGGGTTTACCTCCCCAATGTATCCACGGCGAATCCTGGTAAGAGAATTGATTTC
GTCGCTTCCGCTGCTATCTCTGTCTACAATGACCAGTTCTCTCCTTACTGCGCTTTCGGT
TGCGACATGAAAAGTCCTTTTACCGGAACTTTGTTCCGTTTCCCCCTGCGGAACTCTGAT
CAAGCGGGGACGAGTAAGCTTTCCAGACAGGCGTACTTAAATGACGATGTATTATCCCTG
TTTGGTCAGCTTTATGAAGAAGGTGTGCTCTCGCTTCTGTTCCTCAAGAGCGTCTTGTCC
GTCGAGATGTACGTTTGGGATGATGGAGAGGCTCGGCCAAGGAAGCTCTATTCTTGCTCG
GTTAGCTCTGTGAACGATGAAGTTATCTGGCATAGGAAAGCACTTCTGAGAATGACTAAG
AATTTACCGCGAAATGGAGAAATGGATTCTTATTCTGTGGAGTTCTTGAGTGAGGAAGTA
TCCGGAAGTGAAGTGAAGAAGAGAATTGATGTTTTTCACATAGTGCAAGCTATGGCATCT
CCGGACAGTAGAATTGCTTCTTTCGCGTCCGCTGCTTCTAAGGAGTATGATATTCACTTG
CTGCCATGGGCATCTGTTGCAGCTTGCATATCAGATAATGATGATCTGAAGCTTGGTAGG
GCATTTTGTTTCCTCCCACTTCCTGTTAGAACTGGATTGAGTGTGCAAGTTAATGGTTAC
TTTGAGGTTTCTTCCAATCGCCGTGGCATTTGGTATGGGGATGATATGGATAGAAGTGGA
AAAGTCCGTTCTGTCTGGAACAAGTTCCTTTTAGAAGACATTGTGGCTCCTGCTTTCCGA
TGCTTGGTACTTGGTGTACAAGAGTTGCTTGGAGCAACGGATTTGTACTATTCTTTGTTT
CCTGTTGGTCCTTTTGAAGAACCGTGGAGCATTTTGGTTGAGAATATATACAGAATGATC
AGTGATGCTCCCTTGTTGCATTCAGACCTAGAAGGTGGGAAATGGGTGACCCCACATGAA
GCCTTCCTTCATGATGGAGAGTTCTCTAAGAGCAAAGAACTTGGTGAGGCCTTGCTGCAG
CTTGGAATGCCTATCGTTCATTTACCCGATAACTTGTTTAATATGTTTCTTAAATATGCT
TCTGGTTTTCAGCAGAAAGTAATAACTCCCGATACTGTACGCCATTTCCTTAAGGGTTGC
AAATCTCTCCAGAAATTGTGCAAATCTCACAGGCTTGTGCTATTGGAATATTGCCTTGAG
GATTTAGTTGATTCTGACGTTGCCATATATGCGAATGACATGCCTTTACTTCCTTTAGCG
AATGGTGATTTTGGGGTACTTTGTGGACCCTCGAGAGGGATACCATATTTTATTTGTAAT
GACGAGTTGGAACTCATCCTGCTTGAACAGGTTTCTGATCAATTAGTTGATCCAAATATT
CCAGCAAACATAGCGAGCAGACTCTCTTCTATCGCAGAATTGTCGAACACAAATCTAACT
ATGTTCAAGATTGAGTACTTGCTCAAGTTATTCCCTAGATTTGTACCCGATGATTGGAAG
TACAAAGAAAAGGTTACGTGGAACTCAGATGCCATGCATATTCTCCCAACTTCATCATGG
TTTAAGCTCTTTTGGCAATATCTTCAAAGTCACTGTGAGAAACTGTCCATGTTTGGTGAT
TGGCCTATACTGCCTTCCACCTCTGGGCATCTCTACAGACCTTCTAGAGAATCAAAGCTA
CTAGCTGCAGATAAACTTCCTGGTTTGGTCCAGGGGTCCCTTATTAAGTTTGGTTGCAAG
ATACTTGATTCCAACTATAGGGTGGAACATCCAGATTTGTCTCTATATGTGTCTGATGCT
GATTGTGTTGGTGTCGTGGAGTCAATTTTCAATGTGTTCTCTTCAAATGTCAGTTTAATT
GAAAGATCATTTCAGAACCTGCTTGTGGAGGAGAGAGATGAACTACGGCGGTTTCTTCTT
GATCCAAAATGGTACATGGGAGATTGCATAGATGAAACTGTCATTAGAACTTGCAAGAAG
TTTCCTGTTTTTAGAGTTTATGGTGGAACCTCTACTCAAGATGTTCAATTCTGTGATCTT
GGTAATTCTCAGAAGTACTTGCCCCCCTTGGATGTGCCTGTAAATTTCCTAGGTGTTGAG
TTTGTCATGTGCTCCACTGCTACTGAGGAGCAGATTATGCTAAGATTTTTCGGAATTGAG
AGAATGAAGAAGCCACAGTTTTACAGGCAACATGTGTTTATCACCATTAAGGACTTGCAA
CCTGAAGTACGGAATCCTATCATGGTCTCTGTCCTCCAAAACTTGCCACAACTGTGTGTG
GAGGATACATCTTTCAAAGAATGTGTCAGACAATTGGAATTTGTTCCTACGCTAAATGGG
GCTGTGAGGAGCCCTGCGGTTCTCTATGATCCGCGCAATGAAGAGTTGGTTGCTTTGTTG
GAAGATTCTGATAGCTTTCCATCTGGTACTTTCCTTGAAGCTGACATTCTAGACATGCTA
CATAGTCTAGGACTGAAAACATCTGTTTCTCCCGAGACTGTTATCGAAAGTGCCCGACAA
ATAGAAACACTGATGCATGAAGATCAACAAAAAGCTCAATCCAGAGGGAAGTTGCTTCTT
TCCTACTTAGAAGTGAATGCGATGAAGTGGGTGCCCAACCAATCAAGCAATGATCAGGGG
GCCGTAAACAGAATATTTTCACGAGCTGCAATTGCATTCAGGCCTCGACATTTGAAATCT
GATCTTGAAAAGTTTTGGAATGATCTCCGGTTGATCTCTTGGTGTCCAGTAATGGTTGCT
GCTCCTTTTCCATCTTTACCCTGGCCTCTCGTGTCATCCATGCTGGCTCCTCCAAGGCTG
GTAAGGCCACAGACTGACTTATGGATGGTTTCGGCTAGCATGAGAATACTGGATGGAGAA
TGCTCTTCTACGGCATTAGCATATAACCTTGGTTGGCTCTCTCCTCCAGGAGGTAGTGCG
ATTGCTGCCCAATTGCTTGAGCTTGGTAAAAACAATGAAATTGTCGATGATCAGGTTCTT
CGTCAGGAATTGGCTTTGGCAATGCCAAGGATATATGCTTTGATGGTTAGTTTAGTTGGT
TCAGAGGAGATGGACATTGTAAAGGCTGTTCTTGAAGGGTCTCGCTGGATTTGGGTGGGA
GATGGATTTGCTACCTGTGATGAGGTTGTTCTTGATGGCCCTCTTCATTTAGCTCCTTAT
GTACGTGTTATCCCTGTTGATTTAGCTGTTTTCAAGGAATTGTTTTTGGAGCTTGGTGTC
CGAGAATATTTTAAGCCCATGGATTTTGCTAATATTTTGACCAGGATGGCAACAAGAAAA
GGCTCATCCCCTCTTGACCCCCAGGAAATCAGAGCAGCTATAATGATTGTCCAACATCTT
GCTGAAGTTCAGTTTCATGAACAAAATCTGAAGTTATATTTGCCAGATGTTTCTGGTAGA
CTTTTCCCTGCCTCTGATTTAGTCTACAACGATGCTCCTTGGTTGCTTGGCTCAGACGAC
CCTGATTGCTCATTTGGTGGAGCATCAATCATAGCTTTGAACGCAAAGAGAACTGTTCAG
AAGTTTGTCCATGGTAATATATCTAATGAAGTGGCGGAGAAGCTTGGTGTCTGCTCCCTC
CGTAGGATCTTGCTTGCGGAGAGTGCTGACTCAATGAATCTGAGTTTATCTGGCGCTGCA
GAAGCTTTTGGACAGCATGAAGCGTTGACTACGAGACTTAAGCATATACTTGAAATGTAT
GCAGATGGGCCTGGTATTCTTTTTGAGCTAGTTCAGAATGCAGATGATGCTGGTGCTTCA
GAAGTTACTTTTCTTTTGGATAAGACTCAATATGGGACATCTTCGGTGTTGTCTCCCGAA
ATGGCTGATTGGCAAGGTCCTGCACTGTATTGTTTCAATGACTCAGTTTTCACTCCGCAG
GATCTCTATGCCATCTCCAGGATTGGCCAAGAAAGCAAATTAGAGAAGCCTTTTGCGATT
GGAAGATTTGGACTTGGATTTAACTGTGTATACCATTTCACAGACATTCCTACATTTGTT
TCGGGGGATAACATTGTTATGTTTGATCCTCATGCCAATAACTTGCCGGGGATCTCTCCT
TCCCATCCTGGGTTGAGAATCAAATACGTAGGAAAAAACATCTTGGAACAGTTTCCTGAT
CAGTTTTCCCCTTTCTTGCACTTTGGCTGTGACTTGCAGAATCCATTTCCTGGAACCTTA
TTCCGTTTCCCCCTCAGAAGCTCGAATGTAGCTCTGCGCAGTCAAATAAAAAAAGAAGCT
TATGTGACTGAAGATGTTATGTCTCTCTTTGCATCTTTCTCGGGTGTTGTTTCTGACACA
CTACTTTTTCTACGCCATGTGAAGAAGATTTCTGTTTTTGTGAAGGAAGGAAATGGTAGT
GAAATGCAGCTTCTCCACCATGTGCACAGGAATTCTGTTAGTGAGCCTGAAATGGTCAAT
GCAGTTGATGATCTGTTCAGTCTTATTGATGGGAACCGGTTTAGTGGATTGGACAAAGGG
CAGACGATAAAAATGTTGAGCAAATCCATTGATAGAGATTTCTTACATAAGTGCCAAAAG
ATTGTTGTCACGGAGCAAAATCCTTCTGGTGCTCTGCTTCACTGTTGGATAACTGGTGAA
TGTTTAGGTGGTGGAAGAGGTAAGAAAAACTCGGCAGTTGCTGGAGGGGACTCTCATAAA
TCAATCCCATGGGCTCGCGTTGCTGCCTATGTACATTCTGTAGTGGTAGAGGGTCAATGT
GACATTTCTAACACGAGCAGTGTTTTCACGAAAGACCTATTTCAAGTATCTACCACTTTG
CTTCAAAGTAGGAAGAATTTTGAGGGCCGTGCATTCTGCTTCTTACCGTTGCCAATCAGT
ACTGGTCTTCCTGCACATGTTAATTCATACTTTGAACTCTCATCCAATCGGAGAGACATT
TGGTTTGGTAATGACATGGCAGGGGGTGGAAAAAAAAGGTCAGACTGGAATTTGTACATC
CTTGAGAATATTGCTGCCCCGGCTTATTGTCACTTGCTTGAGAAAATTGCTATTGAGATT
GGTCCATCCGACTTATTTTTTTCTTATTGGCCAACGGGAGTAGTGTTAGAACCCTGGACA
TCAATGGTGCGGAAAATATATGTATTTATTTCTGAATCTGGTCTTCGTGTATTATACACC
AAGGCAAGAGGGGGTCAGTGGATTTCTTCCAAGCAAGCACTTTTCCCTGATTTTTCTTTT
TATAAAGTTCATGAGCTTGTGGAAGCCCTATCAGATGCTGGTGTGCCACTAGTGACTGCT
TCTAAGCAACTAGTGGAACAATTTACGGAAGCATGCTCCTCACTGAACCTCTTGACACCA
CAGTTGTTAAGAACCTTGTTAATTCGGCGGAAACGTGGATTCAACAACAGGGGTGCAATT
GTTGTAACCCTTGAATATTGTTTAGTTGATTTGGATCCTGTTCAGCCAGATAACTTGTGT
GGTTTAGCATTGTTACCTCTATCCGATGGTTCACATGCTAGCTTTGAGAAGAATGGGGCT
GGTGAAAGGATTTATGTAACAAGGGGCGAGGAGTATGGTCTGTTGAAGGATTCACTTCCT
CATCTACTTGTGGATGTTGAGATTCCGGAAATTGTTAAACAAAAACTATGTAGCATAGCT
GAGAGTAGGAAATTAAATGTTTGTCTTCTCTCATGTCACTTGCTTGAAAAGCTCTTTCTA
AAATTGCTTCCAGCGGAGTGGCAGCTGTCGAAAAGAGTGACTTGGGTTCCTAGTCAGCGG
GGTCAACCAAGTCCAGAATGGATGAGATTGCTATGGAGCTACCTGAAGTCATCCTGTGAT
GACCTCTCAATATTTTCTAAATGGCCAATACTGCCTGTTCAAGATAACAGCCTCTTGCGA
TTATTTCCAGATTCAAATGTGATTGAAGATAATGGCTGGAGCGAAAATATGCGTTCATTG
TTGGTGAAAGTAGGTTGTTTATTCTTGCGGCGTGACCTACCTATAGAACATCCACAGCTT
GGTGACTTCGTGCAGCCTCCAACAGCAGCAGGAATATTAAATGCATTTTTGGCTGTTGCT
TGCAAGGCTGAGGATGTTCATGAGATTTTCAAGGATGCATCAGAAGGTGAGCTTCACGAA
TTGAGAAGTTTTGTCCTTCAATCAAAATGGTTTTTAGAGGAACAGATGGATGACACCCAT
ATTAAGCTCATCAAACAGCTTCCTATGTATGAATCCTACCGAAGCAGAAAACTAGTTTGT
CTGTCTAAGCCGACCAAATGGCTTAAGCCAAATGGTGTCCGAGAGGATCTTTTAAATGAT
GATTTCGTGCGCACTGAGTCAGAAAGAGAGGGAGTTATTCTGAGGAGGTACTTGGACATC
AGAGAACCGTCTAGAGTGGAATTTTATAAAGGTTATGTATTGAACAGAATGCCAGAGTTT
CTCTCGCAGCAGGGAGCTGTTTCAAAAATTTTACACGATGTGAAGCTTTTGGTCTTGGAT
GATGTCTCCATTAAATCTGCACTTTCTGAGACACCTTTTGTTTTGGCTGGCAATGGATCT
TGGCAACAGCCTTCAAGGCTATACGATCCCCGTATTACCGAGTTGAGCAATGTGCTACAC
TCACAAGCATTCTTTCCTTCGGCTGAATTTTCTGATCATGAGACGTTGGATATTCTAGTT
AACCTTGGACTCAGGAGATGCTTGGGCTTTTCTGGTATTCTTGATTGTGCTAACACAGTG
TCATTGTTGCACGACTCTGGTGGCGTCAAAGCAGTGGAATATGGGCATAAGTTACTTGTG
CTTTTGGATGCACTTGCACATAAGCTCTCTGTCAAGGATCGAGACGGTGACTCTAATGAG
CTTCAGGATGACACACTTATTGCGAATAATTCAGGAGAAGATACAGATGATAGAAATTTT
GACTTTTCTAGAATTGATGACCATAGTTATCCTACAAATGATCCAAATACTGAATGGATT
TTGGAAAATTTCAGTTATGACAAAGATGAAGAAGAATTTTGGTCCGAACTGAAGGCCATT
GCTTGGTGTCCTGTTTGTGCAAATCCACCAATAGAAAGATTGCCATGGTTAGCATCTAAC
AGCCGAGTTGCTTCACCAGTGACCGTGAGACCTAAATCTCAATTGTGGACCATGTCAAGT
AAATTGTATGTGCTAGATGCTGAGTGCAAGAGCATGTACCTGGAACGAAAGCTTGGTTGG
TTGGACCGCCTGAGTTTGACTGTTCTGTCTTCACAATTGATTGAGTTGTCCAAATCCTAT
GGCCAGCTTAAGCTACAAAGTTTGGAAAGGAGAGATTTTGATGCTGCGCTTCAAATGGGC
ATTCCCACACTTTATTCTCGGCTGCAAGAATATCTTGGCAGCGAAGATTTTGTGGTTTTG
AAGTCAGCTCTTCATGGTGTTTCTTGGGTTTGGATTGGTGATGACTTTGTATCACCAACA
GCCCTTGCATTTGATTCGCCAGTGAAATTCTCCCCTTATTTGTATGTCGTCCCATCTGAG
CTAACAGCCTTCAGAGAGTTACTACTTGAGCTAGGAGTCAGACTTAGTTTTGATATTTGG
GATTACTTTCATGTGCTTCAGCGTCTGCAGAAGAATGTGAAAGGGCCTCTTTCAACTGAT
CAGTTGAGTTTTGTCTATTGCATCCTGGAAGCTGTGGCAGACTTTTCTTCTGAAAAGCCA
TTAGTTGAGGCCTCGAGTAAGGCATTGTTAATTCCAGATTCTTCTGGGTTTCTCATGTGT
GCTGGGGACCTAGTGTATAATGATGCACCGTGGATTGAGAGCAGTGTGCTAGCTGGAAAA
CATTTTGTACATCCAAGTATCAGCAATGATCTGGCAAATAAGCTAGGGGTGAAATCACTC
CGTTGCTTGTCCTTAGTTGATGAAGACATGACTAAAGATCTACCTTGTATGGACTCGGGA
AAAGTAAGCGATCTTTTGGCATTGTATGGGGACAATGACTTTTTACTGTTCGACCTTCTT
GAGTTGGCAGACTGCTGCAAAGCCAAAACCGTACGCCTTATCTTTGACAAAAGGGCACAT
CCTTGTCAGTCATTGTTACAACACAATTTTGGTGAATTCCAAGGCCCAGCTCTTGTTGCT
ATACTGGAAGGTGTCAGTTTGAACAGAGACGAAATAAGTGGTCTTCAACTCCTTCCTCCT
TGGAGACTTCGTGGCGATACTCTAAATTATGGCCTGGGGCTTCTTGGCTGTTATTCAATA
TGTGATGTACTGTCCATTGTTTCTGGTGGTCACTTTTATATGTTTGATCCACGTGGTTTA
GCACTTGGTACACCTTCAAGTCGTGCTCCTGCTGCAAAGATGTTTTCCTTAACAGGTACT
AATTTGATAGAGCGTTTCAAGGATCAGTTCATGCCTATGCTGATTGGTCAAGATATGCCA
TGGGCTTCGTCAGATTTCACGATCATCAGAATGCCATTATCATCAGAATGTCTCAAAGAT
GGTCTTGATTCGGGCATGAAGATAGTAAATAGGATATTTGATAGAACTTTGGAGCATGCA
TCAAGATTACTTATTTCCTTGAAATCGATTGTAAAGGTGTCACTCTCAACATGGGATGAA
GGAAACAGACAGCCTTGTCAAGATTTTTTAGTTTCTATCGATTCCTCTTCAGCCTCTCTG
AGGAATCCATTCTCTGAGAAGAAGTGGAGGAAGTTCCAACTATCAAGATTATTTAGTAGT
TCAAATGCTGCAATTAAACTACACGTCATAGATGTGAACTTGTACAAAGGTACTATGAAG
GTTGTTGACCGGTGGCTTGTTGCACTTAGCCTTGGTTCTGGCCAAACCAGAAACATGGCT
CTTGATAGGCGTTATCTTGCATACAACTTATCACCAGTTGCTGGAGTTGCTGCACTTATA
TCAACAAATGGTCGTCCTGCTGATGTCAATTTTAAAGGCTCTCTCATGTCTCCTCTCCCT
TTGTCTGGGGTCTTACCTGTACCTGTTACTGTTCTTGGATGTTTTCTTGTGCGGCATAAT
GGAGGTCGTGCTCTCTTCAAGCTCCAGAATAGACGGGCAGTGACAAAAGCAGAGTCGGAA
GCTGGAGATCAACTGCTTGAAGCTTGGAACAGCGAATTAATGTCTTGTGTTCGTGATTCA
TACGTGCATATGGTGGTGGAAATGCAGAAGTTGAGAAAAGAACCATCAAGTTCTAGTCTC
GAATCAATTGCTCTACGTGATGTTGCTCTATCTTTGAAGGCATATGGTGACACCATTTAT
TCCTTCTGGCCACAATCTGTTGGGAATCCACTGATCAATCAACCTGGAGATGCCTCCAGC
ATCATATCAGCTGAAGTGCTTAGATCAGATTGGGAATGCTTCATTGAACAGGTTGTAAGG
CCATTCTATGTCCAAGTTGCTGATCTTCCAGTATGGCAGCTTTATTCAGGAGGTCTGGTA
AAGACTGAAGAGGGCATGTTTCTTTCACTGCCTGGGAATGGGGTAGGTGATAATTTACTT
CCGGCTACAGTTTGTGGGTTTGTGAAGGAGCACTATCCAGTCTTTTCAGTGCCATGGGAA
GTGGTGACAGAGATTCAGGCAGTTGGAATTTCTGTCCGAGAAATTAAACCAAAGATGGTT
AGGGAGCTTTTGAAGTTTCCATCAACACCTTTTGTTCTTCAATCGGTTGACACGTATATT
GATGTCCTTGAATACTGTTTATCAGATGTTAAATTTCCTGAACCATCAAATCCTGATGGA
ACTGACTTGGAAATGGAGCATAGTAATAACTCGAATTCCATGCACAGGGCATCTAATAGA
GTAGCTAGTTCTGCCTCAATGCCCGACATGCAGAGACTTGACAGTTTATCCGGACAGGGT
GCAGCTAGTTCGGGAGATGCTTTGGAGATGATGACAAGTTTGGGGAGGGTATTATTTGAT
ATCGGTAGGGGAGTTGTGGAAGATATTAGTAGGACTGGGGGCCCCTTAGTTCAAAGGGAT
GTGGCCTCAGATTTGCGAGGCAGGTATTCTGATCCAAGGCTTCAGCAAGTGACTGCGGAG
TTGAGAGGTTTACCCTGTCCAACTTCATCCAATCAGCTAGCCAAACTGGGAAGTATTGAG
CTTTGGATTGGGAACAAGGATCAGCAGGTCCTAATGAAACCTCTAGCTTCAAAATTCATT
CATTCAGAAGTCGTAGATCGATCCATCCTCTCTGACATCTTTTTGCAATGTGCTGCATTG
GCACTACTAAAAGTCAAATGTTTCTCCTTTCAGCTATTGGCAAGTCATATGAAATTGCTT
TTCCACGAGAATTGGGTAAATCATGTAATGGGGTCAAATTCAGCTCCATGGTTTTCTTGG
GAGAATACATCATTTTCTGGCGGCGAAGGGGGTCCCTCCCATGAATGGATAAGATTATTT
TGGAAATATTACGGGGGGTCATCTGATGAGCTATCTCTATTTTCCGACTGGCCTCTAGTT
CCTGCTTTTCTTGGCAGACCTATCTTATGTCGTGTAAAGGAGCGCAATCTGGTTTTTGTT
CCTCCACCTTTGACAGACGAAGAGTCTGAAAATGAGGTCATGGACGTGAATGATACAGGA
GATGCTGGAAGTATTTCAAGGACGCATACTACTGATGGAAACTCGATTGAATCCTACATC
TTTGCTTTCAACGTAGCCAAACGCAGGTATCCATGGTTGTTGTCACTACTTAACCAGTGG
AACATACCTGTTTTTGATGCCTCATTTGTGGACTGTGCTTCTTCATGTTATCGTCTTCCC
ACATCGGGTCAATCATTGGGATATGTTGTTGCTTCCAAGTTTGTTACAGCTAAGCATGCT
GGCTATTTCCCTTCAGTCCCAGCACTTTCAGATTCGGACCGAGCTGCACTTTTTACTCTG
TTTGCTAATGACTTCGTCTCCAATGGTCCCAAATATGGGGCTGAAGAGCTGGAAATGCTG
CGTTCTTTGCCTATATATAGAACAGTCGTAGGATCTTACACTCGACTACTGGGTCAAGAT
CAGTGTATAATCTCCTCAAATTCATTTCTGAAGCCGTCTGATGAGCGATGTCTTTCTTGT
TCACAGGATTCTATAGGGTATTCATTACTCCGTGCCCTTGGAGTTCCTGAATTACATGAT
CAACAGATATTAGTAAAGTTTGGATTGCCAGGATTTGAAGGGAAGCCTCAACTTGAACAG
GAAGATGTCCTAATTTATCTTTACACAAATTGGCAAGACCTGCAATCAGATTCTTCAGTA
GTTGAGATTTTGAAGGAGACAAAATTTGTAAGGAATGCCGATGAATTCTCAGTAGATCTC
TCTATGCCCAAGGATCTTTTTGATCCCAGTGATCCTTTACTAGCATCTGTGTTCTCTGGT
GAAAGGAAAAAGTTTCCTGGAGAAAGGTTTGGTACTGAGGGTTGGCTTCGGATTCTACGG
AAATCAGGTCTTCGAACAGCCGCTGAAGCAGATGTAATTCTTGAATGCGCGAGAAAAGTG
GAGTCCCTCGGACATGAATACAAGAAGTCAACAGAGGAGTATGGTGACTTTGGGAGTGAT
TTAAGTTCTACGCATGATGAGATATCTGCAGAAATATTGACACTAGCTGGATCTGTTGTT
GAAGCTATATTATCTAACTTCGCAGTTCTATACAGCAATAGCTTCTGTAATCACCTTGGG
AAGATTGCTTGTGTTCCTGCCGGATTAGGATTTCCCAACCTAGGTGGAAAGAGAGTTCTG
ACTTCATATAGTGAAGCTATTCTGGTGAAAGATTGGCCTTTGGCTTGGAGTTCTTCTCCC
ATTATTTCTAGACAAAATGTCATTCCACCAGAATACTCTTGGGGAGTACTGCACCTGACA
AGTCCGCCACCATTTGCTAGGGTCCTGCAACATTTACAGGTAATTGGAAGAAATGGCGGT
GAAGATACTCTTGCTCACTGGCCGACTGCAGCTAGCATTTTGACCGTTGATGAAGCTTCA
TCAAAAGTATTGAAGTATCTGGATGGTGTTTGGGATTCACTGTCTTCTTCAGAGAAAAAA
GAGTTGCAGAATGTGGCATTTTTGCCTGCTGCTAATGGAACACGGCTGGTGACGGCGAGC
TCTCTATTTGCCCGGTTGACAGTAAACCTATCACCATTTGCGTTTGAGCTTCCAACTCCA
TACCTTCCTTTTGTGAAGGTCCTCAAAGAATTGGGCCTTCAGGATATGTTATCTGTTGCT
GCTGCCAAGGATCTTCTTCTAAATCTGCAGAAGGCATGTGGATATCAACGCCTGAATCCA
AATGAACTCCGTGCTGTGATGGAAATTCTCTCATTTCTTTGCGATATGTCTATCAACGCA
TCTCCATCTGATCTGTTTGCCTTGAAGGAAGATGCAATTATCCCAGATGATGGCTGCAGA
CTTGTCCATGCAAGGTCATGTGTATATATAGATTCTTATGGTTCTCGGTACGTAAATAAC
ATTGACACTATGAGATTAAGATTTGTTCACCCAGACATCCCAGAGAGAATGTGTTTGCTT
TTTCGCATCAGAAAGCTATCTCAAGTTGTTGTAGAGGAACTTGATCTGGAAGAACATCTA
CAACAATTGGAAAGTATTCGATCTGTGCCTCTAGCTGTCGTTAGGAAGAAGCTATTGAGC
AGATCATTCCTGGACGCTGTGTGGACTATTGTTAATAGCATAGCAAATCATACTACGTCA
ACTGACAATTTATCTATGGAAACTGTACAAAGTTCATTACAGGTGGTTGCTGAGAGATTA
CGGTTTGTTAAGATCCTTCATACTCGTTTCCTTCTGCTTCCGAGATCTCTGGACATCACC
CTTCTGGCTAAAGATTCTATTATTCCCGAGTGGAAAGACGGACCCAAACATAGAAGTCTG
TACTTTGTCAATCAGTCAAAAGGCTCTATTTTTGTTGCTGAGCCGCCTCTGTACATCTCT
GTTCTTGATGTTGTTGCTATTGTTGTCAGCCAAATTCTCGGCTTCCCTAGCTCGTTGCCT
CTTGGATCCTTATTCTTATGTCCAGAAGGTTCTGAAACTGTGATTCTTGATACCCTGAGA
CTGTGTTCGGAGAAAAGAGAGATTGAGCCCACAGCTAATAAATTGGTTGGCAAGGAGATA
CTGCCTTCCGATGCTCTTCAAGTGCAGCTTCATCCATTGAGACCCTTCTATAAGGGTGAA
ATAGTAGCATGGAGGTATCAAAATGGTGAGAAGTTGAGATATGGTAGAGTTCCTGAGGAC
GTCAGACCATTGGCTGGGCAAGCACTCTATAGATTGAAGGTTGAAACTGCAACTTCAACG
GTTGAGCCTTTACTGTCTTCTCAAGTATTCTCATTTAGAAGCGTATCGACGGGGGATGCT
TCCGCTGCAACTTTACCCGAGAGTAGTCAAGTAGCAACAGAGAGAAGTGCATCTAAGGAG
ACTCCTGAAAGTTCTGGTGGAAGCAAACCAAAATCTTCCGAGATACAAAGCTTCAAGGAT
CTTCAATATGGTAGAGTATCTGCTGGTGAACTTGTCCAGGTGGTACACGATATGCTATCC
ACTGCAGGGATAAATCTGGATGTGGAGAAGCAGTCTCTACTTCAAAGAACTTTGGCTTTA
CAAGAACAATTGAAAGAATCACAGGCAGCACTACTACTCGAGCAGGAAAGGGCGGAAGGG
GCAAGCAAGGAGGCGGAGACGGCAAAAGCAGCATGGGTATGCCGGGTATGTTTGAGCAAT
GAAGTTGACATGACAATAGTCCCTTGTGGCCATGTCCTCTGTCGTCGATGCTCGTCGGCT
GTTTCTAGGTGTCCATTCTGTAGGCTTCAGGTATCCCAAAACACTCCTTCATCATTTGGC
TTGCTATGCATGGTAGACTTGTCACAAATGTTCAGATTGCGAGTTGGGGGGATCGTCATT
GATATTTCATGCTATCTTTGTGAGATCGGAGTTGACTTTGATCATATTATGGGGGACTGC
AGTTTCATTAAACACATTTGGTCATACTGTTTTGGGAAATTTGTTGGAGCAGCAAGCTGG
CGGAAAAGGGTTCAGCATGCCCTTAGTGACTCCTCAACCTCATCTATGGACATCAAAGGT
AGACGTCTTATCTGGAGAGAAATTATAAGCATGGTTTGGTATGAACGTTACAAACGTAGA
TCTGAGGAAAAGTGCAGGGATGAAGTGGATTTGGCTTGA
>Lus10005954.g|Lus10005954
ATGTCATCCGCCGGCGCCGGAACAAACGGCAACAACAGTAACGACGACTTCAACACCAAG
ATCGCAATCCTCCTAGTCGGAGTCGGGTCCGCCGCCCTCGTCGTCACAATCTACCACTGC
ATAGCCGTCGGGTGGTGCAACCGGAACAACTGGGGCAGGGGCGGCGCTGGGCAGGGGAAC
CGTCACGGAGCCGCGGGGGGGACGCGGCGGCAGCAGCGAAGGTTCGTGACGGAGGTTCTA
GAAGGGCACAGCAGCATGGAGAGCTCGACTGCGGAGCTGATTCCGGCGTACAAGTTCTAC
AAAGGGATGGGGCTTATGAAGGAAGACGGCGGGACCTGTGCGATCTGCCTCTGTGAGTTC
GAGGAAGGAGAAGAGTTGAAGACTCTGCCAGAGTGTATGCACTCTTTCCACGTGGGATGT
ATCGATATGTGGCTGTATTCTCACTCCAATTGTCCGATGTGCCGGACCGACGCTGCGCCA
TCGCCTCAGGTGTCTTTCCAGGCCGGCGACGTGATGGAGGTGGAACAGAGCCTAGGGGTT
ACGTTGCAGGGTATAATTGTACATTCGCGGACGAACCAAGTATACTGGCATCAAACTGAC
AAGCTAACCTCCATACAATCAAAGCATATGCAAAGGGAAGGGTTCTCACTTTCTCCGAGA
TTGAGTTGTGTGAAACAAAACAATACAATCATTGATGAGCGTAGCTCATTTTCAGTCGCT
AGTTCCTTCCCAGGTCCCTTGGAGAAGTTACTTAAATTGACAGCTAAGTTACCAACACAG
ATTGCTCTAACTGGAGACATTTTAGCATTAAACGAAGAGAAGGCACAGTTGGTCGTTGGA
AACCATAAAGAGATTATTGAGCATGAAGAGAGAGTGATTAGCGACGCAAGCTACACGGTA
TCTGGTGTCTTAAATTCTTCAAATTCTGTTGGTGCATCAGGAAGTGAAAGCCTCAAGGAG
CTATTAGATGAACACGATCAGTACCAGATCTATAGGTTCAGCAAGAGTTCATGCGTGTAC
GTTGATGGCAATGGAGGTACGCATGAAGTTGATGCCGAAGATATTGAAAAGTCCAAAGCA
GATCTGTTGGATAAGGCTGTTATTTGA
>Lus10010392.g|Lus10010392
ATGGGCGCCATTTCTGACAGAGGAGGAGGTGAATGGTCTTCCTTGCTTGTTCTTCTTGCC
AATCTACTGGCTTACTTCATGGTTTTAGGTTCCCTGCTTCTCAAACACAACTCTCTTCTC
CACAGTTCCAGGCCCTGGTTTGTAATCATAATGATCTTTCTGGTGCTGAAAATCTCGTCT
TATTTCGTGAATGTGACGGAGGAAGAAGCAGCAGGGGAGGATGCAATTGAAATTGATCCA
TTGCTACTCCAACAGAAAACGGCTGTCTTATATGCTTATTATGGAACTTGTGGTGACCAT
CAAGAGTCCCTGGCGGCTGCAACTTGTAGTAGCAGCAGCAGCAGCTCCTCCTCCAATGGA
GTAGCAGCTCATGATGACAATCATGGTTCGGATGATCAAGTCAAATTGTGCGTGATATGC
TACGATGAGGAACGAAATTCATTCTTTGTTCCTTGTGGCCACTCCGCTACTTGTCTTGCT
TGTGCTCGAAGGATCTATAATGAGGAAAACAAGGTTTGCCCAGTATGTAGAAGATTGATT
GGCAGAGTCAAGAAACTCTGA
>Lus10011184.g|Lus10011184
ATGGCTTTCGAGCAATACTATGCGCAGGAATGGAAATCAGTTGCAAGTGCAGCAGCAGCA
ACAGCACCACAAACAACTCTCACCGACTGCTTCGACTGCAATATATGTTTTGACTTTGCT
CGAGAACCAGTAGTCACACTCTGTGGCCATCTATACTGCTGGCCCTGCATCTACAAATGG
CTCCATGTCCAAACCGAGCACCCTCAATGCCCTGTTTGCAAAGCTGACATATCTCACACC
ACCATGGTCCCTCTCTACGGCAGAGGAGGACAATCCTCCGAAGAAGAAGAACCAAAGCTT
GAAACCAAGCCCTCAACCGGCATCAATGGCATTCCCATCCCTCCTAGACCACCTGCCTAT
GGCTGCACCCAAGCTCTCACATCTGTCAGCACACCCCAGCTTCCATACCACAACCACCAC
CACCACCATAGTCCAATGGCATTCGACAATGGACCTTCTTCTTCTTCATTGTCGTCCTCA
CCATTGGCGAACCTTAGAGGAGTAGGCTCTCCATCGACCGGGTTCCACCACCCTGCGTTC
GGGGTGTTTGGCGAGTTCGTCTACGCAAGGGTGTTTGGGAACTCAGATAGTCTGTACACG
TACCCTAACTCATACCAGTTTGTGACGAGTAGTACTTCGAGGTTGAGGAGGCACGAGATG
CAAGCGGAGAAGTCGTTGAATAGAATCTCCATCTTCCTCTTTTGTTGCTTCCTCTTGTGC
CTGATCGTGTTCTGA
>Lus10011211.g|Lus10011211
ATGGCGTCGGACGGAAACTCCGGGATGCAGCTGCGAGGAGGAGGAGAAGGAGGAGATATA
GTTTCTGCTGACTTTGACTTGGACGATATCTCCATTGATCTCGATATGGTGATGGGGATT
CTCGAAGAGTCTAGTCCTCAATCTCAACAGGAGGATGCACAGAGTTTAGTGGATAATGGA
TTGCAAGGTGGATTAATAGCTGATTCGGGGAATCAATTGATCCAGCTTCCAGCTTCTGGT
GAGACTTCGCCATCAGCTTATGAGACTGATTCACGAGGTGTTCTCTATGAGCCTTGGATG
GACAATTCGGGTTTTGGTTTGGTATGTGATGGGGCATTGGTTGAGAATGGTAATGTGGTT
CAAGGGTATGAGAATGGAGCTGAACAGCCTATGGATATGGCACTGGAGGGTGGATCTGCC
CCTTTTCAGATTGCGTATCCTTCTACGTCTCCGATCTCCCACAACTCTGATCTTAGTAGT
GATTTAGACGGGCTTTACTCCGGTGGTGCAGATTTCTCGCAGTATGACGTATCTGGTGAG
TTCGATTCCGAAAAGTTCCCTGGCGATGGATCAATTACGGTCGATGAGATGATGGGTGAT
TTGGGTGTGTATTCAATTGATAACTTTGAAGGCTCTAGTGTTAAGGGGTTCGGATTTGAA
GACCATGGTAAACAAGAATCACGTGCCAATTTCAAATTTGGGTCTTGTGTTTACGAGGGA
GGACACGGAGAAACGTCAATGCGACCTTGCAGTTCCGTGAAATTGGAAACTTCGGTACGA
CCTTGTAGTTCTGGCACATTGGAGCCCAGGTCTAGCGGGAAGCCACCAGTTTCTGTTCAT
CCAAAGCAGTTCACGTCTGTTCCTGCAATAATAAGCCGTAGTAGCAAAATCAAGGCAGAG
AAAGGCTATTCAAGAGTTGCACCAAGCGGTTCTGAACTCCCTGGCGTTTCCTATCCCACC
AATACTAGACACATGAATTCAAATGTCATGGACCAGCATTTTTCTAGTGTACAGCGATAT
AGAAAACTCAACAACTACTTGCATAGGCATGATGGAATTATTTCTCAAAAGACCTTTGCT
TCTCCATTCTCTCGAGTCAGTCCAGAGTCAACTCACAGTAATTCATCAGGTAGCAGATCT
GTTGTGGATGACGACTCTGACATCTGTATTCTTGAAGATATCAGTCAACCTCCTCGCTTA
AGTCAGTTTCAACCATTTCAGAAGCCCACCATCTCGATGATGCCAGCATCACCCGCTAGT
AGCACCGTTAGTTATGGTGATCCCCCTCATTGCACTGGAGCTGGAGGCAGGCTTAGGACC
TGCGATGAGCGAGTCCTTTTTCGAGCTGCTTTGCAGGATCTTAATCAACCAAAGGCTGAA
GCAAATCCACCTGATGGCTTGATGGCAATACCTCTAATGAGACATCAGCGAATTGCTTTG
TCATGGATGGCTCAAAAGGAAACATCTGGGTTTAATTGTTTAGGAGGAATTCTTGCAGAT
GATCAGGGTTTGGGAAAGACGATATCAACCATTGCCCTCATACTCAAAGAAAGGGCACCA
TGTCGTGGAGTCGATGTAAAAGTTGTTAAGAAAGAAGAGTGTGAGACCTTGGATTTAGAT
GAAGACGACGAAGATGCTGATTTCAAGGAAATAAAAAAGGAAAGTGGTGATTGTCGAGTT
ACGTCCAATCATCAAACTGCAACGAAGGATGCAAATGTTCATGGTACTTCCAAAGGAAGA
CCAGCTGCTGGGACTCTGATTGTTTGTCCTACTAGTGTTCTTCGACAATGGGCTGAGGAG
TTGCATAAGAAGGTAACTGCGAAAGCAGATCTATCGGTCATGGTATATCATGGTAGCAGT
CGAACAAAAGATCCTCACGAGCTTGCACAGTATGATGTGGTCCTGACAACATACTCTATA
GTGAGCATGGAAGTCCCAAAGAAATCATTTGCTGATGAGGGTGATGAAGAAACTGAAGAT
GGTCCATCCGGTAAGAAAAGGAAGTATCCTTCAGCTTTTGGCAAGAAAGGTGGTAAGAAG
GAGGCAGACAGAGAATTGTTTGAGACTCTTGCTCGGCCGCTGGCAAAGGTAGCGTGGTTT
AGGGTTGTTTTGGATGAAGCACAGAGCATTAAGAATCACAAAACTCAAGTAGCTAGGGCA
TGTTGGGGTCTTCGTGCAAAACGCAGATGGTGCTTGTCGGGGACACCCCTGCAGAATGCC
ATTGATGATCTATATAGCTACTTCAGGTTTCTGAGATATGATCCTTACACAGTCTATACT
TCATTCTGCAATGGAATAAAAGGTCCAATTCAAAGAAATCCAGCTAAAGGTTACAGAAAG
TTACAAGCTGTCTTGAAGACAGTAATGCTTCGTCGTACCAAAGGTACGCTGCTTGATGGG
GAGCCAATCATCAACTTACCCCCGAAGACCATAGAACTGAAAAAAGTTGATTTTTCAGAT
GAAGAGCGCTGTTTCTATTCCAGACTCGAGAATGATTCACGTGCACAGTTCAAGGAGTAC
GCTGCGGCAGGAACAGTGAGACAAAACTACGTTAACATCTTGCTGATGCTCCTGCGTCTT
CGTCAAGCATGCGATCACCCGCTTCTTGTTAGAGGCTATGAATCAGTTGCATTGGGGAAA
TCCTCAATTGAGCTGGCTATGACGCTTCCTCATGAAAAGCGCTTATCCCTTCTCAATTGC
TTAGAGGCATCTTTGGCGATCTGTGGCCTCTGTAATGATCCACCTGAAGATGCAGTTGTG
TCTGTTTGTGGTCATGTTTTCTGCAATCAATGCATTTTGGAACATCTTAACGGAGACGAC
AGTCAATGCCCTACTCATTGCAAAACTCGGCTAAATGCTTCTTCAGTGTTCTCCAAAGCC
ATTTTGGACACTTCCCGTGTTGACCAGATTGTTGAGTTTTCTCCATCTGGAACCATTAGC
GAAGTCAACTCCCGTCCTGAAAGCGGCGCATACGATTCCTCAAAAATCAAGGCAGCTCTC
GCTGTCCTGGAGTCACTTTCGAAGCCAAAACTGCCTGCTGTAAAATGCGAAGAGAATTCG
GTTAGTCATGATACATTGCCTCAAGACTCATCTGGTTGCGGAAATTCTGCGGATCTCAGT
AATAGTGGGAATGGCAAGGTTGCTGGCGATAAGGCTATAGTATTCTCGCAGTGGACGAGG
ATGTTAGATTTGCTAGAAGCTTGCCTTAAAACTTCTTCCATTCAGTACCGAAGACTCGAC
GGGACAATGTCAGTAGCTGCTAGAGAAAAAGCTGTCAAGGACTTCAACACACTACCAGAG
GTTACTGTCATTATCATGTCTCTCAAAGCCGCTAGTCTAGGATTGAACATGGTTGCTGCT
TGCCACGTCATCCTTCTCGACCTGTGGTGGAACCCCACGACAGAAGATCAAGCCATTGAC
AGAGCGCATCGTATTGGCCAGACTCGTCCTGTCACCGTGCTTCGGTTAACCGTCAAGGAC
ACTGTCGAAGATCGTATTCTAGCATTACAGCAAAAGAAGAGACAGATGGTCTCATCGGCG
TTCGGGGAGGACGGAGATGGCAGCCAGCAGACTCGACTAACCGAGGAGGACCTGAAATAT
CTGTTCATGGGTTGA
>Lus10009511.g|Lus10009511
ATGCATATGAAACCAGCTGATGCTTTCCTAATCTCCATGATCCTCTGGTCATTGATCCTC
AAAGCCAAAGGCCAAGTCACAAAGCTCACAACAGCAACAGAATCCAGCAGCAAGTCATCA
TCACCAAAGCCAACCCTTGCTGTAATCATAATCATCCTCTCAACCATGTTCTCCCTCACA
TTCCTCCTACTTTGCTACTCTAAATTCTGCCACACCTCTTCTGATCAACCCACCAACAAC
GACCCTGATCAGAACCTTCCGGTTACTACTAGAACACCCAGGTCCAGGTTCTCAGGGATT
GACCCTCAACTCATCAAATCTCTTCCCTTTTTCAACTTCTCTCGCCTCAGAGGCTCGAAA
CAGGGCCTCGAATGCGCGGTGTGCATTTCGAAATTCCAAGATTCGGATGTCCTACGATTG
CTTCCCAGCTGCAAGCACGCTTTCCACATGGAATGCATCGACCAGTGGCTCAACTCTCAC
TCCAGCTGCCCACTCTGCCGCCACAAGTACGATCCTTCCGACCCGGACAACTTTGCTTAC
TCCAACAGCTTGCGCTACTTAAGAAGCCCTTCCAATCTTAGCCGAGACGACCACTCGTCG
TCCACAGTTGAGGTCTTTGTCCAAAGAGAGCAGCAGCAAGATGGAGGAGAAGATTGTGAT
TTTGTTTCTTCTGATCATCATAAAGCTACGGAACAATTGTTGTTGTTCCACAAGTTGAAC
CACAGGGTTATTCTTTCTGAGGTTGCGGTGAAGAATAGATGGAGCGAGGTTAACTCTTCA
GACATGCTGTCTCTGAATTCCGAGATGCTGAGAGTGGTTTCGGGTGGTAGATTCTGCTCA
GCTGCCTCTTCTACTACGCAGCGACTGAATATGGAGAAGGTCAAGGAAGATATGGGGAAG
AAGAGGGTTTATGAGTCTAAATTGACTAGTTGTGGAGTTGAAACAAGTAGAGATCATTCC
TCGATTAATATTGGGAATGGCGGCGGTAGCTCTGTTCATGAGAATGTGAGGTCCATGTCA
GAGATTGCAAACTTGTCGAGATTCAAAGAAAACCAGAAAGATAAAATTGGGGAGAGGGAA
GATGAGAGAACCAGAAGGCTATGGTTACCTATTGCAAGGCGTACGGTACAATGGTTTGCT
GCTGGTCGACAAGGAGAGTTGCAGGGTTTGCAGTACCAACCAGAAGCATTCAGCTTGTGA

>Lus10006074.g|Lus10006074
ATGGTGAATCCCGAGCTTCTTCTTCTTGTGGGTTTGTTAGCTTGTTCTTGCTGTTTCGTC
ATGACCTCCGCCAGTGTCGTTCTGATGGGGGATAACGTCACCATGGCTTTCGACGACATC
GAAGCAAATTTCGTGGTGCCAGTGAAGGGTGCTGGTGAATGTGGAGTGTTATATGTAGCT
GAGCCGCTGGATGCTTGTTCGAAATTGAGTAATGAAGTTATTGATGGAGATGAGAATAAT
TCTTCTACTACTAGATCTTCGCCGTTTGTGCTGATTGTTAGAGGAGGAGGGTGTAGCTTT
GAAGATAAAGTTAGAAGAGCTCAGGCAGCTGGGTTTCGAGCTGCGATTGTTTACGATGAT
GAAGATGGTGGCTTACTTGTTGCAATGTCAGGGAATTCGGCAGGCATAAGCATTCACGCA
GTCTTCGTCACTAAATCATCAGGCGAAACACTAAAGAACTACGCTGGATCGACCGACATA
GAGATATGGATTATCCCCAGCTATGAGGATTCGGCTTGGTCGATCATGGCGATCTCGTTC
ATTTCTCTGCTGGCCATGTCAGCAGTCATGGCCACTTGTTTCTTTGTCCGGAGGCATCGT
ATAAGAAGGGAACGCCCTCGATCTTCTCGCGGCATTAGGGAGTTCCACGGGATGAGCAAG
CGCCTCGTTAAAGCAATGCCGAGCCTGAATTTTACGACTGTTCAGGAGGATAACTGTACT
TCGATGACTTGTGCTATCTGCCTCGAAGATTATAGCGTTGGCGAAAAGATCCGGATTCTG
CCTTGTCGACACAAGTTCCATGCTTTCTGTGTCGATTCATGGCTTACAACATGGAGAACC
TTCTGTCCCGTGTGCAAAAGAGACGCAAGAACTAGTACAGGAGAGCCACCAGCATCTGAA
TCTACACCATTGCTGTCATCAAGCGCTTCTTCGTTCGCTTCGTCTTCAGTCCTCTCATCC
TTTAGATCTACAACATCATCAGCTATAAGAATCGGTCAGCCATCCCGATCCCCATCAGTC
TCGCATTTCCCTTCCTATTCTGGCACCACTCCCTACGGCCAGCAGTCCATCGGATCGTGT
CACCAATCCCTGTATTCCCTTAGCATGAGCCGCAGCAACGCTGATCTTAGGAACATGTCC
TCACACCGTTCTTCCCACTTGATCTCGTCCTACGGGGGGTACCCTTCCATATCACCCATG
AACGCGGTGAGATATCTCACGTTGTATAACAACCCGAGTCCCAGCAACGCCTCCCCGAGC
CTCCTAGCCGGTGGCTCCACAAGTTATCAGCCGCGGCCACTGCATTGCAGCGAGTCTGCT
GCGAGCTTCTCCCCTTTCGCTTCTACTCATTCCCTTCCAGACTGTTAG
>Lus10003261.g|Lus10003261
ATGGTGCTGGCCGGGAAGAAGCCGGTGGGGAAAGTGAAGAGGTCGACATTAGAGGCATGC
ATGACATGCCCTCTCTGCAATAAGCTCCTCCGTCAAGCTACCACCATCTCCCTCTGCCTC
CATACCTTCTGCAGAAAGTGCATATATGACCTGCTCTCGGATGAGGAAGTTGATACCTGT
CCTGTATGCGATATTGACCTGGGTATTCTGCCAGTTGAGAAACTCAGGCCGGATCACAAC
TTGCAAGATATAAGGGCTAAAGTGTTTCCCTTGAAGAGTAAAAAAGTTGAGCCTGCTAAG
GTTGTCACTTCCATTGCAGCACTGCCAGCAAAGAGAAAAGAGAGATCATTATCGTCTTTG
GTGGTTAGCACTCCCAAAGTGCCTGAAGAAGCTAGTTTGACTAGAAGGAAACCTAAGCCT
AGTGCAAAGAAACTTGCTGGATTACGGGGTTGTGCATTTACAACAGAAGAATCCAACAAA
GATGAGGATTCTTTTGCAGAAGATCATCCAATGAGCGAAAGCTCCCCTGAGTCTGAGAAT
AAAACTCCACAAATAGAAACGCAGGATTCTGCTGTTGCTGAGGCTTCCAATGAGGAACAA
ACGAATGAAAAAGGGGGGGAAGATGGTGAAATAGTAGAAGGGAGAGCTGATCTGTGGACA
CCATTAAACTGTCTCGTCGAAGCTATTAACAGAACAAAGGCTTCTTCGAAGTCAAACTCT
CTGGTGCAGCCTGTTGCCAAACCACTGGAGCTGTCAAGTGGCCCTAACTTTGGACCGAAT
TCCTTGGTGAAAATAGCAAGAGTAGAGTTTCCTGCTGGTAATGGCAGTGAAACATATATC
GCCAAAAGCAAAAGCAAAGAACATAATCACAGAATCAATGTTCATGGCGAAGTGCAGGAC
ATGAACGCAGATGCCCCGCCAGTTAAGCGTAGAAGGTTAACCGCTGCACGAAGAAGGGCA
GCTTTGTCAGAAGAACTTAGTGCCTCAACACAAATCATACTGGATGCTGCAATGAAAAAT
GGCAACAGAAGGGACCTTCCAGTTTGGAATAAAGATGCTTCGTTACCTCAGATTCCTACT
TGTTACTTAAGGATCAAGGATGGTAAAATGCCAGTGTCATTCATTCAGAAGTACCTAATC
AAGAAACTTGACCTCAGCAATGAGGGTGAGGTAAGTAATGTATATGGAAGTGAACATTCC
ATCGAGTTTAGCCTAATCAGACGAAGACTGACTGTGTTTCTCCGGATGCCGGTGACAGGT
GGAGATAATGTGCAGGGGACAGCCGGTGGTTCCAACTCTACAACTGCAGAACGTGGTGGA
CTTGTGGTTCCGAAATACGTCTTCGAAAGTGCCTGTGACCGTGGGGTCTTCTGCAAAGGA
CTTTGTGATGGTCTTGTCTTACTGCCGGAAAGTTGA
>Lus10007538.g|Lus10007538
ATGGAGCTCGAAGCCGATCATGGCGGGGTCAGTTCTCCCTCTCTCCCTTCTATTTCACGA
CATTTCAACTGTTTCTTGCTCGCTGCTATTCGCGACATCGCCGATCCAGTCCTTGTTTAC
TCCACCAAGAACGTGAAGCAGCAGGTGTGCCAGATCTGCAGCGATGACATTGGGAAGACT
TCGGATGGAGAACCTTTCCTTGCTTGCCATGTCTGTGCTTTTCCTGTATGCCGTCCTTGC
TATGAGTATGAACGGAAAGACGGGACTCAGTCATGTCCTCAGTGCAAAACCAAATACACC
AGGCATAAAGGTAGCCCTGCAATTCACGGGGAGCAGGTGGATGATGGTGAGTTTAAGGAT
GTGGGCACCAAGTCGACTGCTCAACCAGGAGGGATTCAAGATGAGAAGCATAAGATAGAC
CGTATGTTGGGTTGGGAGTCCGGCTCTGGCCGTAAGGACTATGTTACTCCCTCGTATGAG
AATCTTACTCACATCCCTTATGCAGCCAGTCGACCATCGATGTCTGGGGAGCTCTCCGCT
GCATCTCCTGGACGGTACTCGATGGCTTCTCCCGAAAGTGGCAGCAGAGCAACCATTAGA
CTGGGAGATCAGCAAAGGGAATATGGCTCTGGAGGTTTTGGAAATGTAGCTTGGAAAGAG
AGAATTGATGGTTGGAAGATGAAGCCAGAAAAGAATACAGCTCCACCAAGTGTTAGCAAT
GCGCCTTCAGAAGGCAGGGGTGGTGTCGATTTTGATGCCAGTACTGATATTCTTATGGAT
GACTTACTAAATGATGAAACTCGCCAACCGCTCTCAAGGAAGGTTCCGATTTCTTCGTCT
AAAATCAATCCATACCGGATGGTCATTGTGTTGCGGCTTATCATCCTTTGCATTTTCTTT
CACTATCGTCTCACAAACCCTGTCAGAGATGCCATTCCCTTGTGGTTGATTTCTGTTATT
TGTGAGATTTGGTTTGCAGTATCATGGATATTGGATCAGTTCCCTAAATGGTTCCCTGTG
AACCGGGAGACATATCTTGACCGTCTGTCCCTCAGATATGAAAAAGAAGGAGAGCCATCT
CAATTAGCTTCTGTTGACATCTTTGTCAGTACGGTGGACCCATTAAAAGAACCTCCAATC
GTCACAGCCAATACAGTGCTATCTATTCTTGCAGTAGATTATCCAGTGGACAAGGTTTCT
TGCTATGTTTCAGATGATGGAGCTGCTATGTTGAGTTTTGAATCCCTAGCTGAAACAGCA
GAATTTGCTCGAAAATGGGTTCCTTTCTGCAAGAAATATAACATTGAACCAAGAGCTCCT
GAGTTCTATTTCTCCCAGAAAATTGATTATTTGAAAGATAAGGTTCAGCCTTCTTTTGTC
AAAGACCGAAGATCAATGAAGAGAGAATACGAAGAATTCAAGATTCGTGTCAATGGCCTT
GTAGCCAAGGCACAGAAGGTTCCTGAGGAAGGATGGTTCATGCAGGATGGTACGCCTTGG
CCGGGTAACAATACCAGAGATCATCCAGGGATGATTCAGGTTTTCCTTGGGCACAGTGGG
GGCCTTGACAGTGATGGCAATGAACTTCCAAGGCTGGTATATGTATCTCGTGAGAAACGT
CCTGGTTTTCAACATCACAAGAAGGCTGGTGCCATGAATTCCCTTGTCCGAGTTTCTGCT
GTTTTGACCAATGGGCCGTTCTTGCTAAATCTTGATTGTGATCATTACATAAATAACAGC
AAGGCTCTGAGAGAAGCTATGTGTTTCCTAATGGATCCTAACCTTGGAAGACAAGTGTGT
TATGTCCAGTTCCCACAGAGATTTGATGGTATTGATAAAAATGATCGATATGCCAATCGT
AACACTGTCTTCTTCGATATGAATTTGAGAGGTTTGGATGGTATCCAAGGACCAGTGTAT
GTGGGCACGGGATGTGTTTTCAACAGAACAGCATTGTATGGCTACGAGCCCCCCATTAAG
GCGAAGCATACAAAACCAGGGTTCTTATCTTCATGCTTCGGTGGTTCCAGAAAAAAGAGT
TCCAAATCGAGCAAAAAGGACTCAAAGAAGAAGTCTAGCAGGCATGTTGACCCTACTGTC
CCAGTATTTAATCTGGAAGATATAGAAGAAGGGGTTGAAGGAGCTGGATTTGACGACGAG
AAGTCACTGCTTATGTCTCAAATGACACTAGAGAAGAGATTTGGTCAGTCAGCTGTGTTT
GTTGCTTCAACACTTATGGAAAATGGAGGTGTTCCTGAATCTGCTGCCCCTGAGGCTCTC
CTGAAAGAAGCTATTCATGTCATCAGCTGTGGGTATGAGGACAAGACTGATTGGGGACAA
GAGATTGGATGGATTTATGGCTCTGTCACAGAGGATATTCTGACAGGATTCAAGATGCAT
GCCCGCGGTTGGAAATCGATCTATTGCATGCCAGAACGCGCTGCATTCAAAGGTTCTGCA
CCCATTAATCTTTCCGATCGTCTGAATCAAGTGCTCCGATGGGCTCTAGGTTCGGTTGAG
ATTCTGTTCAGTCGGCATTGCCCCATGTGGTACGGCTATGGTGGAAGGCTCAAGTTCCTC
GAGAGATTTGCCTACATCAATACCACCATTTACCCCATCACCTCCATCCCTCTGCTTGCC
TACTGTACATTGCCAGCTGTCTGCCTCCTCACCGGGAAGTTCATCATTCCTCAGATCAGT
AACCTTGCTAGTATATGGTTTATTTCCCTCTTTCTCTCCATCTTCGCAACCGGTATCCTC
GAAATGAGATGGAGTGGGGTTGGCATTGACGAGTGGTGGAGAAACGAGCAGTTCTGGGTC
ATTGGAGGAGTGTCAGCACATCTCTTCGCCGTCTTCCAAGGTCTCCTCAAGGTCCTAGCA
GGTATCGACACCAACTTCACTGTCACGTCCAAGGCCAACGACGAGGACGGAGACTTCGCC
GAGCTCTACCTCTTCAAATGGACGACTCTCCTGATCCCGCCCACCACATTGCTCGTGATC
AACCTCGTCGGAGTCGTGGCAGGAGTCTCGTACGCCATCAACAGCGGGTACCAGTCATGG
GGCCCCCTATTCGGTAAGCTCTTCTTCGCCTTCTGGGTGATTGTCCATCTCTACCCTTTC
CTCAAAGGTCTCATGGGTCGCCAGAACCGAACCCCCACGATCGTCGTGGTGTGGTCGATC
CTACTTGCGTCCATCTTCTCGCTGCTGTGGGTCCGCATCGACCCCTTCACGACCCGGGTC
ACAGGCCCTAATGTCGACCAGTGTGGAATCAACTGCTAG
>Lus10000845.g|Lus10000845
ATGTCGCCTCCGGAGAACTGCGAGCTCCGATCACCGGACGAGCTCCTCCAGACGGGGAAG
TCGGTCTACGAACAGACGAGAGAAGAGAGGATCAAAGCCAACTTGGAGCGAATGCAGAAA
CTAGGTCTCAAGGACCTCTCTCTCAACCTCAGTTCCGTTTCCCGGACCAGGAATCCCAAG
CCCAGAAGCTACATCAAGAACGCCGAGAAGCTCGAGCGTCTTCCTTCGCCGCCCCCTCTC
CGCCGATCTTCTAGGCTGCATAAGGTAGATCAGCCTAGCTACAATGAAAAGAGCTTATCG
AAGAACGATGTGATAGAGGAGGAAGGTTTGAAATACAGAAAGCGGGAGGTTTACTCGGAA
GAATATGCGAAGAGACTTGGAGGCACAGAGAGAAGCTGGACTCTTTTTGTGGATGGATAT
GGGAAAGACGGTAGAAGGATTTATGATTCTTTCAAAGGGAAGACTTGCCACCAATGCAGG
CAGAAAACTCTTGGCCATCGAACTCGCTGTAGCGAATGTCAGATGGTGCAAGGGCAGTTT
TGTGGAGATTGTTTGTACATGAGATATGGTGAGCATGTCCTTGAAGCCTTAGAGAATCCC
AACTGGACATGTCCTGTCTGCCGCGGCATCTGCAACTGCAGTTTGTGTCGACAATCAAAA
GGACTCGCTCCCACCGGAATTCTTTACCGAAAGATAACACAGTTGGGCTACAAGTCAGTT
GCTCATTACCTCATCGAGACCAAACGTCCAGAAAACAATGCTGCAAGCAACACCTCTGAT
GAACCTCTTTCAAGTACTCAAGCTTCTGCCAAAAGGTCACTTCCATTTTCGAATTCGGAG
GAGCCACCGAATTCTAAACTGCATAATGTTTCGAAGACTGAAGAGCCCCACTCCGAATGC
GAATTGCATGATGTTGCATTGATCAAGACTGAACAACAAGAGGAAGAACACAAACTAGGC
AGCGATACTCCAGTGGCTAATCGTGAGAAGATGATGTCACCCTGTTCTTCTGTTTCCAAT
GACGAAACAGCAGGCACTGAATATCCGGATTTCGTGTCAGCTACTCCTCCCAAGTCCGAG
GTGAGAAGGGGAGATAACAAACGCAAAGGTGTCGTCGTCGAGGAGGAAGAGTTGGATGGT
AAAAAGAGCACTGCAAATCCAAGTCGCTCAAAGAAGAATGTATCATCAGCAGCTATCAAA
GCAGCAAGTGCTGATAGCGTTGGCGCTAGAGTGAGGCAGAGGCGCAGGACAACAACCAAT
GTTGGTGAATGA
>Lus10012745.g|Lus10012745
ATGGCCGTCGTGGCTTCAATCATCGGCGTCGTCTTGCTTGTCCTTGTTCTCTTTCTACTC
ATCAGAATCTTCAGATCCAGGCGGCGGAGGAGGAGTTTGAGTTTGAGCAGCTGGCGGCGG
GATGAGGATCTCATTACCACCGTCGATGCTTTCGCCATCGACGGTGATCGCGAGCCGGTG
ATTGACCACCCGATCTGGTATATACGAACAATCGGTCTTGATCAGTCGGTGATCGAATCG
ATTACGGTGTTTCGGTACGATAAATCGGATAAGTTAATCGACGGAACTGATTGCTCCGTC
TGCTTGAGCGAGTTTGAACAAGACGAAACCCTAAGATTGCTCCCTAAGTGCAGCCACGCG
TTCCACATCCCTTGCATCGATACTTGGCTTCGATCTCACACCAATTGCCCTCTCTGCCGC
GCTCCGATCATATCTACCGCTGCAGTAGTTGCTGGATCATCGCAGGAAGAAGAAGAATCG
CATATAGAGAATTCCGACGAAATTAGCAGCACCAGCAGCCAAACAGCCTCAGAGGAAACC
AACGGATCAGCAAGTAGCAGTAGTAGAAGCAATGAAGAAGTGGAGTTTTCAGAATTGCCG
AAGCCATTGACGGTAGGAGTGAGGAATCATTCTCATTCTAGGGTTCAGAGCGATGTATTG
GAAGGAGGGAGACAACAAGGCGAATTGCAGGCGGTGAGGAGATCGGTGTCGTTGGATTCA
TCTTCAGCGATGGCGATCTATAGCTTTGTGGCGAATATGGGGAAGAATCTGGATATCTCG
TCAAGAGAAATGAAGCGAAGCAATTCGTTGAAAAGAGGGAGTTTGAGCTTCAGGAAACTG
ATAAAGAGTGGATCAATGGCGGGTTTGTTGAAGAAGGAGCCTGTTTCGATGAAAAGGTCA
GTTTCTTCGTCTGGTAAAGCTTCTACTTCTAGACATGTCAGCAGAAGTCATGACTCCATC
CTTCCCTTGTAA
>Lus10006161.g|Lus10006161
ATGAACACTGGGGGTCGGCTGATTGCTGGTTCTCACAACCGGAATGAGTTCGTCCTCATT
AATGCTGATGAAAGTGGCAGAATTCGATCAGTGAGAGAATTGAGCGGGCAGGTCTGCCAG
ATATGCGGAGATGAGATAGAGATTACTGCAGATGGGGAGCTTTTTGTTGCTTGCAACGAA
TGTGCTTTCCCAGTTTGCAGGCCTTGTTATGAATATGAGAGAAGAGAGGGGACTCAGGCT
TGCCCTCAGTGCCGAACAAGATTCAAACGTCTTAAAGGCAGTGCTCGGGTTGAAGGTGAT
GAAGAAGAAGATGACATTGATGATTTGGAACATGAGTTTGATTATGGTAATCTGGAAGGT
TTAACCCCAGAACAAGTTACAGAGTTAATGCTTGCTGCACGGCTTAACACTGGACGTGGA
TCGCAAGTCAATGGCTTTGGCACTCCTATGTCAGATCTTGATTCTTCTCCTCCTGGTGCT
AAAGTTCCTCTCTTAACCTACGGCGAGGAGGATGCTGATATTTCCTCCGATCAACATGCT
CTTATTGTTCCTCCGCATTCTGGTCATGCCAATAGAGTTCACCCAATGCCTTACACTGAT
CCATCAGTACCTTTGCAACCGAGACCCATGGTTCCTCAGAAAGATATAGCAGTCTATGGT
TATGGGAGTGTAGCATGGAAGGACAGAATGGAAGAATGGAAGAGAAGGCAAAGTGATAAA
CTTCAGGTTGTCAAACATGAAGGGGAAAATGATGGTGCAAGTTTTGATGGGAATGAACTA
GATGACCCTGATTTGCCAATGATGGATGAAGGTAGGCAGCCACTTTCAAGGAAGTTACCA
CTACCTTCTAGCAAGATAAGTCCATATAGGTTGATCATCGTTCTCCGTCTTGTGGTGCTG
GGCTTGTTTTTCCACTATCGTATTCTCCACCCAGTCAAGGATGCATATCCCTTGTGGCTG
ACATCAGTTATTTGTGAGATATGGTTTGCTGTATCATGGATTCTTGACCAGTTTCCAAAA
TGGTGCCCTATAGAACGAGAGACATATCTCGATCGACTTTCTTTGAGGTATGAAAAAGAA
GGGAAACCATCAGAGTTAGCTAGCGTGGACATCTTTGTCAGTACAGTGGACCCCATGAAA
GAACCTCCATTGATCACAGCGAACACTGTTCTCTCTATTCTTGCTGTTGACTATCCTGTT
GACAAGGTTGCATGCTATGTTTCTGACGATGGCGCTGCTATGCTTACGTTTGAAGCACTC
TCTGAGACAGCTGAATTTGCAAGGAAATGGGTCCCGTTTTGCAAAAAGTTCAATATTGAG
CCTCGAGCTCCCGAGTGGTACTTCTGTCAGAAGATGGACTACTTGAAGAATAAAGTCCAC
CCTTCATTTGTTAGGGAAAGGCGTGCAATGAAGAGAGACTATGAAGAATTCAAGGTTAGG
ATCAATGGGTTGGTTTCCACCGCTCAAAAGGTTCCGGAAGATGGCTGGACAATGCAAGAT
GGAACCCCATGGCCTGGAAACAGTGTTCGAGACCATCCTGGCATGATACAGGTATTCCTT
GGCCATAGTGGTGTTCGTGATGTTGAAGGGAATGAGTTACCGCGGTTAGTTTATGTCTCC
CGTGAGAAAAGGCCTGGATTTGATCATCATAAAAAGGCCGGGGCTATGAATTCATTGATG
CGGGTCTCAGCAGTTCTATCAAATGCTCCCTATCTACTGAATGTGGATTGTGATCACTAT
ATTAACAATAGCAAGGCACTGAGGGAAGCTATGTGCTTTATGATGGATCCAACATCAGGG
AAAAAAGTTTGCTATGTACAATTCCCACAAAGATTTGATGGCATTGATCGTCATGATAGA
TACTCCAATAGGAATGTAGTATTCTTTGATATCAACATGAAAGGGTTGGATGGTTTGCAA
GGACCAATTTATGTGGGTACCGGGTGTTGTTTCCGAAGACACGCACTTTATGGCTATGAT
GCTTTTATGGCTATGATCCCCCTGCCACAAAAAAGCCTCCTGGAAAAACCTGCAACTGTT
GGCCTAAATGGTGCTGCCTATGTTGCGGGTCCAGGAAAAATAAGAAGTCGAAGGGTAAGG
ACAAAAAAAATAAGTCGAAGAACAGGGAAGCATCAAAGCAAATCCATGCTCTTGAAAATA
TTGAAAAAGGAATACAAGGTATTAGATTTGGTCTCGTCATATTTGAAAAGCATGGACTCC
ATTTCTCTGCTCAGAGAGGCCATCCAAGTTATCAGTTGTGGTTACGAGGACAAAACTGAC
TGGGGAAAAGAAGTGGGCTGGATTTATGGTTCTGTTACAGAAGATATCTTGACTGGATTC
AAGATGCATTGCCACGGATGGAGGTCTGTATATTGTATTCCCAAAAGGCCTGCATTTAAA
GGGTCAGCTCCCATCAATCTTTCGGATCGTCTTCATCAAGTTCTTCGATGGGCTCTTGGT
TCTGTGGAGATTTTCTTCAGCAAACATTGTCCAATTTGGTATGGATATGGGGGCGGACTC
AAGTGGTTGGAACGATTTTCGTATATTAACTCTGTTGTGTACCCTTGGACTTCGATTCCC
CTGTTGGTTTACTGTACCCTGCCAGCTATCTGCCTTCTCACCGGGAAATTCATCGTTCCC
GAGATTAGCAACTATGCAAGTCTTGTGTTCATGGCGCTTTTCATATCCATTGCTGCAACT
AGTATCCTTGAGATGCAATGGGGCAAAGTTGGATTAGATGACATGTGGAGGAATGAGCAG
TTTTGGGTTATTGGAGGTGTTTCATCCCATTTCTTTGCTCTCTTCCAAGGTCTGCTCAAG
GTTCTAGCCGGAGTAAGCACAAACTTCACCGTCACTTCAAAAGCAGCCGATGATGGAGAA
TTCTCAGAGCTTTACATATTTAAGTGGACTTCACTCTTAATCCCTCCCACGACTCTATTG
ATCATGAATGTGATAGGAGTTGTTGTCGGTATCTGTGATGCCATCAATAATGGGTATGAC
TCATGGGGTCCGTTGTTCGGTAGGCTATTCTTTGCCATCTGGGTGATTGTCCACCTCTAC
CCGTTCCTCAAAGGTCTCCTTGGGAAGCAAGACCGCATGCCTACCATCATTGTGGTGTGG
TCTATTCTTCTATCGTCGATTCTAACTCTACTGTGGGTTCGAGTAAACCCATTTGTGAAT
CGAGATGGACCTGTGTTGGAGGTTTGCGGGTTGAATTGCGATTGA
>Lus10011027.g|Lus10011027
ATGGAAACCTCCGGCGCGGGCAATTCCGACCTCTTCAGACCGCCACCATCGTCTTCAGGC
GGAGGATTAGCTACCAATTCCCGCAGCAGCAACAGCAGCGGAGGAGGAGGAGGACTCACG
GCTGCTTCTATAATCCAGGCTCCTATCTCTGCTCTCCTCGAGTACTCCGGCTTCCTCCGA
CCTTCTAGGTCGTCATCCGACTCCGATTCTTCTTCTTCTTCTTCGTCATCGGGTGATCAT
CTCATCTCTCACGATCCTCCTCCGGCCGCAAACAGCGGCAACGGAGAGGTTTCTATTCGG
ATTATAGGCGCCGCCGACGATTCTGACCGGGGACAGCAGCTTAGGATCGCCTCCGACGGA
GAGAGTCATGATTCTGGACCTGATCGCGAGGTTTCTAGTGCTTCTGCTGCTCAGTCTTCT
TCTAACCCTAGCTTGGCCGCGGAAGACGGAGGAGAAGCGAACAGTGATGGTAATGGAAAT
GGTGGAGCTAACGGGGGAAGTAATGGAAGGGATTCTACTTACCAGAGATATGATATTCAG
CAGGCTGCTAGGTGGATTGAGCAAGTTCTTCCGTTCTCTTTGCTTCTCTTGGTTGTCTTC
ATCCGCCAGCACTTGCAAGGTTTCTTTGTCACCATTTGGATTGCTGTGGTGATGTTCAAA
TCGAATGATATTCTTCGCAAACAGACGGCTCTGAAGGGCGAGAGGAAAATGTCTGTTCTA
GTTGGGATTTCAGTGGCATTCGCAGTTCATGTTGTTGGGGTTTATTGGTGGTATCAGAAC
GACGATCTCCTCTACCCTTTAGTTATGCTCCCACCAAAGGCTATACCACCTTTTTGGCAT
GCTGTTTTCATCATCATGGTCAACGATACTCTGGTGAGGCAGGCTGCAATGGTGATCAAA
TGCATTCTTCTGATGTATTACCGGAATAGTAGAGGCAGAAATTATCGTCGGCAGGGCCAA
ATGCTAACTTTAATTGAATATTTGATGCTCCTGTATCGTGCACTGCTGCCTACTCCAGTG
TGGTATCGCTTCTTTTTGAACAAGGAGTATGGTAGCCTCTTTTCCTCTTTGATGACAGGG
CTTTACTTGTCTTTCAAGCTAACCTCTGTTGTCGAAAAGGTTCAATCATTCTTTGCTGCT
CTGAAGGCATTGTCACGCAAAGAGGTGAATTACGGTGCTTATGCAACATCAGAGCAGGTG
AACGCTGCCGGGGACTTGTGCGCCATATGCCAGGAGAAGATGCACGCCCCGATCCTACTC
CGATGTAAACACATTTTTTGCGAGGATTGTGTTTCCGAATGGTTCGAAAGGGAGAGGACA
TGCCCGTTGTGCAGGGCGCAGTTGAACCCTGCCGATCTCCGGTCTTTCGGAGACGGTTCG
ACCAGTTTGTTCTTTCAGGTATTCTAA
>Lus10006558.g|Lus10006558
ATGGTGCTGGCCGGGAAGAAGCCGGTGGGAAAAGTGAAGAGGTCGACATTAGAGGCATGC
ATGACATGCCCTCTCTGCAATAAGCTCCTCCGTCAAGCTACCACCATCTCCCTCTGCCTC
CATACCTTCTGCAGAAAGTGCATATATGACCTGCTCTCGGATGAGGAAGTTGATACCTGT
CCTGTGTGCGACATTGACCTGGGTATTCTGCCAGTTGAGAAACTCAGGCCGGATCACAAC
TTGCAAGATATAAGGGCTAAAGTATTTCCCTTGAAGAGTAAAAAAGTTGAGCCTGCTAAG
GTTGTCACTTCCATTGCAGCACTGCCAGCAAAGAGAAAAGAGAGATCATTATCGTCTTTG
GTGGTTAGCACTCCCAAAGTGCCTGAAGAAGCTAGTTTGACTAGAAGGAAAACTAAGCCT
AGTGCAAAGAAACTTGCTGGATTACGGGGTTGTGCATTTACGACAGAAGAATCCAACAAA
GATGAGGATTCTTCTGCAGAAGATCATCCAATGAGCGAAAGCTCCCCTGAGTCTGAGAAT
AAAACTCCACAAATGGAAACGCAGGATTCTGCTGCTGCTGAGGCTTCCAATGAGGAACAA
ACGAATGAAAAAGGAGGGGAAGATGGTGAAATAGTAGAAGGGAGAGCTGATCTGTGGACA
CCATTAAACTGTCTCGTCGAAGCTCTTAACAAAACAAAGGCTTCTTCGAAGTCTAACTCT
CTGGTGCAGCCTGCTGCCAAACTACTAGAGTTGTCAAATGGACATAACTTTGGACCGAAT
TCCTTGGAGAAAATAGGAAGAGTAGGGTCTCCTGCTGGTAATGGCAGTGAAACATATATC
GCCAAAAGCAAAAGCAAAGAACATGATCACAGAATCAATGTTCAAGGTGAAGTGCAGGAC
ATGAATGCAGATGCCCCGCCAGTTAAGCGTAGAAGACTAACCGCTGCACGAAGAAGGGCA
GCTTTGTCAGAAGAACTTAGTGCCTCAACACAAATCATACTGGATGCTGCAATGAAAAAT
GGCAACAGAAGGGACCTTCCTGTTTGGGTCTCGTTGGTTGCCTCCAACGTCAAGAATGAA
GATGCTGCATTACCTCAGATTCCTACTTGTTACTTAAGGATCAAGTGA
>Lus10015152.g|Lus10015152
ATGGCGGGGTGGAAGAACCTGAAGCGGCGGCTGTTGTTCACGTCCTGCTGCGGCGTAGAT
ATCTCGGAGCGAGAAGAGACAACGGTGGTGGAAGGCGGCGGAGGCGGTGGTCGGGAGACG
GCGGTGATGAATCTGGCGATGGCGCTGGCGGCTGAGCGGAATTCGCGGGAAGGGAGCTAT
GTGGGTCCTGTTATAATCGGCGGCGGCGGAGGAGAGGATGTTAAGACGTTGATGAGGCTG
ATTGAGGAAACAGACGGGGAGGACGATCGGCTGTGGGCGAAGAGGAAGGAGGAGGAGGAG
GAGATGTCGGAGGGAACTCGCGGCGGCGGGGGAAAGGGTGGGGATTGGGTGTGCTGCGTG
TGCATGGAGAGGGATAAGGGCGCGGCGTTTATCCCCTGCGGGCATACTTTCTGTAGAGTT
TGTTCGCGGGCTTTGTGGGGCCGTAGAGGGTGTTGTCCTGTTTGTAACCGTCCGATCTTG
GAGGTTCTTGATATCTTTTGA
>Lus10015213.g|Lus10015213
ATGGGTAGGGGAGGGAAAGTTGTGGGTCAAAGGAATTTCAAGAAGAGGGTTAGGTCCAAC
GATGAGGGGTCTGATGATTCGGACGAGGATTATGTGATTGAGAATGAGGAACATGGATCA
GGGGACGAATCGGTGGAGTATGCAAGTTCGGGAGAAGAGTATTGCTCTTCTGAGGAGGAT
GAAGAGGAGCAAGGGAGGAGGAAAAAAGTGTCTAGGAAGGTGGTTGGTTCGAATATTCGG
AGGAAGAGGAGTTCGTTAGGTCGAAAGAGAGGGAAGGCGTCGTACGAGGAGGAAGACGAA
GATTATGTTAAGGTTGAAGATGATGAGAATGTTCGAGCTAACAAGAGGAGTAGGAGCAAG
AGTTGTTTAGAGAACGGGAAATCGGGAGCTAATAGTTCGCGGAAGAGGAGAGTGGTGTCG
TATGAGGAAGACAATGATTATGTTGACTTTGAAGATGATGACTATGATGATGAGGATGAT
GACAAGGATGACGAGGATTATGTTAAGGTTCGAGCTAGTAAGAGGAGTAAGGGTTGCTTA
GGGAACGGGGCTCCGGTTTCGAGGAAGATGAGGAAGAAGGGTTTGTATGAGGAAGATGAT
GACGAAGATTATGTTAAGGTTGAAGATGACGAGAATGGTGATGATGATGATGGTGTTAGT
GTTCAAGCTAACAAGACGAGTAGGAGCAAGAGTTATTTAGAAAATGGGAAATGGGGAGCT
AATAGTTCGCGGAAAAGGAGAATGGTGTCGTATGAGGAAGATGAAGACAACGAAGATTAT
GTTGATGGCATTGATGAGGAGGAAGATGATCACGATGATGATGTTAAGGTTCGATTCGAT
ACGAGGAGGAGGAACAACGGTTTTTTAGAGAACGGAAAGACCGGAGGTAAGACTTCTAGG
AAGAGGAAGGGTTCTGGTGAGGAAGATGAAGACGAAGATTATGTTAACGTTGAGGATGGT
GAAGAGGAAGAAGAAGATGATGATGACTATGATGGTGAGGATGAAGAGTTAGCATTATGT
GAAGAAGAAGAAGACGATTGCTTAGACGAGGAGGAGGAGGAAGAAGAAGAAGTAGTTGTT
GCGAAAATGGCAAAGAGGAAGAAGACTAGCAAGAAGCGAGGAGCTAGGACAAATTCGAGA
GTTGTGAAAAAGTCTGCTGCAAAGAAAGGCAGGTTGAGGAAGAAAGTGAAGTATGAAGAA
GAAGAAGAAGAAGAAGATGATGATGATTTTGTCGACTGCAACTTATCTGCAAGAGAGAAG
AGTAAGAAAATGTCAGGTTCATCAAGGAGAAGGAAGTACACAGTGAACTCGGATTCGGAT
TTCGTGGCATCCGAAGAAGAGAGGGAACAAGTCAAGCCTCCTGTGGCAAGGAAGGGGAAA
GAGAAGGTGAAGGAATGGGAACCAGAGGCGGCAGCGAAACAAGTTTGTGGAATCTGTTTT
ACGGAAGAGGATAAGAGAAGGTTAAGAGGAACACTAAACTGCTGCAGCCACTACTTCTGC
TTCAAGTGCATTATGGAGTGGTCGAAAGTTGAGTCTCGTTGCCCCTTGTGCAAGCAAAGG
TTTACGACGATCACTAAGAACGGGAGATTGTCGGGGATGGACATGAGAAGTGTGGTGATC
GAAGTCCCCAAGCGTGATCAGGTCTATCAACCAACTGAAGAGGAAATCAGAAGCTTCATT
GATCCTTATGAGCATGTGCGATGCACAGAATGCCACCAAGGTGGAGATGATGCTCATATG
TTGCTGTGCGACCTCTGCGATTCTCCGGCTCATACCTACTGCGTCGGTCTTGGTCAACAA
GTCCCCCCAGGGAACTGGTATTGTGACGGTTGCAGGCCTGCCGGTTCCTCAAGCTCCCAG
AACCAACCAGACAATATCCCTTCCGATCAAAGACCGATGCTGGTAAGTAACAGGTTGATC
GGACAGACTCCACCGCCACCCACTGTGTCTAGTTTGGAAGACAGATCGCATCCGATCTCA
CAGCCTTCCACATTTCCTCAAGCGTTCGGGTCTCCGACGATGTCTCAAGGGCTTCGAATG
GGAGATTCCTCAACTTCGGGAACAGGTGCACAGACGCTATGGAGCAGGCGTGAGATTCAA
CGCCGTATACAGAACCTTCTATCGAGCAGAATGAATATGACAGCTGGCGGAGACGATGGA
GTCCAAGCTGCAACGAATATTCAACGGATACAGAGTCTTCTATCGAGCAGAATGAACTCG
ATGGCTGGTGGAATGGGCGGGATCCGAGCTCCCACCAGTGTTTACAGTGGCTTTCCAGGC
GCTCGAATCGCTCAGCACGGAGAAATGCCTGCTCGGAATTCGGTCCCTTCTTCTTTAATT
GGTAATAATAGGGAATTTTTAGGGTTTAGAGCAAACCAATGGAGGCCAGCTCAGCAGCAG
GGAGCATCAACTGTAGCAGCAGCCATTGAGAGGCCTGTCAATTTGACATTATGGCCTGAA
AACTCCGGGATTAATCCGGTTCCGGGTAATCTATATAGCAACCGACCGACCACCAATCGT
CTCGGTTTTGATTTCGCACCTTATGGTGTTGACAACAACAACAATCAATTATACATCTTG
AAGGAACAGCTGCAGTCTATGATTACTGCCCATTTGAAGGCCTTGTCCTTAGGTATCGAA
CTGGGACAAGAAACCATGAATGGGATCGTTAGGACTTCGACGAACATAGTCATGGCATAT
TGCGGGCTAGAGCACGAGAGAGACGAAGTCCGACCTTTACCGTCAGTGCCATCGAGATGC
TCCCATGTCGATAGAATCGCTTCTGGACAGACCAGCATAATGAGAGGTTTTTGCTCATCT
TGCTTTGAATCAATTGTAAGCGACGTAGTGAAGAATATACTGGATTCAAGGGTTCCAACA
AGACTGCCACAATGGCTTAGCCTAGGATTATAG
>Lus10015126.g|Lus10015126
ATGATGAGCTTTGAAACTTGTTTGTTCTTTAATACCTTGAGTATACCCAACAACTGGGTT
CATGTGTGTTTCGATTCCACCGCACTTTCAGGAATTGGACTTCTCTTGTCGCAAGTAACT
GTGCTTGTTTTTGCAGGAAGGAAGCAAGATAATGAAAGTGAAGTTGCTCCCTTTCCCTTG
ACTGATTTCCCCCTTCTTGAAACCTCTTCTGCTGGGAATATCCAACAGAGTAAGTGGCAC
GCTGTTGCTTCATGGACTTGGGATGCGAAAGATGAGACCTGCGGGATATGCAGGATGGCT
TTTGATGGTTGCTGTAATCATTGTAAACTCCCTGGCGACGATTGCCCTCTCATCTGGGGT
CAGTGTAACCATGCTTTCCATCTCCATTGCATCCTGAAATGGGTGAACTCGCAGACTTCT
CAAGCTCACTGCCCTATGTGCCGCGCTGAATGGCAGTTCAAAGACTCATGA
>Lus10015167.g|Lus10015167
ATGGCCTCCGCCCCCGCCCCAAGCCCCACACCGCCCGCCGCCGTCGGCGGTGCCGACGGG
AGCTTCCGCAACAGATCTGGCCTTGGAGACGCCGCTGCAGCTTCGAGAGGACTGGATCAG
GCGGTGATCGAGACGTTCCCGACAATGATCTACTCCGCCGTGAAAGGGATGAAGATCGGG
AAGGAAGATCTGGAGTGCGCCGTCTGTTTAAACGAGTTCGACGACCATGAAACGCTGCGT
TTGATCCCGAACTGCGACCACGTCTTCCACCCAGAGTGTATCGACGCTTGGCTTGAATCT
CACACCACTTGTCCTGTCTGCCGAGTGAATCTGACTCCGCAGCCCGGTGATTCGGCGGCG
CCGAGTCAACTCGCTTCCGAGTTGGGATTGACGACTCCGACGACGACTCAGTTTGAGTCT
GATTTGGAGGCGGGACCGCAAAACGACGCAGTTTTGGACCGGGTTGGGGACTGTGGACCT
GACGCGGAGGAGGTTGTGGTTGCGGACCGGGTTTTAAACCGGAACCGTACACGTGGGAGG
CCACGTCAGTTTCCGAGGTCACACTCGACGGGCCACTCAGTTGTCCAACCGGGTGAGAAT
ACGGATCGGTTCACTTTGAAATTACCGGCTGATGTTAGGAAGCGGTTGATGGTGAACCGG
AAGCTGAACCGGACTATGAGCTTGATCGCGTTGCCTCGAGAAGGGAGCACGAGGAGAGGG
TATCGAATGGAGGGAGCCAGTAGCGGGAAGTATTCGAAGTATAAGAGGTTGGAGCCGTTG
GAGACGGAAAGTAAGTCGAACCGGTGGACGTTCAACCGAACTACATCGTTCTTAACTCGA
GCCTCATCATTTTTTACCAGGACGGCTTCGTCAGTTCGATCTCCTCGAGTAGTGGTGAGG
AATGATGAGGGAGGGCTGTCTAGTAGACCGGTTGGACAAAATACTACCCAATCGGTTCGG
CCTCCTGTTTGA
>Lus10009438.g|Lus10009438
ATGGCTTCTTCATCCAATTTCTCGTGCTTCTTCTTTGCTCTTGTCGTTCCCGTCTCATTC
TCGAATATCGAGCCTGGGATGGCGACTCACCAGCTCCTCCAGCTTCTGCCTCCTCTGCCT
GGATTGCCTCCACTCCCTTCCGCCGGCGACATCCCAAGGATTCCGACCATCCCAAATCTG
CCTGGATTGCCTCCACTCCTACCGACGACGACATTCCAACCATCCCAACTATGCCTGGAT
TGCCTCCGCTACCCTCCGCCGGTGACATTCCAACAATCCCAACCTTGCCTGGATTGCCTC
CACTCCCTACCGGCGGGGGTGGACCCCCAAAAAAGAGTTCATTGGAATTTGCAGCCTAGT
TCTTTCAAGTTGCTTACTGTTTTCTCATCTTCGATCTTGCGAAACTTTGCAGTGTCGGGG
AATTCAGCTGGCATAAGCATACACGCAGTCTTCGTCACTAAATCCTCAGGCGAGACACTA
AAGAACTTTGCTGGCTCGACTGACACGGAAGTATGGATCATCCCCAGCTATGAGGATTCG
GCGTGGTCGATCATGGCGATCTCTTTCATTTCTCTGCTGGCCATGTCAGCAGTCATGGCC
ACTTGTTTCTTTGTCCGGAGGCATCGGATAAGAAGGGAACGCCCTCGATCGTCTCGCAGC
GTTAGGGAGTTCCATGGGATGAGCAAGCGCCTCGTTAAAGCAATGCCGAGCCTCAATTTT
ACTACGGTCCAGGAGGATAACTGTACTTCGATGACTTGTGCTATCTGCCTCGAAGATTAT
AGCGTTGGCGAAAAGATCCGGATTCTGCCTTGTCGACACAAATTCCATGCTTTCTGTGTC
GATTCATGGCTTACGACATGGCGAACCTTCTGTCCCGTGTGCAAGAGAGATGCACGAACT
AGTAACGGAGAGCCACCAGCATCTGAATCTACACCATTGCTGTCATCAAACGCATCTTCG
TTCGCTTCGTCTTCAGTCCTCTCGTCCTTTAGATCCACAACATCATCAGCTATAAGAATC
GGCCAGCCATCCCGATCCCCATCAGTCTCCCATTTCCCTTCTTATTCGGGCACTCCCTAC
GGCCAGCAGTCCATCGGATCATATCACCAGTCACATTCACTTAGCATGAGCCGCAGCAAC
GCTGATCTTAGGAACATGTCCTCGCACCGTTCTTCCCACTTTTACCCTTCTATATCGCCC
ATGAACGCGAGATACTTGTCCTTGTACAACAACCCGAGCCCCAGCAACGCCTCACCAAGC
TTACTAGCCGGTGGTGGCTCCACGAGTTATCAGCTTCCTCGCCCGCTGCATTGTAGCGAG
TCTGCTGCGAGCTTCTCGCCGTTTGCTTCCACTCATTCACTTCCGGACTGCTAG
>Lus10013027.g|Lus10013027
ATGCTGGGAGGCAACAGCGGCAATCCCCTTCTTCCAGTTTTTATCGAGGACAACCGCCTT
CCTTATCAGAACCACGCTTCAAATCAGCTCCAGTTATTCGGCAACTTGCCGGCTGGTTGT
AATGTCGATGCTGTTAACTACTTCGGAAGCGAACACATCTCCCCTATGGTTCAGACCAAT
AAGCGAAGCAGGGAAGCCGACGATTTCGGTAGACAACAACAAAAGCTCCAGATTTCGTTG
AACTATAACCTATGCCGAGACGAAGTTGACCGTTCAGCAAGTATTCCGGCAAACCCTAAT
GCCGTGTCGACCGGATTACGACTCTCGTACGATGATGAGGAGCGTAACTCGTCTCTTACA
TCCGCAAGTGGAAGCATGACAGCTAAACCTTCGATGATCTTGTCCCTCGGGGACAACATT
CGGACTGAGCTTGATCGCCAGAAAGAGGAATTCGATCAGTACATTAAAATTCAGGAAGAG
CAGTTGGCCAAGGGGGTAAGAGAAATGAAGCAGAGACACGCTGCTTCGTTTCTCGCTTCT
ATCGAGAAGGGAGTCACGAAGAAGATCTGCGAGAAAGACATCGAGATAGAAAACATGAAT
CGTCGGAACAAGGAATTGATCGACAGGATAAAGCAAGTAGCAACAGAAGCACAGAACTGG
CACTACAGAGCCAAGTACAACGAATCTGTCGTAAATGTCCTGAAAGCCAACCTCCAGCAG
GCTATCTCGCAAGGAGCCGAACAAGTGAAGGAAGGGTTCGGAGACAGTGAGTTCGACGAT
GCTGCCTCTTGTGGGCCTTCATCGAAGTCGAAACCTCTCTCGCGAAGTCACCACTGCAGG
GCGTGCAAATCGAGGGAGGTATCGGTGTTGTTAATGCCGTGCAGGCATCTTTGTTTGTGT
ATAGACTGTGATATGTTCGTCAATGTTTGTCCTGTATGCCAGTTGATCAAAACCACCAGC
ATCCAAGTATACTTGTCCTGA
>Lus10012987.g|Lus10012987
ATGGTGATGCATTGGGTTTCATCGCCATCTCCTTCTGATTCGTTGCCATACAATGGCGAT
TATCAGAAACAGTCTTCAGGTGGAAAAATCAGTCCAGCTATACTGTTCATCATTATAATC
CTAGCAGTACTGTTCTTCATATCAGGTCTTCTCCACTTACTCGTCAGATTCCTCATCAAG
CAGAGGGATTCCGGTTCAATGTCCGACTCGAACCGAAACGGACCGGACATCTCAGCCAAC
GACACATTCCAAAGGCAGTTACAGCAGCTATTCCATCTCCATGATTCAGGTTTGGATCAA
GCCTTCATTGATGCTCTACCTGTGTTTCCTTACAAGGACATTATGGGAATTAAGGAGCCC
TTTGATTGTGCTGTTTGTCTATGTGAATTCTCTGATAAGGACAAGCTTAGATTGCTCCCT
ATCTGTAGCCATGCTTTCCATATAGATTGTATAGACGCATGGTTGCTGTCCAATTCCACT
TGCCCTATCTGTAGAGGCGGCCTTCACTCGGTCCAATACGAGAATCCAATTTTTTTCGAT
CTGGAAGATCAAAGGGGGAGGGAAGATGATCAGGTTCAAGGAGTGGAGAGTGCTAGCATT
ATGAATTCTAGGAGGGTTTTCTCTGTTAGACTTGGCAAGTTTAGGAGTCCTGTTAATGAA
GTAGCTCCTGTGGTTGAGAGAAGACAACAGCCGGTTGGGGAAACAAGTAGCGGTGTGTTG
GATGCTCGGAGGTGTTTTTCGATGGGAACGTATCAGTATGTTGTGGCTGATTTGGAGTTG
CAGGTGGCATTGAGCCCTAACAATATCAATAACAGCAGCAGCAGTAGCAACAGAAGAGAT
TTTGCGGTGAAGAATGCTGTCAAAGGGCGAAATGGACAAATTGAGAATGATCCTTCTTCT
GTTCTTGATGGGAAAAGGATTAACATTCGGAGTAAAGGTGAAAGCTTTTCTGTCTCCAAG
ATATGGCAATGGTCCAGAAAAGGCAATTTGCCAGGTTCTTCTTCTTCTGTTCCTGTTACT
GTTGATTTCCCTTGGAATGAACTTAGTAGAACCAAACAGCAATGTACGTAG
>Lus10011309.g|Lus10011309
ATGGAGGATTACGGAGATAGCTACGACGAGTGCTACATGTCCGATGAGGATCCGGATGAG
CCAGTGGTAGTATATGAGAACGAAGATTCCGATGCCACCGGCAAGCTTTCCACGGCGACG
AAGACTGTTACTGCTGAGTTAATTGCTGAATCATACTGTTTCAATTTTCTCCAGGTGATC
ACAAGAAATTCTCTACTTGCTGCACAGACGGAGGACTTAAGGAGAGTGATGGAGCTGCTC
TCTATTAGAGAACAGCATGCGAGGACTCTACTGATCCACTACCGTTGGGATGTCGACAAG
ATTTTCTCTCTGCTGGTAGAAAAGGGGAAAACGTGCTTGTATATGGGAGCCGGTATTATG
GTGGATGACCATTCGGATTACAGCATCCGTCCATGTTCATCTTCTACTGTGACTTGTGAA
ATCTGTATGGAGGATGTGCCTGCTAATATGTCAACAAGTATGGACTGTGGCCATTGCTTC
TGTAATGATTGTTGGACCGAACATTTCATTGTACAAATAAATGAAGGTCAGAGCAGGCGT
ATCAGGTGCATGGCGCACAAATGCAATGCTATATGTGATGAAGCTGTTGTCAGAAATTTG
GTTAAGGAAAGGCATCCTGACTTGGCAGAGAACTTCGAGCGTTTTCTTTTGGAGTCATAT
ATAGAGGATAATAAAACGGTGAAATGGTGTCCCAGCGTTCCACATTGTGGGAATGCTATG
AGAGTTGAGGGAGATCCCGTTTGCGAGGTGCAATGTTCCTGTGGAATGCAGTTTTGTTTC
AATTGCTTAGCAGAAGCACACTCGCCTTGTTCGTGCACGATGTGGAAACTTTGGACTAAG
AAGTGCAACGATGAATCAGAAAATGTTATTTGGATTACAGTTCATACTAAGCCTTGTCCA
ACGTGTCAAAAACCAGTTGAGAAGGATGGTGGCTGCAACTTGGTGTACTGTGTCTGTAAA
CAAGCATTTTGCTGGCTGTGTGGTGGAGCTACAGGGACAGCCCATACATGGGATACAATA
GCTGGTCACAGTTGTGGTCGTTTTAAAGAGGACGTGGAGATAAAGAAGGCACGGGCTGAA
AGGGATCTCTATCGATATATGCACTATTACAACCGATACAAAGCTCATGTAGACTCAATT
AAGCTTGAAAATAAACTCGAGGAGACTATCAATGAAAGGGTGTCAGTTAGTGAAGCCAAG
GAGTGGGAATTACGGGATTTCAGCTGGGTAACCAGGAGTCTAAACAAACTTTTCAGATCA
AGACGGGTGCTATCTTATTCTTACGCTTTTGCATTTTACATGTTCGGATTAGAACTGTTT
GAGGGCGAGATGACAGCGGAGGACAGAGAAATAAAACAGAATCTATTTGAAGATCAGCAG
CAACAACTTGAGGCAAATGTTGAGAGACTCTCCAAGTATCTGGAAGAGCCCTTTGATGTG
TACGATGTTGATAAACTAATGGAGACAAGGTTTCAGGTCATCAATCTAACTGTTCTAACA
GATACCCGCTGCAAAAGCATGTATGGTTGCATTGAGAATTTTTTATTGGGTTCATTGAGT
TCTCTTCAACTTGCAATTCATGCTATAGCCCCTTACAATTCCAACGGCATTGAGGAGGCC
TCGGAACTACCTACCGAACTATCAATCGGTAATTTGGGTTCCAATGTTACACGTTTAACA
TTTCAGCAGGCTTGGAGATTTATTTACTCGGGTGAGACGACGAAACGGGAAAAGCCATCA
GGTTCCGGGACCTTGAATGCGAAGGAATGCTCGGTGCGGAAGAGGGTGCGGAAGGAGGTC
AGCGGATTCTTTGATCTGAATATGCCTGCAGAGGTCATAGACTAG
>Lus10014823.g|Lus10014823
ATGGCCGACGAGTTCAGCTTCCCCACCACAACCTCCGCCACCGGCGTTGAGTCGCCGCCA
CTTTGGCGCCTCTCCCCCTCCGCCTCTCCACACCACCGCCACCAAAGAAAGAGCTTTTCC
CATGCGGCCGAGCACCGTACAGACGCCAACAACAATCATCATCATAATAATTCTAGAGTA
GAGAAGAAGATGGACATGTTGTGGGAAGACTTCAACGAGGAGGAACTCATCACCAGCTCC
AGGTCACCACGAGTCTACCCTGTGCTCGACCGCAGGGGATCATTTTCACTCCACCACTGT
CATAATAAGAGATCGTCAGGAGGCGCCGTGGTAGACGTGGGATGCGTTGAAGGCCGCCTT
AGACTCTCTCCCAAACGGCCGCCTACTAGTACTAGTGCCAGCGGTGGTACTAAGCCTGGG
TTGGTGGTGCTCATCAAGGTGTTGAAGAGACTTTTCTTGTTTCACCACAAACATACCGCC
CGGAGACCCACGCCGGCCCCGTCGTCGGTCAAGGTTAGCCCTGGTCTTTGGATGGAAAGA
ACAAAGTTGCTTCTAAAGCGAGTTGATGCGAATGGATTTGAAAATGTGCGTAGGAAATAT
CGTCTTCACACGCGTTGTTTCACGAGTTGGGCAAGTGTGGTTCTAATTGGGAATAATGTC
ACTATGTCTTTCGATGACATTGAAGCGAATTTTGGACCGCCGGTAAAGAGTTCAGGTGAA
TATGGAGTGTTGTATGTGGCGGTGCCTCTAGATGCCTGTTCGGATTTGACTAATAAAGTG
GAAAAGGTAGGGAATTCTAGCTCATCACCGTTTTTGCTGATCATAAGAGGAGGGTGCAGC
TTTGAAGATAAAGTTAGAAGAGCACAGGCAGCTGGCTTCCATGCTGCTATCGTTTACGAT
AATGAAGACAGTGGTTTGTTGGTTGCAATTCCTGATCTTTTTCTCCAAATTGAAGTGGCA
GGGAGTTCAGCTGGCATAAGGATTCATGCTGTATTTGTTGCAAAGTCTTCTGGTGAAACG
TTAATGAAATATGCTGGCTTCACTGACATGGGGCTATGGATTATCCCCAGCTATGAAAAT
TCAGCTTGGTCTATAATGGCAATATCTTTCATTTCTTTGCTGGCAATGTCAGCAGTTTTG
GCCACTTGTTTCTTTGTCCGGAGGCATCGGATAAGAAGACAGCGCCCACGCTCTTCTCGT
GCTAGGGAATTTCACGGAATGAGCAAGCGACTGGTAAAAGCAATGCCAAGCTTGATTTTT
ACCACTGTTCAGGAGGATAATTGCACTTCTTCTACTTGTGCTATTTGCCTCGAAGATTAC
AGCGTTGGAGAAAAGCTTCGGATTCTGCCTTGTCAACACAAGTTCCATGCTCTCTGTGTG
GATTCATGGCTTACTACATGGAGAACATTCTGTCCTGTATGCAAGAGAGATGCGAGAACT
ATTATGGGGGAGCCACCGGCATCTGAATCTACACCATTGCTTTCATCCAACCCTTCTTCA
GTGGCTTCCTCGTCTGTACTGTCATCCTTTAGATCTACTACCTCATCAGCTATAAGAATC
GGCCAGCCATCACGTTCCCCTTCACTTTCTCATTTCCCTTCGTATTCTGGAACTCCTTAT
GCCCAGCAGTCCGTTGGATCCCTTAGTATGAGCCGTAGCACTGCTGATCTTAGAAGCATG
TCCTCACACCGCTCTCATGTGATTTCACCTTATCCAGTTGGTTACTCCTCCATTTCACCC
CTCAACACTAGATTCATGTCTGTATACAACCAGAGTCCAAGCAATGCCTCACCGAGTATA
GCTGGCTCGACGAGTTATCAGCCTCGCCCACCGCATTGTAGCGACTCTGCTGCAAGTTTC
TCCCCATTTGCTTCTGCTCAGTCCCTTCCAGACTGTTAG
>Lus10000885.g|Lus10000885
ATGATCCTGGCAGAAAGAACAGACACGTTCTTTGTCACAGGATCATTTGCAGTTTCGACA
TTCCAGTATAATGAGAAAGAAAATGAGAATGAAGAAGAAGAAGAAGAAGAAGAAGATAGT
AGAGAAGCTGCAGCAGCTTGTTGTGCAGTGTGCTTGTCAAGTTTTGAAGAGTTGGAGTAC
ATACGGTTGCTTCCAACCTGCAACCACTCTTTCCACCTACCTTGTATCGATATGTGGCTC
TACTCTCATCTTTACTGCCCTCTTTGCCGCACAAGTGTCAACACTTTGGAACTTGAAACC
GAGTCCAAGCCCACAATACCCATGCTAAGTTGCTAG
>Lus10006785.g|Lus10006785
ATGGCTAGAAGGCTCCTGCTCAACACCCCACCTCCTCCGGCGCCGGCGACACCTACTCCT
CCGGCAGCCACCGATAGCACTTTCGATGCCAACGTGGTGATGGTCCTCTCCGTCCTCCTC
TGCGCCCTGATATGCTCTCTCGGTCTCAACTCAATAATTCGGTGCGCTCTACGATGCTCC
CACTTGGTACCCGCCGGCGGCCAACTTTCCACCGCCTCCGGCACCACCCCACCGCCAAGC
CTTGCCAAAACGGGGCCAAAGAAAAAGACCACCAGATATCTCAAGAAAAAGGCCCTCAAG
ACCTTCCCTGTCGTCTCTTTCTCCTACGAGGGGTTGAACTTGGACGCCGAGTGCGTCATA
TGCCTGTCGGAGTTCGCCGCCGGCGACCGGGTCAAGATTCTGCCCAAGTGTAACCACGGC
TTCCACGTCAAGTGTATCGACAGGTGGCTTGGGTCCCACTCATCCTGCCCCACTTGCCGC
CACTGCCTCATCGACACCTGCCGGAAAATTGTCGGAGCCTCAACGGCCGCCACACCAACT
CTGCCGCCGGCGCAAGTGGCCGGGGGTGTTCCGGGGGGTGTGGTTGTTTGTTACGCGGCT
GTTGTTGCAAGAGGGGTTTGCCGCCGTTGGAACAAGAGGATTTGGTACGGATCTATAGGG
GAGCTAGCTAGCTAG
>Lus10006786.g|Lus10006786
ATGGATTATTCAACCCCCGCCGCCAGAAAACTCCTCCTCCTCCACAACTCCCCGCCTCCG
GCCACCGCCCCGGCCACGGTCACCAGCGAGTTCGACGCCAAGGTAGTGATGATCATCTCC
ATCGTCCTCTGCGCGTTGATTGTCTCTCTAATTCTCAACTCAATCATCCGCTGCGGACTG
AGATGCTCCCTGTCAGTACCCTCCACCGGCGACGACCAATTTTCCGGCGACGGAGGAGGT
GGAAAGTTGGCCACTAACGGGATTAAAAAGAATGCCCTCAAGACTTTCCCCGTCGTCACC
TTCTCTGCAGGGTTGGATTTGGATGTTGAGTGTGTCATCTGCTTATCGGAGTTTGTCGCC
GGCGACTTGGTTAAGGTCCTGCCGACGTGTAACCATGGGTTCCACGTCAAGTGTATTGAT
CAGTGGCTTGGGGATCATTCTTCCTGCCCCACTTGCCGTCACTGCCTTACCGGTGGTGAA
GCTGTCACGCCGGTGGCGGTGATTCCGGCGGAAGGTGTTGTTGTTAGTATGTCGCCGATG
GAAGGGGAAGGTCCCATCCGAGAACGAAGAATGATCAATTGGGTCTTCTACTAG
>Lus10006787.g|Lus10006787
ATGGATTCAGCCACTAATCACATGATCTTACTCCAAACCCCCACCATCGCCGGCAGAAGA
CTCCTCCTCAACTCCTCCCCTCCTCCCCTCGCCGAGCCAGAAAGCAAATCCGATGCCAAG
GTGGTGATGGTGGTCTCCGTCCTCCTCTGTGCCTTGATCGTGTCTCTAATCCTCAACTCG
ATAGTCCGCTGCGCATTGAGATGCTTCTACTCCGAACCCACATCCGCCGGCGCCGGAGCT
CCGGCGACGGCGAAGTTAGCAAATACCGGAATTAAAAAGAAGGCCCTCAAGACTTTCCCC
GTCGTCACCTTCTCCGAGTCTGATGAGGGGTTGAATTTGGATGCTGAGTGTGTCATCTGC
TTGTTGGAGTTTGCCGCCGGCGACTTGATCAAGGTCCTGCCGACGTGTAACCACGGATTC
CACGTCAAGTGTATTGATCAGTGGCTTGGGTCCCACTCTTCCTGCCCTACTTGCCGCCAC
CCCTACCTCCCCCCCACTGCCTCATCGAGCCCCGCCGGAAGGTTTCTGCCGTCGGTGAAG
TTGTTACTCCGGCCGTTGTGGCTTCGGTGGAAGATGTCGTTGTTGTTAGTATGCCACCGT
TGGAAGCGGAAGGTCCGGTGCGGGAACACCGAATGA
>Lus10006788.g|Lus10006788
ATGCCTAGAAGACTCCTCCTCCTCAACTCCTCCCCTTCTCCGGCCGCCGCCACCTCACCA
GACAGCAAATTCGACGCCAACGTGGTGATGGTCCTCTCCGTCCTTCTTTGCGCCCTGATA
TGCTCTTTGGGTCTAAACTCGATAATTCGGTGCGCTCTACGGTGCTCCCACTTGGTACCC
TCCGGTGTTGCCGCGGACCAACTTTCCGCCGTCTCCGGCGCTGCCGCCACGGCCAGGTTA
GCCAACACCGGGATCAAGAAGAAGGCTCTCAAGACCTTCCCCGTCGTCACCTTCTCCGAT
GTCAAGGGATTGAACTTGGATGCCGAGTGCGTGATCTGCCTGTTGGAGTTCACCGCCGGC
GACCGTGTCAAGATCCTTCCCAAGTGTAACCACGGCTTCCACGTGAGATGTATCGACAAG
TGGCTTGGGTCCCACTCTTCTTGCCCCACTTGCCGCCACTGCCTCATCGAGACTTGCCGG
AAAATTGTCGACGGGGATGTCACTCCGGCTCCTGTGACGGCAGTTTCCGGCGACAATATT
CCTTCTTCTTCTAATGCTGCTCAGTTGACGTCAGCTTTGGCACCGGCAGAAGATGTTGTT
ATTACTATGCCGCCGATGGAAGCTGAAGGCCCGGTGAGGGAACACAGAATCGTCAAGAGT
GTGTTCTTTTGGAGGAAAACTTGA
>Lus10013371.g|Lus10013371
ATGGATTCAGACGACTGCTATGACAGCGGCGACGACTGCTCCGACTGTGGCTCTTTCCGT
TACTCCGACGAAGATGGTTACGCTGTGGAAGATGATGCCGGAAAAACCACGAACGCCGCT
GCCGTTTTCTCCACACTCAGCAAAGTCGACATCGAGCGGAGCCAGGATAATCTCATCGCA
GAGATATCCTCTCTTTTCTCCGTCCCGAGATCCGCCGCAATCGCTCTCCTCGTCTCCATG
AATTGGGATTCCGAACAAGTTCAGGAGAAGTGGTTCTCCGACGAGGAGAAGATGCTACGA
TTTTTGGGCATGTCGATGTCGACTTTCGCGGCGGCTAAGCGCGTTGAAGAGATCGAATGC
CAGATCTGTTTCGTTAGATTTTCGATTCCGGATTTCTCCTCTCTGAATTGCGGCCACAAC
TTCTGCAACCAGTGCTGGACTCAGTACGTCAAGGTAAGCATCGACGACGGAATTGGATGC
TTGTCGCTCCGCTGCCCGGAGCCCAAGTGTTTAGTCCTCGTCGGCCAATCCACCATCGAA
ACTCTAATTGGAACCGATTACATGGAGAAATACTCGAGGATTCTCCTGCAATCGTACATC
CAATCGAAATCGGACCATAAGTGGTGCCCTGCTCCCGATTGTGAGACTGTGGTGAGATTC
GAAGCGTCGGAGATGGAGGTAGACAAATTTGACGTCGTTTGCGATTGCTCACACGAGTTC
TGCTTCAACTGCTCGGAGGAATCCCACCGTCCATTGGACTGCGCGACGGTCGAGAAGTGG
ATGCTGAAGAACCTATCCGAGTCGGAGAACGTGAACTGGCTCCTGGCGAACACGAAGCAG
TGCCCCAAGTGCCGGAAACCGATCGAGAAGAACCAAGGGTGTAATCACATGACCTGCCAA
GCCCTTTGCGGACACCATTTCTGCTGGCTCTGTCTCGCTGACTGGAAGAAACACAGCGGT
CACGCCTGCAACGCCTATGAGAAGAAGAAGGCGGCAGGGGAGCTGAACGAGGAGGATACG
AGGCGGGAGAACGCCAAGCAGCTGGCTGACAGGTACGCTCACTACTTTGAGCGGTGGGCG
GCGAATGGGAATGCGATGAAGAGATCGGCGGAGGATCTGAGGAAGCTACAGTTGAAGCAC
TTTGCGACGCTGACGGCGGCGTACAGCCTGACGGATGTGGAGCTGGAGTGCGTCATCAGT
GCGTGGATGCAGATCAAGGAGTGCAGGCGAGTTCTTGGATGGACCTATGCTTATGGCTTT
TACCTGGAAGGGGGGGAGAAGAAGAAGGAACTGTTTGAGTTTATGCAAGGGGAGGCGGAA
GCCAGCTTGGAGAAGCTGCATAGCTGCGCGGAGGAGGAGATCGAGAAGGTTGCTGAGTTC
GAAGGCGATGTCAGTCGGGCGGGGGAGGAGGATTTGAAGAGGTTTTACGCGTATAAGGTG
AAGCTGGAAGTGCTTACGAATGCGACTGAGAAGTACTTCCAGAAGCTTGTGAGGCTGCTG
GAGAATGGGATGGTGGATGTAGAATGA
>Lus10013374.g|Lus10013374
ATGGAGGGAATGGAGGATAGCAAGAAGCCGGAGTCACATTTGACATCTGCTGCGGCTTTT
GTGGAAGGGGGAATTCAGGATCCCTGTGATGATGCTTGCAGCATTTGTCTTGAAGAGTTC
TGTGACAGTGATCCGTCCACTGTGACCACTTGTAAGCATGAGTTCCATCTTCAATGTGTC
CTTGAATGGTGCCAAAGAAGCTCACAGTGCCCCATGTGTTGGCAAGCTATTTCCCTGAAG
GATCCCACAAGCCAAGAGCTGCTTAAAGCTGTTGAACGCGAGAGAAATATACGATTGACT
CCACCTAGGACTTCTGCCATATTTCATCATCCCACTCTGGGAGACTTCGAACTGCAACAT
TTGCCAGTGGGTATAAATGAAGTTGAACTTGAAGAGCGGATTATTCAGCACCTTGCCGCA
GCTGCTGCGATGGGGCGACGACACGTTGCTCGAAGAGACAGAGACAGCTCCCGTAACCGG
TCATCATCTCAAAGTCGTCCGCAATATGTAATGTTTTCGAATCATGTGAATTCACCTGCT
GGCGGTCCAATTTCTACTTCCCTAACTCAGAGAGGAGAGGTCGAACCGGGTCCAATGGGT
ACACTAGCTGCTCCATCTTCACCTGCCAGAAATATCGGCGATTCTTCTTCCCTTCCAGAT
AGCAGTGAAGCAAACTGGCAAGTGATGACACCATCATCCACCGGTGGCCATGCTAATTCG
CCCTCTGCTTCTGGCTCCGGATCCAGTGTTATTATCGGCCAACATGGAAGTTCCCCAAAC
AATGGGTCTCCTAACCATTCTTCCCCAAATAGTCAAGATAGAGCTGGTCCATCTGAATTC
CAGTCAATATCAGAGTCTATCAAATCTAAACTCAATGCAGTTTCATCAAGATACAAGGAA
TCAATTTCAAAGAGCACAAGGGGTTGGAAGGAGAGATTCTTCTCTCGCAACTCTGCCGTG
GCAGACCTCAGTTCCGATGTTCGAAGAGAGGTCAATGCTGGAATCGCAACGGTTTCGCGC
ATGATGGAGCGCCTGGATGCTAGAGAGAGCTCGAGCCCAAGAACAAGCACTTCTTCAGCA
CCCAATAGGGGGGAGGATAATCAAGGCTCAGTACTGGACAATAACGAACATATATCAGAA
GCTGGAAGCACTGGAGCCATCGGAACAGGTACCGGTACCACCAGCATTCATGCTTCACCA
GCTGCAGCTTCATCCGGAAGGAGTAATAATTTAATGACTTTGTTCCAAATCATGAGAAGA
GATGTGAAGTCTGAGAGTCGTCCCTCTGTGTCGCTGTTTTCTTTCTCCGGTATCGTGTAG

>Lus10007106.g|Lus10007106
ATGGATCAACTTAGGTGGTTTCAAGGAATCATACTCGGTGCCTTTAAGCCTCAAAATCCT
GAACTGTTCAGGCGAAAGGACGGCGCGCCACTCTTCATCAGACTTCTGGACCGACCCGGG
AGCCGACATGGCTACAATCCGACTGACACGAAAGCTACGCTTGGAGGAGACAAAGGACGA
AGACTTAGCAAAAGGGGAGAAGTATACAAAGCGAGAAACTTTGGATTGCGATTGCAACGA
CCTGGAATGGGTGACGGTGTAAAGAGGAGGGTTAGTAGGAATAGTGGTTGGATGAAAGAG
AAGGGTGTTGGCGGAGGATGCAATTGGAGAGGTTTTGAGCATGCTGCGCATTTTCTATTT
GCAAGGATTCTGTGCTGTAGAGATAAAGGAGATGAGACAAAAGGCTGGCAAGCAGTCCAC
CAGTCTGGATTGGGGATGGATTTATCGATGACGAAGGATTCCTTTAATCATATCGGTAAG
AAGCGGAAGTCCCTAGAATTAATTGATCCAGTGAGCCTCGAAGTCGAGTTAAAGCTACAA
CAGATTCAATCAGTTCACAATCTTATTCTTCCTGACGATCAGAAAGCCATCCTCAGGCAG
CTCAAACATAGGCTTAACACAATGAGACCACTCTCCCTATTAGAGGCGCCGCAGAAGGAA
TTGGGTATGAGCCTTTCGAAGTACCCAAAGCTCTTAGAGAAGTCGTGGAATCCCGACATA
TCCAAAGCTTACAGAAGTCTTGAGTTTGATTTCCACATAATCAACCAGGATGATTTGGCC
GATGAGTTTAGTCAGGATTTCCACAAGGTTATGGGACAGTGCTATAAGGACCCTTTATCT
GCAGCTATTGCAGCTGGTATTGAAGGACTCCCTACTCTGTTGAAGCTGGCTAATGCAATG
TCTGTGAAGAATCAGGAATGGAAAGCGTTGAAGCAGCTGCCAGTGCCGGTGGAACAAAGC
AGAGATTTCCAGTTTCATTCGATATTCGTTTGTCCGGTGAGTAGGGAGGAAAGTAGTGAA
GAGAATCCACCTATGATGATGCCATGCCTGCATGTTCTGTGCAAGAAGTCGATAATAAAG
CTCTCAAAAAACAGCTTGAGGTCGTTTAAGTGCCCATATTGTCCAGCAGAGGCTACAGTT
GCATGA
>Lus10007703.g|Lus10007703
ATGAGCGGGAAAGCACCATCAACCAAGAACCGTTCCAAGGCGAAAGATTCTTCTTCTTCT
TCTTCTTCCTCTTCAGGGACAAAGCTGAAGAAGGAAATTTCAACGACGTCGGAAAATCCG
GCGAAGAATGTGGTTCAATGTGGTGGTGCAGGGGAAATGGTGAAAATAGGTGGACGACAT
AAGAAGAAGCGAGGAGGAGGTGGCAAGAAGCAAAAGGTGGTTGAATCTTGGAAATGGATT
ATGAATAATAATAACAATAATAAGGCATTCTCGTCGAGGCAGCAACAGAAGAATAAGAAG
AAGAAGAACCCATGGCTGGAAGTTGAACGAGGAATGGCTTATTATTTTAAGTGGGATGAA
GGTTTGGTAGAAGAAACACAAGATTCGAAACTTGGACAGAAACAGAACTGCTCCATATGT
GGGAGAGATGTTTCATATGCACCAATCCCACCAGAGACAGAGTCAGGGACTTACAATTTC
CCAGAAGTTGCTGTGCTTTCTTGCGGCCATGTCTTCCACATGATCTGCTTTAGCTCCTGT
AACCACTCTACTGATCCTTCCTGCTTCAAATGTTCAACCCCTCAACAATTTTGA
>Lus10004162.g|Lus10004162
ATGGAGGAGGCACCTGACGCTATGAATCTCGACTTGAATCTCGGTCCTGGACCTGGGGCA
GAGTCGGAAACCGTAGCTAGCGAAGGTATGAACTTGGAGGATTGGATTGAGGATGACCCC
ATTGAAAGGTTAAGGGAAGCTGTCCGGATTCAAGCTAGGCAGCGGTGGAGATGGCGGCAA
GTCCAATTCGAGCGCCAAAGGCAAACACTTTCGGTGGAGTTGGATCAATTGATTGGTGGT
GATTCAGGAAGTTTGGGTACGTTACAAGCCGGTGAAGGTAGTGTAGCAGCTGAAGAACGT
GCCAACGATTCCGATCCCAAAATGTGTGAAAATGGGAACGGGATATTACAAGACGAAATG
TTGGGCAAGAAGGACGATGTTGCGAAGGGGAGTGGCACTCATGGTAGCTTCTTTGATTGC
AACATTTGCTTCGATCTGGCATCAGATCCTGTCGTTACTTGCTGCGGCCATCTCTTCTGC
TGGGCGTGCCTATATAGATGGTTGCATCTCCATTCGGATGCGAAAGAATGCCCTATATGC
AAAGGGGAGGTCACCATAAAAACTGTGACCCCAATCTACGGCCGCGGTGGTACTAATAAT
TCGCGTCCGCCTGAAGAGGACTCTAGTATCGAGATCCCGCACAGGCCCCAAGGGAGGCGA
GTCGAGAGTCTGAGGCAGACCATTCAGAGGAATCATTTCAGCTTCCCCATGGAAGAGGTA
ATTCGACGCCTTGGAAGTAGGCTTGACATGGTACGCGAGTCTCAAGATCCTAGCGATCTC
ACCGAGAGGAGTAGTTCGCTTCTCAATAGGATAATGTCATTTCGGGGAATGCGTGGGGAG
GCTCCGAATCCTAGCGATGTTGTGGATTTGACACAAAGCGGGACAAGTAGTAGTCCGGAA
AGAGGTCGAGCCAGGCTTCACTCGATGCTGTTTCGGAGGTCCCAACCGGTTACTCAGAGA
GCTTCTTCGGCTGCTCACGCTGCTTCGTTGTCGTCGGCTTTGAGTACTCACCAAATAGTT
GAATATCTCCGGAACAACCCTTTGGTTAGGAACCGGGACCAAGCTGTGGACGATAGGGAT
TCGTTCTCCAGCATTGCTGCAGTAATAAACTCGGAAAGCCAAATGGACACTGCTGTGGAA
ATCGATTCCATGGTCTCGCTTTCTACTTCTTCTTCAAGGAGGAGAAACGATAACTCGAGA
GCTGCTGCTGATGTCGACAGTGGGGATTCTCGAGCTCCGAGGAGGAGGAGGTTAAATTAG

>Lus10004001.g|Lus10004001
ATGGAAGTGGACGGCAGCCAATGCGTGCCGTCAACGGAAGACGAGGAGACCGCCGATCTC
CACCGGCGACATCCGTTCCCTTCTTCTTCTTCTTCCAAGCCTCACTTCAAGACCAGCAGC
GGCAATTCTCTCACCTCCTCGATTCACACTAGTAGCGTCCACGAGTTGCTTGAATGTCCT
GTTTGTACCAACTCCATGTATCCTCCGATTCACCAGTGCCAGAACGGCCATACGCTCTGT
TCGACCTGCAAAGCAATGGTGCACAACAGGTGCCCGACCTGCAGACAAGAGCTCGGAGAT
ATCAGATGTCTGGCATTGGAGAAGCTGGCCGAATCGCTCGAGCTTCCCTGCAAGTACATG
TACCTCGGATGTGCTGAGATTTTCCCTTACTACAGCAAACTCCAGCACGAATCACTCTGC
AACTTCAGACCCTACAACTGCCCTTACGCCGGTTCCGAGTGTTCCATTGTTGGAGACGTC
CCTTTCCTCGTTGCTCATCTGAGGAACGATCACAAGGTGGATATGCATTCCGGGTGCACT
TTCAACCACCGTTACGTGAAGTCCAATCCACGCGAAGTTGACAATGCGACTTGGATGTTA
ACTGTTTTCCACTGCTTTGGCCAGTACTTCTGCCTCCATGTCGAAGCATTCCAGCTCGAA
ATGGCGCCAGTCTACATGGCATTCCTCCGATTCATGGGTGACGAAGCAGAAGCCCGGAAC
TACAGCTACAGCCTAGAGGTCGGTGGGTACGACCGCAAGCTCATCTGGGAAGGGACTCCC
AGAAGCATCAGAGATAGTCACAGGAAGGTCAGGGACAGCTATGACGGGCTGATTATCCAG
AGGAACATGGCGCTTTTCTTCTCAGGCGGCGACAGGAAAGAGCTAAAGCTGCGAGTTACC
GGCCGGATATGGAAAGAACAGCACAATCCAGATGGAGGAGGAGCATCGTCCTTGCCAAAC
ACCTCTACTTAA
>Lus10005127.g|Lus10005127
ATGACTAATTCCTTCACCAAAACAATCTGCTCAATCTGCTACGAAGATCTCAAGCCAATC
GTCGAGGATCTTCAAGTAATCTCCATCTGTGGCCATGTCTTACACGAACTTTGCTTGCAG
CAATGGTTCGAATACTGTCCTGGAAAAAAGAAGTATAGCTGTCCCGTTTGCAAGCAGAGA
TGCCAAGCCTCCGATGTGGCCCGGCTGTATTTCCAGTCACTGGGGGATTCCGCGGTGTCA
CAGTGCCAGGAGACGGTGTTAGATCCTGAGTTGCTTGATGGAGAGATTAGGAGATTACAG
GGGAAAGTGTCAGGGCTCACTTCCACTGTAGATACTCAGGGGAAGGAAATTAAGCGGCTT
CATGGAGAGTTGTATGATTGCAAGGAGCAGCTGAAGGCTGAACTTGTCTTGAAGAATGAA
GTGGTGCAGCAGAAAGCATTAGTGCAAGAGACGCTTCTTTTTAAATCGCAGGAGCTTAAT
GAATTGAAGACGGAGCATTCAAAGTTACAAGAGAGGAGCATGGCTTTAGCCAAAGAACTT
GCAGCACTTAAACTGGCGTCAGACCTGAACCTGGACGAAGATGAGATTTTAAAACTTGCT
TCGTTTGGTAATGAGGCTAATGCTAAACATACTATCGACATTCTCCGGAAGTCCCTGGCT
ACTCGCAACAAGAGCTACCAAGAGTTAATGGCCAAGTGCATCCAGCTTGGAAGAGGAGAG
GCTCCTTCTACTAGAAAACTAGAGAAGGCTAAAGACAAGATAACTAGGTTGAAATCTAGG
ATTCAGGAAGTGGAGATGGCTGTTGAACTAAAGGAGAATCAAGCTTTAAGGCTCTTAAAG
ACTTCAAATGAGACAAATTCAAGAAACAAGGTTTCTGGTGAACTTGATGATAAATCTTGT
ACACCGACTTCTGATCTCTTTCGATCTAGAAATGAAATGGGGAAAGCATCATCTGCATCT
CTGGATTGCTTGGTTGAAACTCAGAGCTTGGGTGGTAACGCAAACAAAAGAAGACATTTT
TCCAACAATAAAGCTGGTGCAAATTTTTCAAACAGTCCTTTAGGTGATCTGTCGTCTGGT
GAAAGGATAAACAATTGCATTATCATTGATGAGGATGCTTCACCAAGTTCTCCAGCTCTA
TCAGTGCATCGAGATCTTGATTTGAAACATTCAGCTGGGAAACAAGAAACCAAAGTGAAT
TCACACGACAGGGCAGGAACTGCCTCAGTTCCTTTTATTATAATCAATGAGGATAAAGAC
TGTACAAACTTAGCTAATGGAGTTGAGGAAGCCTCTGTTTCTTTGGGTCCAAAGAACGAA
GTCTGTCCCACGATCAACATTAGAAAGGAGTGCTCATCTTCAAAACCAGATATCTGTTTC
TCAAGCGGATTACTGGGCCCTGATGGAACAACTCGGTATCTGGGGAGGTGGTGTAAACGT
GTTCCAAGTAAGGACCCAGATGCCGTGCAGAGCACAAGTACAAACAACAGGGACTTGATT
GCTGTTGGAGCTGATGGAAGGGGTGGCAGAGTTAAAGTCTTAAGGCCTCTGAATCAAGCC
CTCATGGGTGGTTCAGAGAACTCCATGCCGGCGAAGAAGTGCAAAATAGGAGTAAAAACA
AGTAGTGCGCCATCTCGGGGATGTTTGCAGATGGAACATTTCTTTGGGAAGTCCAAGCAG
TAG
>Lus10010179.g|Lus10010179
ATGTCCTCATCCGCAGGGCCGCCGCTCCCCTTCTCTGACCCCTTCTCCGACCCCTTCTCC
TCCATCCTCCCTCTACTCTTCTCCTCCTCCGCTGGTCATCCTAGCCTCGATTTCGGAAGC
CCTAACATCTTCGGTGGCGGTCATCAGCCTGGTTCCCACCAGGGTCGATCTCCCGCCGAT
TTCAACCCCCTCGATTTCCTCCGCAACCACCTCGAGAATCTCCACTCCGATGGCGCTAGA
ATCCAGTTTGTTGTAGACGGCCATCCTTCCGAGCCTGGTGGTGGATTCCGCCTTCCTGCT
AACCTCGGGGATTACTTCATCGGCCCTGGTCTCGAGCAATTGATCCAGCAGCTTGCTGAG
AACGATCCTAACCGGTATGGAACTCCACCGGCGTCGAAATCGGCAATTGATTCCTTGCCG
ACTATTAGAATCACGGATGACGACCTCAATTCCGAGATGAATCAGTGTGCTGTTTGTAAG
GATGAGTTTGAGAAAGGTGCTGAAGCCAAACAGATGCCTTGTAAGCATCTCTACCATCGA
GATTGTATTGTTCCGTGGCTTGAGTTGCATAATTCTTGCCCTGTTTGCCGGCTTGAATTG
CCGACCGATGATACTGATTATGAGAATGCGAGGCGCAACGGTGGTGATCAGGGGAACAAC
CAAGGCCCTGACGCAGGAGGTCGGTCTGGGAGAAGCTTTAGTATTTCGTTGCCGTGGTCG
TTCACCAGGCAGGGTGGTTCCAGCAGTGACGGTGGAGCTGGTGGTGGTCAAAGTAGTTCT
TGA
>Lus10010182.g|Lus10010182
ATGGAGAACAATTGCAGCAGCACCAACACCAACACCATCGCCAAGCCAGGTGCTGAAGCA
GAAACGAAGTCGAATGACAACACCACCACCGCCACCGTCATCAGAGAACACGAGCAGACG
CTTTCCAAGGAACCGCCTAATGTCTCAGCTCCCTTAATGAATGGAGAAGCAGCTCCCTTA
ACGAATGGAGAAGCAGCTTCTTTAACGAATGGAGTACAAGATGTTGATGACGAAGAAGAA
GAAGAAGGAAGCGACATGGTGGACGACGACGAAGAGGAAGAAGAGGAGCTGGGGGATGCT
CCTGCTCGCAACTCCCCAGCAAGAACTCCTTTCACTAATCTGAGTCAGATGGATGCTGAC
CTTGCTCTTGCCCGCACCCTCCAAGAGCAGGAAAGGGCATACATGATGTTAAGTCGCGTA
TCAATGAGCATGAATGAGGAGACTGATTGGGTAGGGGCAAGCTATGATGAAAACGATGAT
GATTTCGACGACCCTGATGATGTCACAGATGAAGATGAGTTTGATGAGGAGGGATATGGT
GAAAGTGAGGGTGAGGATGGTGTGGATGCATTCGATGTGCATGCTCATGCTAATGATGAA
GATGATAACCATAACGATGACGGTCCTGACCTTGGAGATGATGCTGCTGCTTTTTCGAGT
GATGAGGCTTATGCTAGAGCTTTACAGGATGCTGAAGAAAGAGAAATGGCTGCTAGACTA
TTTGCCCTGGCCGGGATAAATGAAAGGGGAGTTGAATTTGTTGAGCATCATGGTGGTCAT
TCTCAGGATACATGGGAGGAAGTTGATCCAGACGAACTTTCTTATGAGGAGCTACTTGCT
CTGGGAGAAGTAGTTGGGACAGAAAGCAGAGGGCTCTCTGCGGATACAATTGCCAACCTC
CCTAGTGTGATCTATAAAACTGGAAGCAATCAGAGCGGAACTAGCGATTCCTGCGTAGTA
TGCCGGTTGGATTTTGAGGATGAAGAGGCCGTCACGGTGCTCTCATGCAAACATTCATAC
CATGCAGAGTGCATCAACAATTGGTTGAAAATAAACAAGGTATGTCCTGTATGCAGTGCC
GAAGTTTCGACATCTGGAGGGAGCCAGGCCTCGTCCTAG
>Lus10004419.g|Lus10004419
ATGGGTATTTCATGGAGTAGCAGCAGAAGAAGGCAAAACCACGCTTACTACCACCAACAA
CAACCACCTCACCTTCCTCCTCCTCCTCCACCACCTCACTACTTCTCCACCGAGCAAAAT
CTTCTTCCTCCTCCTCCACCGCCGCCGAACCCGAACCAAGGCTACTATGCCTCCGCTCCC
ACAACCACCGCGGCACCACCTTCCACAGCCGCTCCGCAGCCATCTTACGCAGCTCCTCCT
CCTCCACAACCGCCGATTCACTCCTACTACAGCTCCCATCCCTACAATTCTTGCGGCTAC
TCGAATCAGATGGCCGGTAGATTCAATTACCAGCCCTATTATTACGGAAATTCGTCCGGC
GGATGGCCTGCCCCTCCTCATGCGGTCAGACCTAATGCAGGTCCTTCGGTTCAGCCCGTG
CCTTACGTAGAGCATCAGAATGCTAAGAAGGTTAGGAATGAAGTTAACGTCCACAAGGAT
ACTTTGAGGCTTGAGTTGGATGACAATAACCCGGATCATCACTTGCTCTCTTTCGTTTTT
GACGCACTTGTTGATGGAAGCATTAGCATTTCCTACTTTGCCAAGGAAGAGCCAAACTGT
AAGTTCGTTCCAGCATATCCTGATGTTCATATGCCAGTCAGGATTCCATTTCAGAAAGGT
GTTGCTCAGAAATTCCTTCAACCATCAGGAACGGGCATTGACTTGGGTTTCTTTGAGTTG
GATGATCTCTCAAAACCATCATTCGATGAAGATGTCTTCCCACTTGTTATAGTTGCTGAA
ACATGTCCACCTGTAAATTCAACCGGTGAACTTGACCATTCTGTACCAGAGCCAGGTTCA
TCTGGTAATATGCAGATTACACAAGCTATTTTAGAGAAGAAAGATGGCGGACCTTTTTCT
GTGAAAGTGATAAAGCAGATACTGTGGATTGAAGGAGTCAGGTATGAACTTCGTGAGATT
TATGGGATGGGAAGTTCCGCAGCTGAAGATTTCGATGATACCGAACCTGGGAAAGAATGC
GTTATTTGCATGACTGAACCCATGGATACTGCCGTGTTGCCCTGCCGACATATGTGCATG
TGCAGCGAGTGTGCGAAGGAATTGAGGATACAATCCAACAAGTGCCCCATATGCCGCCAA
CCAATTGAAGAACTTATAGAGATCAAGGTTAAGAGTGGCGGGGACCAATAG
>Lus10000412.g|Lus10000412
ATGTCCCAGTCACAGCAGATTCTACTCCAGACGGAGGAATCTCTCCCTCAGCCCACCTTC
TCCGATCTCAATTTCGTCGACGATTCCTACTTCGTTTCACTCTTCAACGACGATGAACAA
GACGGCGCCGCCGGCGCCGCATTGGTGATTCATCAACCACTACAACAAGTCGAGGAAGAC
GACGAACTGCGGAAGATCGTCTTCCCTGTCTCCGACGCCAAATACGCCGAGGGATTGCAG
GTCCAAGAGGCTCTAGTCGGTTCATTCGCTCTCTCCCACGCCACTCCCGAAATCGATTTT
CTTCCTGTAGGCTCCATGGTCATGGAGTCAGAGGCGATTGAGATCCATGGGAAGCGGATG
AAGGTTGTGGACGCCGAAAAAGACGATCAAGAGGAAGGAGAATCTTCGCTGAGCTTCTGC
GAGATTTGCGCGGAGAGGAAAGAGCCCGAACACATGCTGAAAATCGGCGGCGGGTGCTCG
CACGCTTCCTACTGCTCCGATTGCATATCCCGCCACGTGACGACTAAAGTCAGTGACAGC
GTCGTCACGGTGACCTGCCCTGCGGCGGGGTGCGGGACGGTGCTGGAGCTTGAAACCTGC
CGGCCGGTGCTCCCGAAGCGAGTGATCGAACAGTGGGAGGAGGTTCTCTGTCGGGAGCTG
ATTGGAGAATCGCAGAGGTATTACTGCCCGTTCAGGGACTGCTCTACAATGCTGCTAGTG
GAAGCCGAGGAGGAAATGATTCGTGAATCGGAGTGCCCGTACTGCCACAGGCTGTTCTGC
GCACAGTGCGGGGTGCCGTGGCATTCAGGAGTTGATTGCGAGGCGTTCCAGAATCTGGGG
CAAGACGAGAGAGGGAGGGAAGATATAATGGTGATGGAAATGGCCAAGAGCAACAAGTGG
AGTCGATGCCCTCGCTGTATGTTCTATGTTGAGAGAACTGAAGGCTGCCCTCACATCACT
TGCAGGTGCAAGTATGAGTTCTGCTATGGATGTGGAGCTGAGTGGAACAAGAATCATGGT
GGGTGTACCAGAGAGTAA
>Lus10001568.g|Lus10001568
ATGAGCTTTGTGTTCCGTGGTAGAGGAGGTGACATCGAAAGTGGATTCTCAGGGTTTATG
TCTGAACGGCCTACAGTGCGGATTCATGGAACGGCAGCAGCTCGGCCTGTTAGTTCCAAT
TCCATGGCGTTTCTTGCCACAACAGTTCTGCTTCTTTTCATGATACTGAACTCTCATCAG
ATGTCACCAAACTTCCTGCTTTGGTTGGTTGTGGGTGTTTTCCTTATGGCCACTAGCCTG
AGAATGTATGCAACCTGCCAACAACTTCAAGCTCAGGCACGCGCACATGCAGCGGCAGCC
AGTGGCTTGCTAGGTCACACCGAGCTCCGGTTGCATATGCCCCCATCGATAGCGTTTGCT
ACGAGAGGACGGCTACAAGGACTCAGGCTCCAGCTCGCACTTCTTGACCGTGAATTTGAT
GACTTAGACTATGATGCCCTCAGAGCACTGGACTCTGACAACGTTCCTTCTGCTCATTCT
ATGAGCGAGGAAGAGATCAACGCATTGCCTGTTCACAAGCACAAGGTCCCGAGATCAGAG
AATAGTAGCACACCTGTGCCTGAGGCATCTGCCTCGTCCGTTCCAGCTGAGACAAAGCAA
GAATCTGGGAAGCCGGATGGAAACGTGAAAGCTTCAGAAGACGAGTTGACGTGCACAATC
TGTTTGGACCAAGTTAACGGGGGCGAACTTGTTCGAAGCTTGCCGTGTTTGCATCAGTTC
CATACCAACTGTATTGATCGATGGCTTCGGCAACAAGGAACATGTCCGGTTTGTAAATTT
CGGATGGGGCCAACCTGGCAGGATAATCGGGGGAGCGACTCGGATGATTCGGACAATGTT
TAG
>Lus10012198.g|Lus10012198
ATGGAGCTCGAAGCCGATCATGGCGGGGTCAGTTCTCCCTCCCCCTTCACTTTTACAACA
TTTCAACTGTTTCTTGCTCACTTCATTCTCACTGCTATTCGCGACATCGCCGATCCAGTC
CTTGTTTACTCCACCAAGAACGTGAAGCAGCAGGTGTGCCAGATCTGCAGCGATGACATT
GGGAAGACTTCGGATGGGGAACCTTTCCTTGCTTGCCATGTCTGTGCATTTCCTGTATGC
CGTCCTTGCTATGAGTATGAACGGAAAGATGGGACTCAGTCATGTCCGCAGTGCAAAACC
AAATACACCAGGCATAAAGGTAGCCCTGCAATTCACGGGGAGCAGGTGGATGATGGTGAG
TTTAAGGACGCCACCAAGTCGACGGCTCAACCAGGAGGGATTCAAGATGAGAAGCATAAG
ATAGACCGTATGTTGGGTTGGGAGTCTGGCTCTGGCCGTAAAGACTATGTTGCTCCCTCG
TATGAGAATCTTACTCACATCCCTTATGCAGCCAGTCGACCATCGATGTCTGGGGAGCTC
TCTGCTGCATCTCCTGGACGTTACTCTATGGCCTCTCCTGAAAGTGGCAGCAGAGCAACC
ATTAGACTGGGAGATCAGCAAAGGGAATATGGCTCTGGAGGTTTCGGAAATGTAGCTTGG
AAAGAGAGAATTGATGGTTGGAAGATGAAGCCAGAAAAAAATACAGCTCCACCAAGTGTT
AGCAATGCACCTTCGGAAGGCAGGGGTGGTGTCGATTTTGATGCCAGTACTGATATTCTT
ATGGATGACTTGCTAAATGATGAAACTCGCCAACCGCTCTCAAGGAAGGTTCCGATTTCT
TCATCTAAAATCAATCCATACCGAATGGTCATTGTATTGCGGCTTATCATCCTTTGCATT
TTCTTTCACTACCGTCTCACAAACCCTGTCAGAGATGCCATTCCCTTGTGGTTGATTTCT
GTTATTTGTGAGATTTGGTTTGCGGTATCATGGATATTGGATCAGTTCCCGAAATGGTTC
CCTGTGAACCGGGAGACATATCTTGACCGGTTATCCCTCAGATATGAAAAAGAAGGAGAG
CCATCTCAATTAGCTTCTGTTGACATCTTTGTCAGTACGGTGGACCCATTGAAAGAACCT
CCGATCGTCACAGCCAATACAGTACTGTCTATTCTTGCAGTAGATTATCCAGTGGACAAG
GTTTCTTGCTATGTTTCAGATGATGGAGCTGCTATGTTGAGTTTTGAATCCCTTGCTGAA
ACAGCAGAGTTTGCTAGAAAATGGGTTCCTTTCTGCAAGAAATATAACATCGAACCAAGA
GCTCCTGAGTTCTATTTCTCCCAGAAAATTGACTATTTGAAAGATAAGGTCCAGCCATCT
TTTGTCAAAGACCGAAGATCAATGAAGAGAGAATACGAAGAATTCAAGATTCGTGTTAAT
GGCCTTGTAGCCAAGGCACAGAAGGTTCCCGAGGAAGGATGGTTCATGCAAGATGGTACG
CCTTGGCCCGGTAACAATACCAGAGATCATCCAGGGATGATTCAGGTTTTCCTTGGCCAC
AGTGGAGGCCTTGACAGTGATGGCAATGAACTTCCACGGCTGGTATATGTATCTCGTGAG
AAACGTCCTGGTTTTCAACATCACAAGAAGGCCGGTGCCATGAATTCCCTTGTCCGAGTT
TCTGCCGTTTTGACCAATGGGCCGTTCTTGCTAAATCTTGATTGTGATCATTACATAAAT
AACAGCAAGGCTCTGAGAGAAGCTATGTGTTTCCTAATGGATCCTAACCTTGGAAGACAA
GTGTGTTATGTCCAGTTCCCACAGAGATTTGATGGGATTGATAAAAATGATCGGTATGCC
AATCGTAACACCGTCTTCTTCGATATGAATTTGAGAGGTTTGGATGGTATCCAAGGACCA
GTGTATGTGGGCACGGGATGTGTTTTCAATAGAACAGCATTGTATGGCTATGAGCCCCCC
ATTAAGGCGAAGCATACAAAACCAGGGTTCTTATCTTCATGCTTCGGTGGTTCCAGAAAG
AAGAGTTCCAAATCAAGCAAAAAGGACTCAAAGAAGAAGTCCAGCAGGCATGTGGACCCT
ACTGTCCCAGTATTTAATCTTGAAGATATAGAAGAAGGGGTTGAAGGAGCTGGATTCGAT
GACGAGAAGTCACTGCTTATGTCTCAAATGACACTAGAGAAGAGATTTGGTCAGTCAGCT
GTGTTTGTTGCTTCAACACTAATGGAAAATGGAGGTGTTCCTGAATCTGCTGCCCCTGAG
GCACTCCTGAAAGAAGCTATTCATGTCATCAGCTGCGGGTACGAAGACAAGACCGATTGG
GGACAAGAGATTGGATGGATTTATGGTTCCGTAACAGAGGATATTCTGACAGGATTCAAG
ATGCATGCTCGCGGTTGGAAATCGATCTATTGCATGCCGGAACGCGCTGCATTCAAAGGT
TCTGCACCCATCAATCTTTCGGATCGTCTGAATCAAGTGCTCCGTTGGGCTCTAGGTTCA
GTCGAGATTCTGTTCAGTCGGCATTGCCCCATGTGGTACGGCTATGGTGGAAGGCTGAAG
TTCCTTGAGAGATTCGCTTACATCAATACCACCATTTACCCCATCACCTCCATCCCTCTG
CTTGCGTACTGTACATTGCCAGCTGTCTGTCTCCTCACCGGGAAGTTCATTATTCCTCAG
ATCAGTAACCTTGCTAGTATATGGTTTATTTCCCTCTTTCTCTCCATCTTCGCAACCGGT
ATCCTCGAAATGAGATGGAGTGGGGTCGGCATCGACGAGTGGTGGAGAAACGAGCAGTTC
TGGGTCATTGGAGGAGTGTCAGCACATCTCTTCGCCGTCTTCCAAGGTCTCCTCAAGGTC
CTAGCAGGTATCGACACCAACTTCACAGTCACGTCCAAGGCCAACGACGAGGACGGAGAC
TTCGCCGAACTCTACCTCTTCAAATGGACGACTCTCCTTATCCCTCCCACCACATTGCTC
GTGATCAACCTCGTCGGAGTCGTTGCAGGAGTCTCGTACGCCATCAACAGCGGGTACCAG
TCGTGGGGTCCCCTCTTCGGTAAACTCTTCTTTGCCTTCTGGGTGATTGTCCATCTCTAC
CCTTTCCTTAAAGGTCTCATGGGTCGCCAGAATCGAACCCCCACGATCGTCGTGGTGTGG
TCGATCCTTCTCGCGTCCATCTTCTCACTGCTGTGGGTTCGCATCGACCCCTTCACGACC
CGGGTCACTGGCCCTGATGTCGACCAGTGTGGGATCAACTGCTAG
>Lus10008458.g|Lus10008458
ATGATAACAATCTACTACGGCGTTGTGGTTGGTGGAGTCACATGTACTGTATTTGCAATT
TTCCTTCTGACAACGAAGTGGCGTTGGTGGTTGCCTCACCCAGAAGCAATCAACAGGTCC
ATGATTATGTCTGAAAGAAAAGACAAGTTATTTGTCAAAGGATCATTTACAGTTTCCACA
TTCCAGTATAATAAGAAAGAAAAAGAGAATGAAGAAGAAGAAGATAGTAGAGAAGCGGCA
GCAGCTTGTTGTGCAGTGTGCTTGTCAAGTTTTGAAGAGTTGGAGTACATAAGGTTGCTT
CCAAACTGCAACCACTCTTTCCACCTGCCTTGTATCGATATGTGGCTCTACTCTCATCCT
CACTGCCCTCTTTGCCGCACTTGTGTCAACACATTGGAACCAGAAACTGATTAG
>Lus10013497.g|Lus10013497
ATGGTGGTTCAGGACGTTTGGTGTGGCCCTGGAATCGGATTCTCTCCTGACGCCGTCGTT
GTTGATTCCGTTGACTGCGTCGTCAACAGACGGAACAGGATCGATACAGTGGAGAAATTC
AATCTGAGGGAACGTGAAAGAGAAAGGGAAAGAGAGCGTCCTTGTTTATCGAGGCGAGCA
GCTGTGGACCCTCAAGCCTTTGCCTTCTGGGATGCTGATCCTACTGCATTTGCAACATTG
AGGCCAGAACAGGACATGTCTGGAGGAAGTAGGTATTACCGCCATCTTCGACGTGCTCCA
CCTGATGGACTAGCTGAGATGCTGATGCTCCAAAATGGTATTGTGATGGGAGGACGACTG
GATAGGTTCAACGAATGGAGACTCGATATCGACAGTATGTCATACGAGCAACTGCTGGAT
CTAGAAGATAGGATCGGGTATGTAAGCACCGGACTGAAAGAAGACGAGATTGGCCACTGC
ATAAGGAAGTACAAGCTCTCAGTCCTGAGCAAACTCCCCTCCCACATCCAGATGAGTTTG
GACAAGAAGTGCAGCATTTGCCAGGAGGATTTTGAAGGAGGAGACGCCGAGGTTGGGAAG
CTGGAATGCGGGCATGGGTTTCACATACACTGCATCAAGCAGTGGCTGGCTCACAAGAAC
AACTGCCCAGTTTGTAAAACTGCACCACTCCCTCGAACCTAA
>Lus10013452.g|Lus10013452
ATGAATGCCATCGCTGGGAGGGGACTTTCACCTCTTGGCCATCCTCTTAATAACCTCTCT
GAGGTAAGAAATCGTGATCTGGTTGAAGCAAGGGGCATTCCCTGTCTGATTGCAATGGCA
GCAAAGCAGCCTATAGATATCAGTTCTGATAGTGATCTGGGGCTGGATGATGATGACGAT
GACTTGGACGGGGCCGTCAGACAAAATGGTAAACCTGGTAACCTGAGAGCTGGTAACTCT
AGGATTGCTAATGTTTCTAGTGGCGAGCAAGCTTTGAAGCGGACCCTTCCAATGTCTCTA
GATGGAGCTGCGCCAAGTTACAAAATGAACAGGTTAGCTGATAATGCAGCTAGCAGCCAG
ACACATGGTGTTCATCGCAATGGCTACAATCCCTCAATAGCAGGCAGTAGCCAGGACTAC
CCTCACGGCCGCTACAGCCATGTTGGTAATGAAGACGTTATGATATATGATAAAAATGTC
GGCAGGGCTCTTCCTCAGTCATGGACGCATGTTAAGTCTACCTTGCCTGCACATTTGGCT
GGTTCAAGTGACCATGGATACGCTTCCATGGTAGGTGATGAAAGAACTGCTGAATGTGAT
GAGAGGTTAATCTATCAAGCAGCACTACAGGGTATTAATCAACCAAAGATGGAAGCCAAC
TTACCTGAAGGTTTATTATCTGTGCCACTTCTGAAACACCAGAAAATTGCATTGGCGTGG
ATGCTTCAGAAGGAGACGAGAAGCTTACACTGTTTAGGTGGAATTTTAGCTGATGATCAG
GGTCTTGGGAAAACCATATCAATGATTGCCCTTGTACAGATGCAGAAGTATTTGGAGTTG
AAATCTAAGTCAGAAGATCAAAATGCACGAAATACTGAAGCACTGAATTTGGATGACGAT
GATGATTGCAGCACTGTTGCCTCAGATAAAATGAAACAGTCAGCTGAAATTAAGGATACC
GTAATAACTGAACAAGTAAATACTTCACAGGCACTGATTAGAAGGAGACCTGCTGCTGGT
ACATTGGTTGTGTGCCCAGCAAGTGTTCTCCGCCAGTGGGCTAGGGAGTTGGATGATAAA
GTTGCGGAAAAGTCTAAACTGTCCGTCTTGATATACCACGGAGGTACTAGAACAAAAGAT
CCTGTTGAATTGGCAAAGTTTGATGTCGTTATGACGACATACGCCATAGTTACTAATGAA
CTTCCCAAGCAACCTTTGGTTGATGATGATGAACTTGATGACAAAACTGCAGAAAAAAGT
GGTCTGTCTTCTGCATTTTCAGTTGATAAGAAGGGGAAAAAACTGCTTGGTACCAGCAAG
AAGAGGAAGATGGGCACAAAGGGATCAGATTTCTCTTCTCTTGATTATGATTGCAGTCCA
CTTGCAAGGGTGGGTTGGTGTAGGGTGATTCTAGATGAAGCTCAAACAATAAAAAATCAT
CGAACCCAAGTGGCCAGGGCTTGCTGTAGCCTTCGTGCTAAAAGGAGATGGTGCCTATCT
GGAACGCCTATACAGAATTCTATTGATGATTTGTACAGCTATTTCAGATTTCTCAGATAT
GAACCGTACTCGGGGTACAAATCATTTTGCAGTGCCATAAAGCTCCCAATATCTAGAAAT
TCACTTCATGGCTACAAGAAGCTGAGAGCAGTTTTAGCCGCAGTAATGCTGCGCCGTACT
AAAGGGACATTGATAAATGGGGAGCCTATAATCAGATTGCCTTCGAAATCAATATGTTTG
AGGAAGGTGGAGTTCTCGATCGAGGAGCGGGCTTTCTACACCCAGCTAGAAGCTGATTCG
CGTTCTAAGTTCAAGGCTTATGCTGCTGCTGGCACTGTAAATCAAAACTATGCAAATATT
CTTTTGATGCTTTTGCGCCTTCGGCAGGCTTGTGACCACCCACTTCTTGTCAAAGGTTTC
AATTCCGACTCTGTACAAAAAGTATCAGTGGATATGGCAAATAAACTTCCAAAGGAAATG
GTGATGGATCTCTTAAGTAGACTGACTACTTCTCTGACTATTTGCCGTGTATGCAATGAT
CTGCCCGAGGACCCTGTTGTTACAATGTGTGGTCATGTTTTCTGTTATCAGTGTGTGTCA
AATTACTTGGCAGGGGATGATAACACCTGCCCTGGTGCTGATTGCAAAGAACAGCTTGGT
GCTGATATTGTCTTCTCGGAAGCTACGTTGAGAAGTTGCATGTCTAACAATGGTGATGCA
GGTCGTTCTCGATCCAACTTTGATGAGATAATGGAGAGTGAGTATAGCTCTTCAAAAATC
AGAGCTATTCTTGAGATTCTTTTCTCACATAGTGACATGAGTGAACCTGATGACGTAGAT
TGCACAGTTGTGAGCTCTGTTCCTAAGGGACCTATAAAATCGATAATTTTTTCACAATGG
ACTGGCATGTTGGACTTGGTTGAGCGCTCGCTGAAAGAGACTGGCCTAGCGTATAGGAGA
CTTGATGGCACAATGAGTTTAAATGTGAGAGACAAGGCTGTCAAAGATTTCAATACAAAT
CCCGAGGTAACGGTAATGCTGATGTCACTCAAGGCAGGAAATCTTGGTTTGAATATGGTT
GCTGCATGTCACGTTATCCTTCTGGATCTTTGGTGGAATCCAAGCACAGAAGATCAGGCA
GTTGACAGAGCACATAGAATCGGACAGACTCGGCCAGTTACTGTAACCCGGCTCACCATT
GCAGACACTGTGGAGGATAGGATACTAGCTTTGCAGATTGGGAGGAAATCCTCTAGGCTT
CTTGTCACTGGTGGTGAAGATCACAAGGTTAATCTGTGGTCCATTGGCAAACCCAATGCC
TTATTGAGTCTGTCAGGACATACAAGTGGAATTGATTCGGTTGGTTTTGATTCTTCTGAA
GTCTTAGTAGCCGCAGGTGCTGCCAGTGGTACCATCAAACTTTGGGATTTAGAGGAGGCC
AAGATTGTCCGTACCCTCACCGGCCATAGATCCAACTGTATTTCTGTGGACTTTCACCCT
TTCGGAGAGTTCTTTGCATCTGGTTCCTTGGATACTAATCTGAAGATATGGGACATCAGA
AAGAAGGGCTGTATCCACACTTACAAGGGCCACACTAGAGGAGTCAATGCCATTAGATTT
ACTCCAGATGGTCGTTGGGTTGTATCCGGTGGAGAGGACAACACTGTCAAGCTGTGGGAT
CTGACTGCCGGCAAGCTATTGCATGATTTCAAGTGTCATGAGGGCCAAATTCAATGCATA
GATTTCCATCCCCACGAGTTCCTTTTGGCGACAGGATCTGCTGATAAAACTGTTAAATTT
TTTGATCTGGAAACCTTTGAATTAATCGGTTCTACTAATCCAGAGGCATCTGGAGTACGT
TGTTTGACCTTTAATCCTGATGGTAGGAACATCCTCTGTGGTTTTCATGAAAGTCTGAAG
GTTTTCTCTTGGGAACCAATTAGATGTCACGATGCTGTTGATGTGGGATGGTCCAAATTG
TCAGATCTGCATGTCAATGAGGGAAAACTCCTTGGGTGTTCTTATAATCAAAGCTGTGTA
GGAGTATGGGTAGTGGACACCTCGCGCATAGAACCATATGCAATTGGAAATTCTCAGAGG
TTCAGTAGTCACGTGGAAACTAAAGCTAATGCAGCAGGGAATCAATCATCATTGACTGAG
AAAAATGCAAAATCAAGTTTGGGGAGGATAACGGTTTCTCAAGTTGCAGACTCATTAGTA
AATGAGACCAAGTCGCTTGGTAGATTGTCTGTCTCTTCAAATTCTGATAGCTCTAAAGAT
TTACCAAAGGAGTCAAAGATCTTAGCACCCGTGGGAAGTGTACCTGGTACTCCTCAAAAG
GTCAGCTTAAACACTGGCGTGAAAGCATTGACCAATTCCACAACATTTCCAAGTACTGCA
GTCACAAAGAAGAATTATATGAAAGTGAATCCAGCTGTGAGTAGTCCAGTCCTTAGTAAG
GCAGAAGTCATACCTGTTATTGTGCCTAGAACTAGTGCAAGGTCGGAACATAGCTCTGAT
TCGAGAAAGGAGGCTAGTATCAGCGGAAGATCAATGCCATTTCCGGTGCAGTCAAAGACA
ACTGATTTTCGAAGGTTCCCAATTAGTAGTGATGACATAGACCAGCCAACTATCTCTGCC
CAGCCTGGTCCTTTGGGAACAAATATGGTAGATAGACCACTTTTTCCTACAGCTAAGCGC
TCAATTCATGGAGTTCTGGCTGCTGAAAGAAGTATGAAGGATGGGAGATTGATTGCATCA
AGAACACAAGAATCAAGTTTCCTGGCAGATGTACCTACAACCTATCCTGACGAAACTTAT
GAGAATCGTGGCCATAAATTAATTAGGGATTTACCTCCAAATGAAAGCCAAAAAGGAGGA
AGAATGCGCCCACTTGTGCTTAATATGGGGAAAAAAGGAAGATCAAATTATCAGGGCCAT
ATATCTGATATTTCACCTGGGCGAGCGTCCACGGTTGTTCTCCCTCGTAATAGAGTATGG
TTTACTACTTTGTTTTTCTATTTCATATGGCACCGTAGTGGTATTCGTCTATGCCCAACA
ACATTTGTTCAAAAGAGATCTCTTGCATGCATACTCAAAATGAAACTGAAAAAGAAAAGA
CAAGCTTCTTTGAACTTTAACCAGAGAGAATACACTTCATCTCCTGAAGCAGAAACAGTT
TTGGGCACTGATGAGGATTATATCGCTGATGTAATGGAACCGCATTGCCAATTCGTGAGC
TCTATGCAATCTCGATTAGCAAAACTACAGGCTGTCTATAGATACTGGGAACGGAGTGAT
GTCAAGGGGGCGATCAGTGCAATGGAGAAGATGGCTGATCATGCGGTTCTTGCTGATGTA
ACCAGTATCATTGCTGAGAAAATTGACATTGTCACATTGGACATTTGCACATATCTTCTG
CCAGTTTTAACATGCCTTCTCGAGAGTAAAATTGATCGACACTTGAGCATCTCAATGGAC
TTGCTGCTGAAGTTGGTTCGAACATTTGGGACCATGATCTACACAACTGTATCGGCATCC
ACCACTGTCGGTGTAGACATTGAGGCAGAGAGAAGGTTGGAACGATGTAATCTTTGCTTC
GTAGAGCTAGAAAAGGTGAAGCGTTGCCTTTCTACATTCACAAGACGAGGAGGCTCGGTA
GGGAAGTGTGCACAGGAGTTGAATTTGGCTTTACAAGAAGTATCATGA
>Lus10013475.g|Lus10013475
ATGGGATCGCCGACTGACCTCACAGATCTCTCCGACGGATCAATCTACTGGCTCCTCTTC
ATCCTCCTCTCCAACTCCATCAAATCCTTCCGCCGCTTCTTCTCCAGGCCAATCAGCGAT
GTTGACAACGAGACTACTTCTTCTTCTTCTTCTTCTTCTCCGCGATCCACCGCCGTGGAA
GATCAGCTAAGTCTCAACCGCCGATCCTCCTGCCTCTACTCTGAAGGATCCGATTCCGAC
GACTGCGTGGTGTGCCTGTGCGGGCTGAGCGAAGGGGAGCTGGTCAGGGAGCTCGATTGC
CGCCACGTGTTCCACAAAGGATGCCTCGATGGCTGGCTCCGTCGCTGCAATTTCACTTGC
CCGATCTGCCGATCCCCGCTGCTGCTGCTGGCTGCGCGTAGTTGTCCCGACGACGTCGGA
CTGGCGGCGCGTGGTGAGGTGAGGAATTTCTAG
>Lus10013397.g|Lus10013397
ATGGAAGAAGCAACAGTGGTGTCGCGGTACTGGTGTCACTCATGTCATCAAATGGTGAAC
CCAATCAGGGAACTGGAGATTGTGAAGTGTCCTCTCTGCGAAGGTGGATTCGTTGAGGAA
GTAGACGGTGGCACCGCTACAGATGACCATCATGACCCTGATCCAGATTTAGCATCTGAC
CATAACCTCTCCCTCTGGGAACCCATCTTACTCAGCATGATGGGGAACTCTAGGCGTCGT
AGAAGGTTCCGCAGAATGGAGTTTGAAGAAGACTATGATTACAATGATGATGGCCGTGGA
GGAGGAGGAGACACTGACCTAGACCGTGAACTTGAATCCATCATTAGGAGGAGGAGACGC
AGCTCTGCTGCTATTTTGCAACTGCTTCAAGGGCTTCGGAGTGGCATATCGTCCGAGTCT
GATAATGCATTAGGAGACATTGACAGAGACCGAGACATGGACAGAGACAGGTATCGGTAT
AGATACCGAGACCGAGAAAGAGACAGGGACAGGAACAGGGAGAGAGAGCGGGTTATCCTG
ATTAACCCTTTCAACCAAGCTATTGCGGTTCATGGTTATGATTCGCACGATGGTCAAAGC
CTGAATGAGAGTCCCATTGGGTCACTGGGTGATTACTTTGTTGGACCTGGTCTAGATTTA
TTACTGCAGCATTTAGCAGAGAACGACCCGAATAGGTATGGGACTCCACCTGCACAGAAA
GAGGTGATTGAGGCTTTGCCCACTGTGCGAATCAAGGAGACTTTGCAATGTTCTGTATGT
TTGGATGACTTTGAGGTTGGGTCTGAAGCAAAAGAAATGCCCTGCAAGCATAAGTTCCAT
AGTGGGTGCATACTTCCATGGCTGGAGCTTCATAGTTCTTGTCCAGTATGTAGGTTTCAG
CTTCCTGCAGAAAAGTCCACGCTTGATCCTGAGATATCTAGTACAAGCACCACAGAGACA
TCAACTGAAGAAGAGAACCATGAGGATACAAGTAATAACGAGGGTGGTGAGGAGGCAGAA
GGGGAAGGAAGAAATGGAGGTGGGAGAAGGTTTACTCTTCCGTGGCCTTTCAGTGGCTTA
TTCTCCTCTTCAAACTCGAGCAATCCTTCGACAACACCATCGTCTTCTTCAGCCAACGGC
CAAGAGGGGACAACTTCTCGAACAGACGACAACTGA
>Lus10013491.g|Lus10013491
ATGGGGGATCATTTCGTGGTGTTGGTGGACCGGCTGATAACCGAATCGACGCTCGAAGCA
GCAATCGAAAGCCGGATTCGTTCCATGCAAGCCGCTGCATCATCCGGCGTGGATAATCTG
GAAGTTGAGGAGAAATCCTGCCAGAATGCGGATTCTTTTGATGACGTGTCAGCTACTCCC
ATGAAGATTGTTGAATGCAGGATATGCCAGGATGAAGATTTTGATTCCAACATGGAGGCC
CCTTGCTCTTGCTGTGGCAGCCTCAAGCATGCTCACAGGAGGTGTGTACAAAAGTGGTGC
AATGAGAAAGGCAACACCACCTGTGAAATATGCCACCAGCAATTCAAGCCTGGTTATACA
GCTCCACCACCGTTGTTCCGTATCGGGCGTATACCGATAAACCTGAGAGGAGGAAACCGG
GATCTGTCGAGAAGGGATACGCGTGTTTTCGCGGTGGTATCATCAACAGAACACAATCTT
GCTAGTAGTCCTGACTATGATGATGAACATTCAGCCTTTGGTCCACAAAACCTCATCTGC
TGTCGCTCGATCGCTATACTCATCATGATAGTGTTGCTTCTACGGCACATGCTTCCTCTG
TTACTGTCAGGAACGGTCCACATATCCATTGCACTCTTGTTGTTGTTATTCCTACGAGTG
GCCGGAATCGTTCTTCCGATCTACGTTCTGGTTAAATCATTGACTGTTCTCCAGCAACGT
CGCGAGCAACAACACCAGCAAATGCAAATGCAGGACATCCTTTCGTCAGACGAAGATCCT
GACGAGGAGGATCAATCGGCCGTGCGGCTCGAGTCGCATAAACTGATCCGAAGCGATATC
ATGAAGTTCTTAGAGTACACTCCGCTTGAACGGATTGATGATTTCCTTAACCATTTGAAT
CTCGGAGAGTCCACGATTAAAGGTTCCCTTGAGGCTTACTCTTGCAAGCACGCTGGATCT
GACAAAAAGCTCTCCTTCAGTTTGGAGAATGAGCTTTTTCCTCTGACAAGATCAGTCGTG
TTTCAGATTCTTGATTACCTCGGAAAATCTTCTGATAGTGATTCTTCCTCGCCTCCTGAA
TACCTGTTGAGCAGATCCAGCCGGAAGACACTGATTTACCTTATTCTGACACTCTCTCAT
ATGTATCCTGACTATGACTTCAGCGCCATGAAAGCTCATCAGTTCTTCACAAAGGAAACT
TGGGAGACATTTAAGCAGTTCTTTGATATCCACATGATGGGAGCATCAAAGGAATGGAGG
GAGGGAGGTGGAGATACTTCATTACTGGAATCAATATACAGAGCTTTAGATGAGGTTGTA
AATCTGTCCGAGTGCGAAATCTACAGTTACGATCCGGACTCCGACGTGAACCCGTTTCTG
GAGAGGGGTGCAATCTGGTCTATCAGCTTCTTCTTCTACAACAAGAAGCTAAAGCGGGTC
GTAAGCTTCTGTTGCTGCTGCGTAAGCAACTTGATCGGCATTGATGGCTTGAGTAACAGC
GACGATGATGGAGAAATATTCGATGACATGGACATGTAA
>Lus10005389.g|Lus10005389
ATGCTCGCTTCCTACATCTGCGTACGCCTCAAGATTAGTAGCAGCAGCAGCGGAAGCACC
ACCAGCCACCACTTGGACGAGCAGGACGTTATCGTCCACAATTACCGTTACCAGCTCCAC
CACCAGCTCCGCCGCGACAACTCTTCCTCCGAACTGGTGCCGGAGGTTGTGGCTGGGCTG
GATCCGACCGCGATCGACTCGCTGCCCAAGATTGTCTTGGGGGAGAGTAAGCGTATTCCC
AGGCCCAACAACGGCCCATGTTCCATTTGCTTGGCTGACTACCGGGCTAATGATACGCTG
CGATGCATACCAGAATGCAACCACTGCTTCCATGCCGATTGCGTCGACGAGTGGCTCAGG
GTCACCGCCACGTGTCCTTTGTGTCGGGTTTCGCCGGCTCCGACTCCGGTGGCTTCTCCG
TTGTCGGAGCTAGTACCGTTGGCGGTTCATGTCGCTAGGTAA
>Lus10003551.g|Lus10003551
ATGGCACTAAGTGCATCCATCTACTCTGCCATGGAGGACAGTCAACAACTTCCAACTAAC
CCCCATGGTCCTGGAGCTATCAATACAAACGGTTGGGGAGATTCAGCACTTGTCGACAGT
CACAACGGATGGGGAGGAGTACCTGTCGAACCCCCACTTTCAGAAGCAAGCAGCAGTGGA
CGAGTAGTAGACGAGCCAACTAGAGAGAATTACAACGGCTGGGATGATTTTCCCAACACT
AAGCCAATTAGCAGTGCAGCTCAATCTCAAATGCATCACAATAACCTTCCCGCAGTCCTA
AACGTAACTGTTGCGTCCGTTTCGTCAGTAGCTCCTTCTGCCCCTCCGATTCCTGACGTT
GCAGCTGCCAACGAAGGTCCTATCCACTATCCATCGATCGACCTTGCTCCAGTCGATTTC
ACTGAGAAAGGAGCTTCTTCCGTGACAAGCAACACGAAGGATGATGGTACTGCTTCTTCT
TCTTCTTCGCCGGCATCCTTTTGTATAATCTGTTGGGATGCTCCGGTGCAAGGTGCATGC
GTACCTTGCGGTCACATGGCTGGTTGTATGGCGTGTTTGAGTAACATCCAAGCGAAGAAA
GGAGATTGTCCAGTTTGTAGGGCCAAGATAAACCAAGTTATAAGGCTGTACGCAGTTTGA

>Lus10005237.g|Lus10005237
ATGGCGTTCTCTAACAATTTGATCCGCGCCAGTGTCACCCTTGCCCACCATCCACTGAAT
CCCACCGCCGGTCCAGTTCCTTCTCCGGGGACGAAGATACGCTCAACTTCCTCGACGGCC
GTCTACGCCACCGTCCAATACATAGAGCTGAAAAGAAACATCTGCCTGTTACCAGAAGGT
AACCTCAGCGTCGTCGGAGAGTCTCTACATTCCTCGCCGACGGCGCGGTCGCCGTTCTAT
TTAGGCAAGTGCAACATCGATGACTTGTCCTTCCACCTGCGAAATATGCTGAACTGGTTC
GGAATATCCGACCCGGAAACAACCCGGGTCCTCGCCAGACGGATCATGGATTTGACTGCG
ACCCGAGATCATCTGTCACGCATGCGGCTGAATTTGGTCCTGCGTAAGATCGACGACATT
GTTTTCGACAAGATGGCCGACTTGGCCGGGGAGGATTGCGCAATCTGCTTGGTCGCCGCT
GCCGGCGTCATCGCGGCGGAGATGCCTTGCCGGCATCGGTTCCACTCCGGGTGTATTGCC
AGTTGGTTGAAACGGAGCCGTACATGTCCGCTATGTCGATTCGAGCTCCCCTTGGGGACG
AGCATTGAAGCGGCGTATCGGAGATTCGCCGACGCAACAACGGAACCAGAATTGTCAAAT
GTTTCCGACGGAGTCTCAATCTTGGAAATCGATTAA
>Lus10005220.g|Lus10005220
ATGTGGAACTTTGCATCCAACTGTCTAGCAGGAAGTGTCGGTTTCAAAAACTCGTCAAAG
CCAACTCAAGCCGCTACTGTTTCTGAATCTTCAGATGATGAAACATCTTCTGTTGTTAGC
AGAGAAGAAGGCTTGGAGTGCCCAATATGCTGGGAATCCTTCAACATTGTTGAAAATGTC
CCCTATGTCTTGTGGTGTGGCCATACCCTTTGTAAAAACTGCATCTTGGGGCTACAGTGG
GCTGTTGTGAAGTTCCCCACATTGCCAGTTCAGCTCCCTCTCTTCATCTCTTGTCCATGG
TGCAATGTCTTGTCGTTTCGCCTCGTGTACAGAGGAAACCTCAAGTTTCCACGCAAGAAC
TACTTCGTACTTTGGATGGTCGAAAGCAAGAACGACGATCGATGCCAGACCCGTGCATCT
TCTCAATTTGAAGATCATCCCAATGTTTGGTCACCGAATTGCAGTTTGCCGCCAAGAAAT
CAAGATGACCGTCATGTTGTATCAAGAGGTGAACATAATCATCACCCACGGCAGTTAAGG
ACGAATCATGTCGATGATGATGATGATCACAGTAACCATCTCCTCAATGTAGCGAGAGTG
AATTTTTCACTGCAGAAGTCACTGGTTTTCTTCGTTCACCTTACATCAAAGTTCCCTCTG
GTCATCATATTCCTTCTCATTATCATATATGCCATACCTGCCAGTTTTTCCATCTTGGCC
CTGTACGTTCTTATCACTGTCCTTTTCGCCATCCCATCGCTTCTCATACTGTACTTTGCT
TATCCAAGTTTGGATTGGCTTGTCAGAGAAATAATCACTTGA
>Lus10011702.g|Lus10011702
ATGAATAAGAAACCAGCTGCTGCTTTCCTAATCCCAATCATCCTCTGTTCATTCATCCTC
GAAGCCAAAGGCCAAGTCACAAAAATCACAACAGCAATAGAATCCAGCAGCAAGTCATCA
TCACCAAAACCAAGCCTTGCTGTAATCATAATCATCCTCTCAACCATGTTCTCCCTCACA
TTCCTCCTACTTTGCTACTCCAGATTCTGCCACTCCTCTTCTGATCAACCCACCAACAAC
AACCCTGATCAGAACCTTCCGGTTACTACTAGACCACCCAGGTCCAGGTTCTCAGGGATT
GACCCTCAACTCATCAAATCTCTTCCCTTTTTCAACTTCTCTCGCCTCAGAGGCTCGAAA
CAGGGCCTCGAATGTGCGGTGTGCCTTTCTAAATTCGACGATTCGGATGTCCTACGATTG
CTTCCCAGCTGCAAGCACGCTTTCCACATGGAATGCATCGACCAGTGGCTCAATTCTCAC
GCCAGCTGCCCACTCTGCCGCCACAAGTACGATCCTTCCGACCCCGACAACTTTACTTAC
TCCAACAGCTTGCGCTACTTAAGAAGCCCTTCCAATCTCAGCCGAGACGACCACTCGTCG
TCCACAGTTGAGGTCTTTGTACAAAGGGAGCAGCAGCAAGATGGAGGAGAAGATTGTGAT
TTTGTTTCTTCTGATCATCATAAAGCTACGGAACAATTGTTGTTGTTTCACAAGTTGAAC
CACAGGGTTATTCTTTCTGAGGTTGCGGTGAAGAACAGATGGAGCGAGGTTAACTCTTCA
GACATGCTGTCTCTGAATTCCGAGATGCTGAGAGTGGTTTCGGGTAGTAGATTCTGCTCA
GCTGCCTCTTCTACGCGGCGACTGAATGTGGAGAAGGTCAAGGAAGATATGGGGAAGAAG
AGGGTTTATGAGTCTAAATTGACTAGTAGTTCTGGAGTTGAAACAAGTAGAGATCATTCC
TCGATTAATATTGGGAATGGCGGCTGTAGCTCTGTTCATGAGAATGTGAGGTCCATGTCA
GAGATTGCAAACTTATCGAGATTCAAAGAAAGCCTGAAAGATAAAATTGGGGAGAAGGAA
GATGAGAGAACCAGAAGGCTATGGCTTCCTATTGCAAGGCGTACAGTAAAATGGTTTGCT
GCTGGTCGACAAGGGGAGTTGCAGGGTTTGCAGTACCAACCAGAAGCATTCAGCTTGTGA

>Lus10010513.g|Lus10010513
ATGGCTGCCTGTGACATTCCACTCTTTTCAACTCCTGGGTCTTCTTCAGCTAGCAATACT
CCAATTGACGACAGCTATGAAGAAGCCTGCAGTATCTGCCTCGACCCTTTCACTGTGCAA
GACCCTGCGACTGTAACCAATTGCAAACACGAATACCATCTACAGTGTATTCTCGATTGG
TGCCAGAGAAGCAAAGAATGCCCTATTTGTTGGCAACTTCTTTCCCTTAAAGACCAATCA
AGTCAAGAGCTTTTGCTTGCTGTTGAGGCAGAGAGACATTCACGATTAAGGACCCAAACT
CGTCCTGCATCCGTTACTAGGCCTTACCTCTATGAACATTTTGATGTCGAACAGGACTCT
TATTCAGATGACTCTGACTTTGATGAGCGCATAGGGCAGCACCTAGCTGCTGCTGTGTAT
AGAGCTCGCCAGTTCCAGAGAAGGGATAATAGGTCGCCACCGCGACTCAGTACCTCTAGG
TTATTTGTCTATGCCTCCAACAATGGTGGTTTCAGGAATGATCAACAAAGTTCACCTGGA
GGCAGCAGTTTGAGCCCTGGGTCGTCTGGAACCACTTCACCAATTTCTCCGATGGCTCCT
CCTTCACTTTCAAACTACCACAGCTCTGAAAATCCGGTCGTCAATGACAACCAAGATGGC
CTATTCAGGACCAGGATTTTCATTGGACAGTCGCGAGCTGATAACCATGATGAGCCCGGT
TCTTCAAAGATGCTGTCATTGTCGGACTCCATCAAATCGAAATGGGTTGCTGCTTCATCC
AAGTACAAGGAATCGATCACAAAAGGCACTCAAGGTATAAAGGAGAAGTTGCTTGCACGG
AACAACTCTGTTAAGGAGCTGAGCAAAGGAGTGCAGCGAGAGATGAGTGCTGGAATCGCT
GGTGTTGCACGAATAATTGATCGATTGGAGCTTTCCTCAAAACGCAATGGTGGGAGTGCC
AGCCCTGTCTCTGGGGAAGCCTCGAGTTTATGTTTCAAGGGCAAAGCTGTGGAAGACAAC
TCTCTGGCTCGAGCATTTGAAGAAGAGGCAAGGTTGGAACAAGGTATAAGATTTAATGAT
GCGAATCCCGCCCCGTGCCATCCAGAAGCTCCCCATGTCCAGGTTGGTTACAATAACTCA
GTTCGATCTATTACTACATCACTGTGTCATAATAACAGTTTTCTTAGTTAG
>Lus10004058.g|Lus10004058
ATGGGAGACCATTTTGTTTTGCTGGTGGATAGGTTGCTTACTGAATCTACCCTTGAAGCT
GCAATAGAAAGAAAAAACCAGCTGCATCAACCTGCTACAACATCTTCAAGCAAGGAACTA
GCTTATATGTCATCTCCAATGAAACTCGTTGACTGTAGAATTTGCCATGATGAGGATGAG
GACACAAACATGGAAGTTCCATGCTCTTGTAACGGCAGTTTAAAGTATGCTCATAGAAAA
TGTATTCAGAGATGGTGCAATGAGAAGGGTGATACAATCTGTGAAATTTGCCACCAGCAA
TATAAGCATGGTTATACAGCACCTACTCCTTTGTTCCATTATGGAGGTCTTCCCGTGAAC
ATCAGGGGCAACTGGGATATCTCCAGGAATGATTACCTTCACAATCCTCAGTTCATAGCA
ATGGTGTCAGATGACCATGAAATATTGGGTTCCGACTTCGATGATTACGCTACTCCATCT
CCGAGAAGCCTAATGTGTTGCCGAATAGTGGCCATAATTTTCATGGTCCTTCTGGTTCTG
CGCCATACACTTCCAGTCATCATCGCTGGCGCCGAAGACTACTCTTTGACAATGTTCACA
TTATTGATGTTGAGAACAATTGGGATTCTTCTGCCGATTTATGTCATGCTTAAAGCATTC
ACAGCCATCCAGCGTCGTCGGAACCGTTACCAACAGAGCTCACGTATCGGATTGATGCCA
TCCGATGAAGGGAACGAGCTGCCTCAATTGCAACCTCAGTCTCGGCTTATTAATGTGCGG
TAA
>Lus10014118.g|Lus10014118
ATGGTGGGGAACCCTCCTCTTCAATCCATGGCCGCTTTTGAGCAGAAGCAGAGGCAAGAA
ATCGACCACTATATCAGATTACAGAACGAGAGGCTTCGGATGATGCTGCAAGAACAGAGG
AAGCAACAGCTCGCCGTGCTCCTAAAATCAATCGAGTCAAAGGCGACGGTCCTCCTACAG
CAAAAGGACGACGAAATATCGCTGGTGACGAAGCGAGCGACGGAGATGGAACTCGTGATG
AAACGCCTGGAAATGGAGAACCAAGCGTGGCAGAGGATCGCAAAGGAGAACGAAGCGGCG
GTGATCTCGCTCAACAACACTCTGGAACAAGTCAGGGAGAGCTCCTCGCTAATGATGATG
GTTAATCACAACAACGGGGAGGAAGACGCAGAGTCGTGCTGTTCCGGTAACGACGTTAAT
AACAAAACGGACGCGGCGGCGGGACGGGTGTGTAAAGGGTGCAATTCTAGGGGAGCGTGC
GTATTGTTCTTGCCGTGCAGGCATCTCTGTTCATGCAACGTCTGTGAGGGGTTTCTGGGC
AGCTGCCCTGTCTGTCGTACGCCGAAGAAAGCCAGCATTGAGGCATTAATGGGCTGA
>Lus10005617.g|Lus10005617
ATGAGCGCTATGTTCGTCGTCTACATTTTCCTCCTCTGGTTCGCTTCAAATCCCCCGATT
ACCCACCCCACCGGCGGAGACGTATTCAAGCCCGAGGCCAAGATTGGACTATCGTCCTCC
GAGCTGGAGAAGCTCCCCAAAGTTTCCGGGAAGGAGCTTGTGATGGGGAGCGAGTGTGCC
GTCTGCCTCGATGAGATTGAGGCGGACGATCCAGCGAGGATGATTCCAGTATGTAACCAC
GGATACCATCTTGAATGCGCCGATAAGTGGCTCTCGAAGCATCCATTTTGCCCCGTTTGC
CGCAGAAAAATCGATCTCGCTCAGTTCCTCAACCCCGACCCAGACGACAGTCCTTGCTGA

>Lus10003526.g|Lus10003526
ATGAACACTGGGGGTCGGCTGATTGCTGGCTCTCACAACAGGAATGAGTTCGTACTCATC
AATGCTGATGAAAATGGCAGAATTAGATCCGTTCAAGAATTGAGCGGGCAGGTGTGTCAA
ATTTGCGGAGATGAGATAGAGATTACCGTGGATGGGGAGCTGTTCGTTGCTTGCAATGAA
TGTGCTTTCCCTGTTTGTAGGCCTTGCTATGAGTACGAGAGACGAGAGGGGACTCAGGCT
TGCCCTCAGTGCCGAACGAGATACAAACGTCTCAAAGGTTGTCCTAGGGTGGAAGGTGAT
GAAGAGGAAGATGACATCGATGATCTGGAGCATGAGTTTGACTATGGTAATCTTGAAGGC
TTAACCTCTGAACAAGTTGCAGAGCTGATGCTTGCTGCACGTCTTAACACTGGCCGTGGA
TCGCAAGTTAATGGCTCTGGCTATCCCGGGTCGGATCTTGATTCATCTCCTCCTGGTGCT
AAAGTTCCTCTCTTGACCTATGGCGAGGAGGATGCTGACATTTCATCTGACCAGCACGCT
CTTATTGTCCCTCCTCATGTGGGTCATGCCAACAGAGTTCATCCAATGCCTTACACTGAT
CCATCTATACCTTTGCAACCGAGACCTATGGTTCCTCAGAAAGACATAGCAGTTTATGGT
TATGGTAGTGTGGCGTGGAAAGACAGAATGGAAGAATGGAAGAGGAGGCAGAGTGACAAG
CTTCAGGTGGTGAAGCATGAAGGTGTGAATGACGGTGGAAGCTTTGATGGGAACGAACTG
GATGATCCTGATTTGCCAATGATGGATGAAGGCAGGCAGCCACTTTCAAGGAAGTTGCCG
ATTCCTTCTAGTAAGATTAGTCCATATAGGCTGGTTATCGTTCTCCGTCTTGCAGTCGTA
GCCTTGTTTTTCCACTATCGTATTCTCCACCCAGTCAAGGATGCATACCCCCTGTGGCTG
ACATCAGTTATTTGCGAGATATGGTTTGCTGTATCGTGGATTCTTGATCAGTTCCCCAAA
TGGTGCCCTATAGTACGAGAGACGTATCTGGATCGACTGTCATTGAGGTATGAAAAAGAA
GGAAAACCGTCGGAGCTAGCTAGTGTTGACGTCTTTGTCAGTACGGTGGATCCCATGAAA
GAACCCCCATTAATCACGGCGAACACTGTTCTTTCAATTCTCGCGGTTGACTATCCTGTT
GAAAAGGTTGCGTGCTATGTTTCTGATGATGGTGCCGCTATGCTGACATTTGAGGCACTC
TCGGAGACGGCTGAATTTGCAAGGAAATGGGTTCCTTTCTGTAAAAAGTTTAATATCGAG
CCTCGAGCTCCTGAATGGTACTTTTATCATAAGATGGACTACTTGAAGAACAAAGACCTT
CCGTCATTTGTCCGAGAAAGGCGTGCAATGAAGAGAGACTACGAGGAGTTCAAGATTAGG
ATAAATGGTTTGGTCTCTACAGCACAAAAGGTTCCAGAAGATGGTTGGACCATGCAAGAC
GGGACTCCATGGCCTGGGAACAGCGTGCGGGATCATCCTGGGATGATTCAGGTATTCCTT
GGCCATAGTGGTGTTCGTGATGTTGAAGGGAACGAGTTGCCTCGTTTGGTTTATGTCTCT
CGTGAAAAGAGACCTGGGTTTGACCATCATAAAAAGGCCGGGGCTATGAATGCACTGGTA
CGAGTAGCAGCTGTTCTGTCAAACGCTCCCTATCTTTTGAACGTTGATTGTGATCACTAT
ATCAACAATAGCAAGGCACTTAGGGAAGCTATGTGCTTCATGATGGATCCAACATCAGGG
AAGAAAGTTTGCTATGTACAGTTCCCACAGAGATTCGATGGCATTGATCGACATGATCGA
TACTCCAACAGGAATGTAGTCTTCTTCGATATCAACATGAAAGGATTAGATGGGATACAA
GGACCGATTTATGTGGGTACTGGGTGTGTTTTCCGGAGACGAGCACTTTATGGATATGAT
GCACCTAAGACAAAGAAACCTCCTGGCAAAACCTGCAACTGTTGGCCCAAATGGTGTTGC
CTGTTCTGCGGGTCTAGGAAGAACAAGTCAAAGGCTAAGAAGGATAGCAATAAAAAGTCG
AAGAACCGCGAAGCATCCTCCAAGCAGATACATGCTCTTGAAAATATTGAAGAAGGGAGA
GAAGAATCAAAACCGATGAAGCCGTCAGAGACGAGCCAAGCCAAATTGGAGAAGAGGTTT
GGACAGTCACCAGTGTTCATAGCAGCTGCACTTTTGGAAGATGGTGGCGTTCCTAGGAAT
GCTAGTCCTGCTTCCCTACTCAGAGAGGCCATCCAAGTTATAAGTTGTGGTTACGAGGAT
AAGACCGATTGGGGGAAGGAGGTTGGCTGGATTTATGGTTCGGTTACAGAAGATATCCTG
ACCGGATTCAAGATGCACTGCCATGGATGGCGATCTGTATACTGCATTCCCAAAAGGCCC
GCGTTTAAAGGATCCGCTCCTATCAATCTGTCTGATCGTCTTCATCAAGTTCTTCGGTGG
GCTCTTGGATCGGTAGAGATTTTCTTCAGCAGACATTGCCCGATCTGGTATGGATATGGT
GGCGGTCTGAAGTGGTTGGAACGGTTTTCATACATTAACTCAGTTGTTTACCCTTGGACG
TCCATTCCCTTATTGGTTTACTGTACCTTGCCGGCCATCTGCCTTCTTACTGGGAAATTC
ATTGTGCCAGAGATTAGCAACTATGCGAGTCTCGTGTTCATGGCGCTTTTCATATCAATT
GCTGCAACTAGCATCCTCGAGATGCAATGGGGCAAAGTTGGTCTTGACGACGTATGGAGG
AACGAGCAGTTTTGGGTGATAGGAGGTGTATCGGCCCATCTATTTGCTCTTTTCCAAGGT
CTACTCAAGGTATTAGCCGGAGTAAACACAAACTTCACCGTCACTTCGAAAGCAGCAGAC
GATGGAGAGTTCTCGGAGCTTTACATATTCAAGTGGACTTCACTCCTAATTGCTCCCAGT
ACCCTACTGATCATCAACGTGATAGGAGTTGTGGTTGGCATCTCTGATGCTATCAACAAT
GGCTACGACTCATGGGGTCCATTGTTCGGTAGGCTGTTCTTTGCAATCTGGGTGATTGTC
CACCTTTACCCTTTCCTCAAAGGTCTGCTGGGGAAGCAAGATCGCATGCCCACCATCATC
GTAGTGTGGTCGATCCTCCTTTCCTCTATATTGACTCTATTGTGGGTTCGAGTAAACCCG
TTTGTGTCTCGTGATGGACCAGTGTTGGAGGTCTGTGGATTGAATTGTGTGTGA
>Lus10003525.g|Lus10003525
ATGAACACTGGGGGTCGCCTGATTGCTGGCTCTCACAACAGGAATGAGTTCGTCCTCATC
AATGCTGATGAAAATGGCAGAATTAGATCCGTTCAAGAATTGAGCGGGCAGGTGTGTCAA
ATTTGCGGAGATGAGATAGAGATTACCGTGGATGGGGAGCTGTTCGTTGCTTGCAATGAA
TGTGCTTTCCCTGTTTGTAGGCCTTGCTATGAGTACGAGAGACGAGAGGGGACTCAGGCT
TGCCCTCAGTGCCGAACGAGATACAAACGTCTCAAAGGTTGTCCTAGGGTGGAAGGTGAT
GAAGAGGAAGATGACATCGATGATCTGGAGCATGAGTTTGACTATGGTAATCTTGAAGGC
TTAACCTCTGAACAAGTTGCAGAGCTGATGCTTGCTGCACGTCTTAACACTGGCCGTGGA
TCGCAAGTTAATGGCTCTGGCTATCCCGGGTCGGATCTTGATTCATCTCCTCCTGGTGCT
AAAGTTCCTCTCTTGACCTATGGCGAGGAGGATGCTGACATTTCATCTGACCAGCACGCT
CTTATTGTCCCTCCTCATGTGGGTCATGCCAACAGAGTTCATCCAATGCCTTACACTGAT
CCATCTATACCTTTGCAACCGAGACCTATGGTTCCTCAGAAAGACATAGCAGTTTATGGT
TATGGTAGTGTGGCGTGGAAAGACAGAATGGAAGAATGGAAGAGGAGGCAGAGTGACAAG
CTTCAGGTGGTGAAGCATGAAGGTGTGAATGACGGTGGAAGCTTTGATGGGAACGAACTG
GATGATCCTGATTTGCCAATGATGGATGAAGGCAGGCAGCCACTTTCAAGGAAGTTGCCG
ATTCCTTCTAGTAAGATTAGTCCATATAGGCTGGTTATCGTTCTCCGTCTTGCAGTCGTA
GCCTTGTTTTTCCACTATCGTATTCTCCACCCAGTCAAGGATGCATACCCCCTGTGGCTG
ACATCAGTTATTTGCGAGATATGGTTTGCTGTATCGTGGATTCTTGATCAGTTCCCCAAA
TGGTGCCCTATAGTACGAGAGACGTATCTGGATCGACTGTCATTGAGGTATGAAAAAGAA
GGAAAACCGTCGGAGCTAGCTAGTGTTGACGTCTTTGTCAGTACGGTGGATCCCATGAAA
GAACCCCCATTAATCACGGCGAACACTGTTCTTTCAATTCTCGCGGTTGACTATCCTGTT
GAAAAGGTTGCGTGCTATGTTTCTGATGATGGTGCCGCTATGCTGACATTTGAGGCACTC
TCGGAGACGGCTGAATTTGCAAGGAAATGGGTTCCTTTCTGTAAAAAGTTTAATATCGAG
CCTCGAGCTCCTGAATGGTACTTTTATCATAAGATGGACTACTTGAAGAACAAAGACCTT
CCGTCATTTGTCCGAGAAAGGCGTGCAATGAAGAGAGACTACGAGGAGTTCAAGATTAGG
ATAAATGGTTTGGTCTCTACAGCACAAAAGGTTCCAGAAGATGGTTGGACCATGCAAGAC
GGGACTCCATGGCCTGGCAACAGCGTGCGGGATCATCCTGGGATGATTCAGGTATTCCTT
GGCCATAGTGGTGTTCGTGATGTTGAAGGGAACGAGTTGCCTCGTTTGGTTTATGTCTCT
CGTGAAAAGAGACCTGGGTTTGACCATCATAAAAAGGCCGGGGCTATGAATGCACTGCGA
TGGCGGGGGAGGATCGCCGTCGACGCCATGGGTGAGGAAATGGCGGCGAAGAGAAAGGGT
CCCGTGGTCAGCCAGAGCCACGACCTCCTCATTAAGAAGCTCCTCGCTTCGATCAACTTC
ACTCCCGATCATCCCGTTTACCCCGTCATGGTTGAGGAGACGATTTCCAGCTTGAACGGC
GGGAAGGGATGCAGTAAGGATGAAATTTCCGATTTTATATCCACCAAGTACACGGTTTCC
CCTGTTGTGCATTCAGCTAGGTTACCTTTAGAGTTAGACAAGTGTGTTAGTGATGAGGTG
ATAGTGGTCACTTCAGGTAATCTGTATACTGCTCGAGCTGTAAATGCTGATGGGGGGATG
CTGGTTCTAGTGGTGGGGAACTAA
>Lus10003992.g|Lus10003992
ATGGAATTCCAACCATCAAATACAGATGATCATCAACACCATCATTATCATCAAGAAGAA
GGAGAAACAAGAAGGATAATGGAAGCACTCTCCACTCTCTCCACACAATCAATGACCGAC
CTCACCTCTTCCATCCTCTCCTTAACCGATCACCGCCGCCGACGACTCTCTACCATCCTC
ACCTCCCCAACCGCCTTCTCCCTCTCCTTATCACACCTACACTCGCTATCCCTTCCTCAT
AAAACCCTCTTAATCTCCAAACACCTCCTCTCATCACTCCACCTCCTCACCTCCCACTTC
CCTATTCCTCCTCCACCGCCGCCAACTTCCTCCTCCTCCTCCATCCACCGTGACCTCGAC
GCCGCCCTCCTCCTCCTCCACATATGCGACCTCCTCCACCGCCACCCGGACGTCCTCGAC
ACCACCCCCTACGAGGACTGGCGGGTCGCCCTCACCGCCCATTTCGCTGACCTCATTCTG
ACTCCAGCAGCCGTCGGAGTTTACTACGGGGGCGTGTTGGTGCCGTTTGTGGAGTTGGTG
GTGAGGTGCTGGAGGTTTGTCCTTGGTGGTGAATTTGGGTGTGGTGTTGTGGAGGGGGAG
ACGCCGGCGGATCCAGCGGCGGTGGTGGGACTGCCATCGGTGAGTGGATCAGAAGGAGGA
GGAGAGTGTGTGGTGTGTAAGGAGGAGATGGAGGAAGGGAGGGAGGTGTGTGAGATGCCG
TGTGGGCATTTGTTTCATTGGAGTTGTATATTGCCGTGGATTATCAACCGGAATACTTGT
CCAACTTGCCGCTTTCAGCTCCCCACGGAGGATGTTCATGGCGAGATCCGGCGGCTATGG
GGGTTTCTCGTTAAGGCCGCTAGTGGGGCCCCTGCTTAA
>Lus10012975.g|Lus10012975
ATGTTCGCCGGAGATAGACAAGTCAGTCCGGCACGATCAAAAGTTTACGTTGACTTTCAC
TTTTATTCCCCTTTTCAGATGTACCCCTTCGCCTTCTTCCCCATCCTCCTCCTCCACACC
CTCGGAGCCTTCGTCGTTGAAGCGCAGCCGAGCATAACCCAGGAGTACACCGCTCCGACC
TCGTCGCAGGGCACGGTGAATAACTTCCAGCCAAGCTTGGCGGTAGTAATCGGAATCCTA
AGCATAATGTTCTCCGTAACATTTATCCTCCTAATCTACGCAAAGTTCTGCCACCGGGGA
GGATCCTCCGCCGCACACGCAGACTTGCTCCGCCGCCAAGGCGGGCTAGTCCGGTCAGCG
TCCCGTTTCTCCGGGATTGATAAAACCGTCATCGAATCGCTCCCGTTCTTCCGATTCTCC
TCCCTCCGAGGAAATAGGGAAGGTCTGGAGTGCGCTGTATGCATCTCGAAATTCGAGGAT
GTTGAGATCCTGAGACTGCTACCGAAATGCAAGCACGCTTTCCACATCAATTGCATCGAT
CAGTGGCTGGAGAGACATTCCAGCTGTCCGATTTGCAGGGCGAAAGTCAACGCTGATGAC
CCCACCATCTTCGCCTACTCCAATAGCATGCGTATGATGTGGAGCCAGTCAGGGCGCGGA
GGAGGAGAAGGATCGGAATCCATGGCTGCTGAGGAGCGTGGGCAGGAATTGGGGCTTTTC
ATTGAGAGAGAAGAGAGTGGTCGAAGGTCGTCGTCGAGGTTCAGCGTCGGTAAATTAGGG
AGGAGCGGGAGAAAAGACGAAGAAAATCAGGAAGCTCCGATTCTGGAGGAGGATGGGGAA
GAAATTGGGGGTAATTACGATAAGTTCAAGCACAGGATTGTAGTGTCGGATGTTGTGTTT
AAGAACCGGTGGAGTGGCGTGACGTCGTCGGATTTGATGTTTCTGAGCTCGGAGATGTTA
ATCGATGAAGTCTCGGGAGCGGCGGCGGGAGTTGGAGACCAGATGCCGTCGACGTCGAGT
AATGTAAATTGTTCGAGGGAGATTGCGAATTCGGCGCCAGCGGATAGAAGATCGGTATCG
GAGATGAGTGGGGTGTCGAGATTGAGGAGTATGGAATGGGCGGCAGCGGGGAGGAATGCG
GGGGAGGAAGAGAGGAGGCGGAGGCTGTGGTTTCCGATCGCGAGAAGAACGGCGGAGTGG
TTTGCAAACAGGGAGAGGCGGAGTATAGTAGCAGACCGGTAG
>Lus10004821.g|Lus10004821
ATGCGGAAATCGTTTAAGGATTCTCTCAAAGCTCTTGAAGCTGATATTCAGTTCGCTAAT
ACTCTGGCATCTGTTTATCCTACCGAGTATGATGGCGGGTGTCTTCAGATGAGATTATCA
TACAGCCCTGCAGCTCACATTTTCCTGTTTCTTGTCCAATGGACAGACTGCCATCTAGCC
GGTGCCTTGGGATTGCTTCGAATTCTTATATACAAGGCTTATGAGGATGGGAAGACAAGC
ATGTCGATCCAGGAAAGGAAAGCTAGTTTGAGGGAGTTCTATGGAGTTGTGTTTCCTTCT
TTGTTGCAACTTCAGGGAGGGATCACTGACGTGGACGACAGGAAGCAGAGGGAGCTATGC
GCCAAGTACAGCAAGAAGAAAGATTGCGTGACAACGGACAAGGGGAAGCTCTCGGAAATC
GACCTCGAAAGAGAGGAGGAATGTGGGATCTGCATGGAGAACAACACCAAAGTGGTGCTT
CCTAAATGCAGCCATTCTCTCTGCCTCAAGTGCTACAAAACCTGGCGAGCAAGGTCGCAG
TCGTGTCCATTCTGCAGGGACAGCCTGAAGAGGGTGAACTCAGGAGATCTGTGGGTGTAC
ACAAGCAGCAATGAAATAGCTGACCTCTCGGCTATAACGAGGGAGAACTTGAAGAGGCTG
TTCATGTACATTGATAAACTCCCTCTGATAGTGCCGGATCGGACTGTTGTTTCCTATGAC
TTAAGGTACCAGTAG
>Lus10004813.g|Lus10004813
ATGGCACCACCGGGAACGTTTATTCCAAAATTGCAAGTTGCGGCAACAGCAATTCTCAGC
TGGAGCTGGACTGATTGTTCACAGTTGCAGGTCACTCTTCCATTCTCTTATTCCGTCGCT
GCTCTTCTTATAATGGACGAAGACTCACATCATTCCGCAATCGACGTCGACGACGGAGGT
TCCCCGTCTAACTCCGATTCTGGAAGGGACGGTGAGTCATCTTCTTCTTCGCAAGTCCGG
GAGGAAGACGAGGATCCTGAGCACGGCAGCGAGCACCACTACCATCGTTTTCCGGAGCCG
GAGATCGAGCAGCAGCGTCAGTATCATCAACAACAAGAGGTTGGCGTCTCCGATCTAGGA
AGGAACTCGCCTGATGCTAGTGGTCTTCCGTCGCTTGGAGATGACACTTGGTCTTGTGTC
ACTGTCATCCTCACCTTTTGGTTATTCGTTTCGATGACTTTGATATTTGGAGTATATGGT
CCGGAGAGTCTCAAGTTGGGGCCGAATTGCTCCCTTCTTATCCGACCGAATCCCTTATTC
GTGCAGACTGTAAATGTGGAGGAATTGGATGATTCCAACCCTGGTCTAATGCTCTATGGA
TTTTATAAACCTCCTTCACTCGATAAGGTAGAGACATGGTTGGACAAGCGCAAGGGAAGT
GTTCCCTATAATTCTCACGAGGCAAGTTTGTTCTGTGAAGAAGGCTTCGACCAGTGGCTG
GACCAGCCTGCATATCCTAATTCTACTCTATCATGGCACATAATCCATGGAAGTGGTACT
ATCTACCAGAGGATAAGCAGATCTTCTCTCTACTATGTCGCTCTTGGCAACGTGTACTCC
GAGACAGTGCAGGTGCAGTTGAAAATCAAAATAAGAGCTTTGCTGTATGACACAAGTGGA
GCTTATTACAAGTGCTCATTCCCAGATGGGAGGTGTCGTTTACCGGTGTCATTCCTGAAC
GATAATCCTGTAGTTTTAACAACGCCTGGTACAAAACAGGCATCGATTGGAGAAGAATGG
TACGTTAAAGTGTCCTATGGACCACGATGGGCATTATATATACTCGGTATTGCTGCATTG
TCGATCCTCATGCTGGTGGCCTTAAACCTCTTAAACAAGTTCCGATGCATGAATGGAGAA
AGCAGCGGTACTAGGGGAACAAGAGCCCCTCTGCTTTCAAATAAAGAAGATGACCTCTCA
AGTTGGGGGTCTTCTTACGAATCTGTGTCCAACGACGAGGAAAACAATCTTGAAGAACTT
ATGCGAGCAGGTCATCGAGAAGGGAAATCATCGAGGGATGGTGATGATAGCAGCTATACA
CGGCGACTTTGCGCCATCTGTTTTGATGCCCCGAGAGATTGCTTCTTCCTCCCGTGTGGT
CACTGCGTCGCTTGTTTTGCTTGTGGAACTAGGATCGCTGAGGTCTCTGGTACATGCCCG
ATCTGCCGTGGGCACATGAAGAAGGTGAAGAAGATTTATACAGTCTAA
>Lus10006651.g|Lus10006651
ATGTTCATCCTCCGCGTTCACTCCGTCGACGCAAACCATCCTCTCCATCTCGAGGAGAAC
CCCTTCTCCGTCGTCTCCTCCGCCGCTAACCCTACCCCGTACCCTAAGTACAGCGAAAGG
AGAGGCGTCGTTCATCTTTATCGAAGCGCATCACGCAGTTCTTTGCCGAACTCTACCTCT
CGCTCCACGTCTCTCTTCGTTGTCGCCGCCCCCAACTACTTGTCCGCCGACGATTTTGTC
CGCTTCTGCGAGTCTCACATCGAAAATGTGCTCGAGCTCGTCTTCATCAGAAATGATGGG
ATGGAGGATCGGTATAGTGTGTTGATCAATCTTGATTCCCAGTCGGCAGCTGATATATTC
TATAATAACTTCAATGGAAAGCGGTTCTCGCCGGCTGAGGCAGAGGTATGCCATATCCTG
TTCGTATTGTCAGTCGACTACACTGAGTCCGCTGAAGAGGCCAGCACTCCTCCAACCGGG
TTCACAGAGTTGCCTACTTGTCCAATATGCCTTGAGAGATTGGACCCCGACACTAGTGGA
ATACTCAGTACTCTCTGTGATCATTCATTCCAATGTTCTTGCACTTCGAAGTGGACGTAT
TTGTCTTGTCAGGTTTGCAGACTTTGTCAGCAGGAGGATGAGAAACCAACTTGTGCTGCA
TGCGGGACATTGGAAAATATGTGGGTTTGCCTGCTGTGTGGCTTTGTGGGTTGTGGAAGA
TATAAAGAAGGGCACGCTATAAGGCATTGGCAATATACAGAGCATCGTTACTCTCTTGAT
TTGAGGACACAGCAAATCTGGGACTACGTTGGTGATAACTATGTCCATCGTCTAAACCAG
TCAAAAGCTTATGACAAGTCCATTGATGTGAATGCCAACTGTAGATCAATGGAAGGAGAT
TGTGGAACCTGCGAGTGTAGTGAGGATTCTGGATTTGGTGGTGCTCTTTATAGCAGCAAA
GTTGAAGCAATTGTAGATGAATATAACCGTCTCCTTGCAACACAGATGGAGACTCAAAGA
CAGTACTACGAATCTCTAATTACAGAAGCCAAAAGTAAACAAGAAACGTCAATCTCAGAA
GGATTAGAGGAGGCTTTGAAATCAACAATACAGGACCTCCAAAATAAATTGGATAAGTGT
GAACTGGAAAAGAATGCAGTGGCAGAAACTAACAAAGGTCTCATAAAGGATGAACAAACT
TGGCGTAAAAAGGCTAAAGATATAGAAGAAAGGGAAGCTTCATCATTAAGGAGCAAGGAT
GAGATGATACTTGATCTAGAAGAACAGATCCGAGATCTAACAGTTTACATGGAAGCACAG
AAGACGTTGAAGAAGATGACGGATCCAAGTGATATCCGGGAAGGGACATTGTTGGCCGTG
CCTTTGAAGGAATCATCTCCAGCTAAAACCAAAAGGAATGCAAAGTTGAGCAAAAGACGA
CATTAA
>Lus10002194.g|Lus10002194
ATGGCGCAACCAGCTCCGGCACCGGCGTCCGTCCACTTACTCCCTCCCTTCGGCTACATC
GACAGCACCGGCGTCCTCGTCTTCGATCCGTACCACATCGAAAGGCAATACAACCTACCT
CGCCGCCGCCACTCCCCTTACGACATGAACAGCAAGATCATGCTCGCCGCAATCATTTCT
CTTTCCCTCGTCAGCGCCGTAGTCATCCTCCTCCACCTCTATGCCCGCTACGTCCTCCGC
CGCCGCTACCGCCAGAACGTCTTAATTACAACCGACGGCGGTGCAACGACGATCCCACGA
AAGACCGGCCTGGACCCCACCGTGATCGCCTCCCTCCCGATCTCTGCTTACAGGCAAGGG
TCATCAAACGACGCCGTGGAGTGCGCGGTGTGTCTGAGTCTGCTCGAAGAGGATGAGATG
GTGAGGAGCCTGCCCAATTGCGGTCATGGATTTCATGCCGAATGTGTAGACAAGTGGCTT
AGCTGTCACACCACGTGTCCAATTTGTCGGACTGAGGCTGAGCCGCCAGTTACAATTAAT
ATTGAGCCGGAACCGCGGGAGGATGCGAAAGTGGTGCCCACTGAAGCGGCAGCGTTGAGC
TCCAGAATGGGTTCGTTTAAAAGGATGCTGAGCAGGGAACGGTCGTCCAGGAGAATGCAG
ATTCAGATTCGAGAAGATCAAGGAGGGCAAGATCTCCAGAGACAGTAA
>Lus10000513.g|Lus10000513
ATGAGTTTTGTTTTCCGAGGGAACAGAGCTGAATTAGATTTAGAAAATGGCTTTCCTGGA
TTCGTCCCTGAGCGCCGAGCAATGCGGGTTCACCCGACTCGGCCAGTTAATTCCAACTCA
CTTGTATTCCTCGTCACAGTTATATTGTTGTTCATGATATTGAACTCGCACCAAATGCCT
CCTAATTTTCTGCTTTGGTTGGTGCTTGGGGTATTTCTAATGGCCACAATCCTAAGAATG
TATGCAACTTGTCAACAATTGCAAGCTCAAGCGCAAGCTCATGCTGCTATAACTAGTGGG
CTTCTTGGCCATACCGAATTAAGGCTGCATATGCCGCCTCCCATAGCACTTGCAACCAGA
GGACGTTTGCAGGGGCTCAGGCTCCAGCTTGCTCTTCTCGATAGAGAATTTGACGATCTG
GATTATGAAACTTTGAGGGCACTGGATTCTGATGTGGTTCCCACTACATCAATGAGCGAG
GAAGAGATAAATGCTCTTCCTGTTCACAATTATAAGGTGTCGGGTTCTCAAAGTTCGGTC
CCTTCAGTTTCAGTACAACAAGCATCATCTTCCATTCAAGTAGAGCCAAAGAAGGAGACA
TGCTCTGAGGTCGGAAACTTGAAGGTTACAGAAGATGAACTAACTTGCAGCGTGTGCTTG
GAACAAGTTGACGTTGGAGAAGTCATACGTACCCTCCCATGCTTGCATCAGTTCCATGCG
ATTTGTATAGATCCATGGTTGAGGCAACAGGGAACATGCCCAGTTTGCAAGTATAGGGCA
GGATCCAGCTGGCCTGAAAATGGACAAGGTGCCGATGCTTCTTACATGGTTTAG
>Lus10010069.g|Lus10010069
ATGGATGATAGTTGTGCTGTTTGCGCTGATTCCTTGGAATGGGTCAGTTATGGTGCTTGT
GGCCATCGCGAGGTCTGCTCTACCTGCGTCGCTCGCCTCCGTTTCATCATCGAGGATCGA
CGATGCTGCATCTGCAAGGCGGAATCCGATGTTGTCTTTGTCACCAAGGCTCTTGGAGAC
TATACGAGGATGATTAATGACTTTTCAGTATTGCCATCTGAACCAAGGGAGGGTCGGGTT
GGGTCATATTGGTATCATGAGGATACCCAGGCATTTTTTGACGACGTGGAACACTACAAG
ATGGTTAAGGCAATGTGCAAACTCTCATGCAGTGTATGCGACAAGGCGGAGGATGAGACT
AACGATGGTGCCAAAAGGCGCTCCAAGTTTAGGAACATTGAGCATCTGAAGGGTCATTTG
TTTCACAAACATAAATTGGTTATGTGTAGCCTATGTTTGGAAGGGAGGAAGGTATTTATT
TGTGAGCAAAAGCTATATACTAGATCACAGCTTAGTCAGCACATCAGCACAGGGGACTCT
GAGGTTGATGGTAGTGAAAGTGAAAGAGGCGGGTTTAGGGGTCATCCCATGTGTGAATTT
TGCAAGACTCCATTCTATGGCGAAAATGAGTTGTACTCCCATATGTCCAGAGATCACTAC
ACCTGCCATATATGCCAAAGGCAGCACCCTGGACAATATGTATATTATAAAAACTACCAG
GACCTAGAAATGCACTTTCGTCATGATCATCTTCTCTGTGAGGATGAGTCGTGCCTTGCC
AAAAAGTTTGTTGTTTTTCAAAGTGAAGCAGAATTAAAGAGGCATAATACCATTGAACAT
GGTGGCCGGATGTCCCGTTCGAAGCGTAATGCTGCTCTACAGGCATCTCATGACATAAGC
CGTTTATTGCATTTTCAGATACCAACAAGCTTTAGGTTTCACCGTGAACAAGATCCTCGT
CGTGGAAGGGGACGTACATCTCGGCGTGATGAACCTGATAATCAGCTTTCTATGGAAATA
CAAGCAAGTATGGATGCTTCCTTCCCTAGAGGAACGTCTCATGACCCCCCATTGCCATCA
TCTGGTACCCAAGTTACGGATCTTGGTTATGATATGGATCCAGACGTTCAGTCTTTAGAA
TCATTAGCTTTAACAGAATCTACCCCTTCAAGGTATCTTCAAGCCTTAGGGCACAGTTCT
AGGAATGGAGCTTTGCAAGAATCCGCCTTTCCTCCACTTGCTATGATTCCTAGTAGTAGC
CAGCAGAAGCCCACACAAGAACCAGAAGGGTTACCAAATACGACTATGGCAACTCATCTC
AGACGCAAGAACAATAAGGTTACTGTTATTAGCTCACCCCAGGGATGGGCGACAAGTAAT
GGCCCTGTTTCCAGTAGTTCTACACAGTGGCCTGCCATAAATACTGCACCGTCAATCTCA
CAGAGTACTGACAGTGCTCCTTCAGTTTCCAGTCATGCAAGTCCTCCTGTTCGACCAGGG
CATGCTCCTGGTCCTCCTGGACATCAAGGGAGTTCTACACAGTGGCCTGCCATAAATAAT
GCACCATCAATCCCACACAGTACTTTCAGTTCTCCTTCAGTTTCCATAGTGCATGCTCCT
GGAAATCAAGGGAGAACCAGTAGAATGAGTCATTCTGCATCAGCTCCAAGTCTTGCTGAG
AGTAGACTATCAAAGCCAACCGTTTCAGATTTCCCACCAGTTTCAGCAACACAAGTACGG
AAAACAACCCCTGCTGTGCAAGTTGTGCCAAATGTTGAAGACGTTCAAACTGCAAACAGG
TCTTTGGTTGAAAAAATTCGTGATGCCCTTCAGCATGACGAGGCTAAGTATGCTTCTTTC
AAAGAAATCTCTGGTCAGTATCGTCAGGGTTCCATTAGCACTCCAAGGTACTTGGATAAC
GTGAGGCAGTTTGGATTGTCGCATCTTGTTATCGATCTGGCTAGTCTATGTCCTGATCCT
CAGAAGCGCCAGGAGTTAGTTGGCACCTATTTCGATAGTTTGGAGAGTAACGGCCAGCAG
GAAAAGGTTGGTGGCCGCCGGGAAACCCAATTGCAGGAGAGTAAAGGTAAAAAGGGCAAG
GGGATAGCTACTGAAGGCAGTAGCTCAAGGGACAGATTGGCCGACAATATTATCAGCACT
GTTAGGACACTACAGTCAAACCACAAGCCTCAGGAGGAAGAGGTTGAGGTGTTGTCCAAG
GATGGTTACCGGAATTCGAAAGGCAATTTAGTGGCTGATCAACGAAGTTCCAAGCAGGGG
GGTCAACGTGACTCTACATCTGGTGATGTATCCAAGTATAAGAAGAAAACTCCAAAGTTC
CTCAGAGCGAGACTGGGTGATGGGTCAATGGCGGCGATGTTAGACACGAGAGATTCTGAA
CCAGACCTGGATCCAGGTTCCCTTTCTGAAACATCAGATAGTAATGGTTTGCCTGTTCGC
GGGGTGTGGCGAAAGGGAGGAAGTAAGAAACTGTTTGCTTAA
>Lus10002679.g|Lus10002679
ATGACCAAGAATCTCACCGCCGCCGTCGCTGGCGAGCCCTCAGTAGAACTCGACCTCGAC
TCTTTCCTCAAACTCCACTCCACTTCCGACGACGACGACGATCCTAATCCCCTTCCTCAC
CGCTCCCTCGACGAAATCCTCAACGACTCCGATTCCTCTCCTTCTCCTCCTCCCTCCCCT
TCCTCTCGTCTCATCCGCTCTACGGATTTGCATCCGCAACCTCTTAACCGCGCGCAATCT
CTCGGTTCGAGTTACAATTCTGGACAGTCCAAGTCCGATTCGTTCGCTCGGGTTAGGGCC
AGCTTGTTATCCACTGATCGCTCCTGGAGAGGAGCTTCCGCTGCTTCTACTGCGAACCGG
ACGTTGCCGTCTTTGTTTGGCGGAGTGAGATCCAATGTGAAACCAGGTGCGGCGCTTGCT
GCTGCTGCTGCGGCTTCGAGGTCGCTCCCGACTCCGCACGCTGCCGCAATTAAGTCCAGG
AGGGCCGGCACCGCTGCCGCAATTAAGTCCGGGGGGGCCGGCAGTGTAACTGCCGCGGCG
CTGCAGAAGGTTCTGGTGAGTGAGGAGTTTGGTTCCGGTGGTGGTGGTGGTTTTGATCCG
GAGATTGCTTCGACTCCGTCAAATGGAGAGTCCGTTGAAGCTGGAAGCTCTGAGAAGGAA
ATTGCTGAAACAAACAAAGATGAAAATGAAGTCAAAACCGAAATTGAAGTGGACGAACGA
GCTGTTAACGCTGACAGTGGAGTTAGCCGAATTTCCGATGCTACCATTAGCCAAAGTCCG
GATGATGCTGTGGCAGTTTCAGCTGCCAGTGAGTTTGATGAAGATGGGAAAGAAACGTCC
GTGTTAGCTGATGATGATGATGATCGTTCTGCATTACTGGTGGGGGGTGACTCCATTGGA
GGATATCAGGATAATGAAGATGAGGCGATCGACAATGACTCTGCGTTGGAAGAGGTAGAT
GAGGAGGAACTTGTGAGTCCTGGCGATAATTTTAGTTCCCATGGCGATGGTTCTCAGCTT
TTAGACGGGAAAATGGAACAGCTGGAAAGTGGGGGGATAAGTAGGGGAGAGCATAAGCTG
CAACCTGTCCTAAAGCCTCTTGAAATGGCAGAGGAACTTGAGAAGAAGCAAGCTTCGACT
GGCTTGCACTTGGAAGAAGGTGCAGCTGCTCAGCCAATGAGGCTTGAGGGTGTTCGAAGA
GGTTCCATTACTTTAGGATACTTTGACAATGATGCCAACAATATTATCTCTAGAACATTG
GCATCTCAGGCTTTTAAGCGAGATCACGGTTCCCCTCAAGTCCTAGCTGTTCATCTTAAC
TACATTGCTGTTGGCATGTCGAAAGGTCTCGTTTTTGTTGTTCCGAGTAGATATTCTGCT
CAAACTGTTGATAGCATGGACACGAAGATGCTGATGCTTGGCATGCAAGGGGATCGATCT
CATGTCCCGGTAACTTCCATCTGCTTCAATCATCAAGGGGATATGCTATTGGCCGGTTAT
GGAGATGGTCATGTTACTGTCTGGGATCTGCAGAAAGCTTCTGTAGCTAAAGTTATTACT
GGCGAGCATAATGCACCTGTAGTTCATGCATTCTTTATGGGCCAGGACTCTCAAGTAAGT
CGTCAATTTAAAGCTGTGACTGGCGATAGCAAAGGTGTGGTAGTGTTGCATTCATTCTCA
GTGTTGCCCTTGCTGAATCGATTCAACATTAAAACTCAGTGTCTTCTTGATGGACAAAGA
ACGGGAGTTGTTTTATCAGCCTCACCACTTATCCACGAAGAGTTCTCTGGAGCTGCTGTG
CCATCTTCACCTGCTAATGGATCTATTTCATCCAGCAGCATTGGGAGCATGATGGGAGGT
GTAGTTGGAGGAGATGCAGGTTGGAAACTTTTCAATGAAGGTTCTCCTCCAGCTGAAGAA
GGTGTGGTCATATTCGCCACTCATAAAACCGCACTGGTGATCAGACTTACTCCTTCGGTG
GAAGTATATGCAGAACTCTCCAGGCCAGATGGTGTCAGGGAAGGTTCAATGCCTTATACC
GCCTGGAAATCTACCCTGCAAACTCACAGTTCACATACTGAAAATGTTCATGCAGATGCT
GCAGATAGAGTGTCCTTGCTAGCAGTCGCTTGGGATCGAAAAGTTCAAGTTGGAAAATTA
GTGAAGTCTGAGTTGAAAATATATGGAAGTTGGTTCCTTGATAGTGCGGCCATAGGTGTG
GCTTGGTTGGATACTCATATGCTCGTGGTTCTCACGGTCACCCGACAAATTTACTTATTC
TCAAATGATGGTACCCTGATTCACCAGACTGGTTTCACTGTTGATGGTCCTGGAGGAGAT
GACCTTGTGGCTTATCATACTCAGTTCATGAATGTATTTGGAAACCCTGAGAAAGCATTC
CACAACTGCATTGCTGTTAGGGGAGCTTCAGTTTACATTCTTGGAACCACACAGCTACTT
ACTTCCCGCCTTCTTCCTTGGAAGGAACGTATACAGGTTTTGCGTGGAGCTGGAGACTGG
ATGGGTGCCCTGAATATGGGAATGACTTTTTATGATGGGCAAGCTCATGGTGTTATTGAC
CTCCCTAGATCTCTGGATGCTGTTCAAGAAGCCATAATGCCATATCTGGTGGAGTTGCTA
TTATCATATGTAGATGAAGTATTTTCTTATATTTCAGTAGCCTTCTGCAACCAAATTGAA
AAGGTGGAGCGGCAGGACGATTCGAGGAATGAAAGCGGTTCTGTGCATTCTGAAATAAAA
GAGCAGTTCACCCGTGTTGGTGGTGTTGCAGTGGAGTTTTGTGTTCACATACGGCGGACT
GACTTACTTTTTGATGAAATTTACTCCAAGTTTAGAGCTGTTAAACACAGAGATACATTC
TTGGAATTGTTAGAGCCATATATATTGAGAGATATGCTTGGTTCTTTACCACCAGAGATC
ATGCAAGCACTAGTTGAGCATTACAGCAGCAATGGGTGGTTGCAGCGTGTAGAACAATGT
GTCCTTCATATGGATATCTCTTCTTTGGATTTTAATCAGGTGGTGAGGCTGTGCCGTGAG
CATGGGCTTTTTGGCGCCCTCATCTATCTTTTCAATAAAGGATTGGACGATTTCAAGGCA
CCTTTAGAGGAGTTGTTGAATGTTACACGTAATAGTCAAGGGAAGGATGCCACTGGTCTT
GGGTATAGATTGCTTGTGTATTTAAAGTATTGCTTTTCTGGTCTAGCATTTCCTCCAGGA
CATGGAGCTCTTCCTCCTATGCGTTTGCCTTCTCTTAGAGCGGAGCTTGTGCGGTTCTTG
CTGGAAGTTTATGAAGCTGGAAAGCCACAGCCCACCTCAAGCTTGTCATCAGAAGGAAGA
TATCCTAATCTGTATCATCTTTTACAGTTGGATACAGAAGCTACGTTGGATGTTCTGAGA
TGTGCTTTTGTGGATGACGGTAGTCGAAAGCCTGATATTTCTTCAGATAACAATTCTGAA
GTACAGAAAGAGCACCTGCTTAAACAAGATGCCACAGATGAAACTCAGAATCTATTAGTT
CAGAACACAGTTGATGCTCTTGCACTAATTATCGAAACAGATACATTAAGAGCTTCTGCT
AAGATTGGTGATGATGGATCGGCAGAGGCATGGCCTTCAAAGGGAGATATAGGATATGTA
ATTGAATTCATTGCTCAACATATCGCAAGTGGAAAAGCCCAAGTTTCGAAGAGGGTACTA
AGTAAGATATTAGAGTACCTGACATCACAGAATGACTTCTCGCTTAGTATTCCCACACAT
ACATCTGAAATTTTGAAGGGAAGAGAGAAGCGAGTGCTTGCCCTTTTGGAGGTAGTGCCT
GATACCGACTGGAATTCATCGTATGTGTTGACACTCTGCGAGAATGCACATTTCTATCAG
GTATGTGGCTTAATTCATACCATGAGACGTCACTATCTTGCAGCCTTGGATAGCTATATG
AAAGAAGTGGGTGAACCCATTCACACATTCCTTTATATCAACAACATGTTGGAACAATTG
AGCAATTCTGAATTGAATGAGTTTCAATCTGCCATCATGTCTCGAATTCCAGAGCTGCTT
GGCTTGAGCAGAGAGGGGACACTCCTACTTGTCGTCAACCATTTTTTTAAGGAGATGCCG
CACATTCTTTCCATATTGCAATCACATCCTGAAAGAATGTTTCTCTACTTGAAGACAGTG
ATTGAGGTTCACTTGTCTGGGGCTCTAGATTTCTCGCAGTTATTAAAAGGTGCCAGCTTA
GATGCTTTAATGAGAAGAAAAGTGAAAGCTCAGCCTAAAGATCTTGAGGCTTATTTGGAA
AGAATATCCGACTTTCCTAAGCGCATGCGAAATAATCCTGTTCCTGTCACTGATGATATG
ATTGAGCTTTATGTGGAGTTACTCTGTCGATATGAACGCAATTCAGTTCTCAAATTCCTG
GAGACTTTTGACAGCTACCGTGTAGAGCACTGTTTACTCCTGTGCCAGGAGCATGGTATA
ATAGATGCTGCTGCATTTTTGTTGGAGAGAGTAGGTGACGTGGGATCTGCTCTTTCACTT
ACGCTTTCTGGACTCAGTGACAAATTTGTGGAACTTGATCAAGAAGTGGCAACTTCACTG
AAGGCAACTCGAGGCCGTTCCTCCAGAATTGAACATTACAATACCGTTTTGAAGACAAAA
GAGGTGAATGATATAGAGTCCATTCTAAAGGCATGTGTCGGACTTTGTCAGCGGAACACC
CCTCGCTTGCAGCCCGATCAGTCAGAGATGCTCTGGTTCAAGCTACTCGACTCGTTCTGC
GCACCTTTAATAGATTCATCCAGTGATAATAGCATTTCGAAAGAGGGAAATAACAGCGCC
GGATTGATGCCAGATACTTTAGGCATATTGGAAGATGACGAGTCGTGCACGATCAAGTGG
AAAATTGGGAAGAGTCACAAAGGCGCTCACATCTTGCGCAAATTATTCTCTCTGTTCATC
AAAGAGATTGTTGAAGGGATGATAGGGTTCATCCCGCTCCCGAGCATCATGTCTAAGCTC
CTCACTGACAACAGCGGCCATGAATTCGGGGACTTCAAACTTACAATCCTCGGGATGCTT
GGCACTTACGGATTCGAACGAAGAATTCTGGACACTGCCAAATCCCTAATAGAGGATGAC
AGCTTCTATACCATGAATCTGTTAAAGAAGGGGGCATCTCATGGATATGCACCTCGAAGC
CTTATGTGCTGTATATGCAGCTGCGCTCTCACAAAGAACACTTCCAGCTTTCGCGTCAGG
GTATTCAATTGCGGCCATGCAGCCCATCTAGAATGCGGATTTCTAGATACCGAGTCGTCA
AGCAAAGGATCTTCATTGGGTTGCCCCGTCTGTATGCCCAAGACGAATGCTCAGAAGCCT
AGAAACAAATCAGATCTCACAGATAATAGCTTGTTCAACAAGGTATCATCAAGACCTGAA
AGGTCACAAGGAAGCGGCACCTTACTTCCGCACGAAGACTCAATGGACAACGCTTACGGA
CTTCACCAAATGTCACGGTTCGAGATCCTGAGTAATCTTGGGAAAGATCAAAAGCTGGCG
GCACACGTAGAGAACATGCCTCAGCTCCGGCTAGCGCCCCCAGCTGTCTACCACGAGAGA
ATACAGAAAGGGCCACCACAGATTTTGGCACAAGGCAACGGGAGTGGGGTTACGAAACAT
GAGAACCCGAGCAGGAAACTTAGAGATATTAAAGTTAAGGGGACATCGCTTCGTTTCCCG
CTGAAGACGAGCATATTCGGTGAGATGCTCTCGCAGTTCATACATTAA
>Lus10000899.g|Lus10000899
ATGCGATATCAGCTTCAGGCCTCTACTAGTGGTAACCCAACTGTGCAAATGGCTCCAGCT
GCAGTTGAAGTGGGTGAGGAATCACAGGTTTTGAGAAACCAAGATGAAGTCAGCTCAGTG
TTGAACAAGTTTCGTGATTTAAATCTCGAAGAAAATTTGGAGTCTCCAACCGATGAACAG
AAGGATGATATGATAGTGACTCTGTTTCATCAAATTCAGGACCTTGATAAGCAAGTGAAG
GAGCGGAAGGAATGGTCACAACAGAAGGCGATGCAAGCTGCAAGAAAGCTGACTAATGAT
CTCACGGAGCTTAAAGTATTGAGGATGGAAAAGGAGGAGAACCAGCGATTGAAGAAAGGG
AAACAAACACTTGAAGACTCGACAATGAAGCGACTTTCAGAGATGGAGAATGCTTTAAGG
AAGGCCAGTGGTCAAGTCGACAGGGCTAATGCTGCTGTGAGAAGGCTTGAGACTGAGAAT
GCAGAAATCAGAGCAGAGATGGAAGCCTCTAAGTTAAATGCAGCTGAGTCTGTAACAACC
TGTCTAGAAGCTGCGAAGAGAGAAAAGAAGTGTCTGAAGAGGCTTTTGGCCTGGGAGAAA
AATAAAGCAAAGCTGCAGGACGAGATTGCTGACGAGAAAGAGAAGATCAAGGAGTTGCAA
CGCTGTCTGGGTTTGGTTGAACAGGCCCAGAGAGATGCCGAGGCGAAGTGGCGTCAGGCA
TTGAAGGGGAAAGAGCAAGTTTTGGCGCAGGTAGAAGAAGAAAGACTCGCCAAGGAAGCT
GCAGAGGCAAACAATAAAAGGAAGCTTGAGGCGTTGCGTCTGAAGATAGAGATAGACTTC
CAGCGGCACAAGGATGACGTTCAAAGACTGGAGCAGGAGCTCTCCCGTCTGAAGTCGTCA
GTAGAATGCAACGAGTCGAACGATCAGTTGCACAATCCACCTCAAGGAGGAGGAAAGGCC
GAGAAGAGGAGAAGTCAAGGACGAACGATTGCGAAGATGCTTCATAATTTGGAGAAACTG
GAGGATTCTTCCGAGAAACGAGGCAACCATGACAGAGAATGCGTAATCTGCATGAAAGAG
GAGGTCTCAATGTTGTTCCTTCCGTGTGCACACAAAGTGATGTGTGCCATGTGCAATGAC
AACTATGGGAAGAAGGGAAAAGCTACTTGTCCGTGCTGCCGTGTCCCGATTGAGGAGAGA
ATCCATGTGTTTGGAGCAAGTTCGTAG
>Lus10000908.g|Lus10000908
ATGCCCAGAGGGGAAACGGGGGAGTCTACCGTTGAATCCCCTCATCTGCCAAAAGCGACG
CCGGAACCGCAACCGAGTTCCCGGCGGCCAGCTCGCCGACGACGAAACGCGTACTCGAAG
AAGGAGTATGTGAAGAAATCTGACTTGGGTTCTCCGAATTCGCAGCAAATCGAGGTGGGT
TTTCCGAGTTCAGCTGAGGAGCAAGATGGGGTACGGGGGAAGACTGTTGAAAGTAAGGAA
GACCATATCGGGGAAGGATCATCGGAAGGCGGCATGGTTGATGTCATTAGCGTGTTGGAA
GAGTTACAGTTAGCTGCAGAGGAGCTGGAGCTGTCTACAGATCAGCTCAGAGTCAACGAC
CAATTACAGGAGGATGAGTTACTTGCATTGGAGTCTATCTATGGAGAAAAGGTCGTCATT
GTGGATAGACAGAAAGGATTGAGATCTTTCCAGATTTATATCGAAACCAAAGTTGCTGAA
GATTTTGCTATAACCACGAATCTGAACTCTTCAAGTAAGTCCAAGAATGAAAGCACAAGT
ACGGATGAATTCTCATATTCCTTCAAAGTCAAGTTTCTTCCTCCAATTGTGTTGACCTGC
GCATTCCCTGGATCATACCCAAGCCACAAACCTCCATATTTCACCATATCTGTTCAGTGG
TTGGATTCCCGTCAAATCTCCGAGCTTTGTTCTGTGCTGGATTCGCTATGGATGGAACAG
CAGGGGCAAGAAGTTATGTACCAATGGGTTGACTACCTACAAAGCAATTCCCTTTCTCAC
CTTGGTATCCATCAAGAGATGGTACTCGGTCCTTATGGAATGAAGCATACCGGAGGAGAC
AGGCGTGCAGTTTCGGGAATTATGTCCCCGGATGTTGATATTCCTTCGCTGAAGAGGTAT
AATGATGAGCAAGGCCTTGAGAATTTCCTTAACAACTTTCAAGAGTGCTGCATCTGCTTC
TCTGAGCACCCAGGCGGTGACTTCATAAAACTCTCGTGTAAGCATTTCTTCTGCCGCAAC
TGCATGAAGTCTTATTCAAACATACACGTCTCAGAAGGCACTGTGTATAAACTTCAGTGT
CCCGAGGCAAAATGTGGGAATATGATACCACCGAGTATACTAAAGCAGTTGCTTGGGGAA
GAAGAATACGACCGCTACGAGTCTCTAATGCTACAGAAAACACTTGAGTGTATGTCAGAC
GTTGTGTGCTGCCCGAGGTGTGAAATGATCTGCATCGAAGACGAACAAAACTTCGCTCAG
TGCCCTAGTTGCTTCTACAGCTTCTGCTCCCTCTGCAAGGACAAACGCCATGTCGGTGAG
CCTTGCCTAACCCCAGAGTTGAAGATGTACATATTACAGGAGCGGATGAAGTCCTCTCAA
ATCAGCGAGAAACAAAGGCTAGCAGAGATGAATAAGATCAACGAAGTCCTGAGTGAGACT
GCAATATCTCGTGATTCCAAGCAATGCCCGATTTGCAGGATGGCGATTTCCAGAACCGGC
GGCTGCAACAAGATGGTGTGTAGCTACTGTGGAAACTACTTCTGTTATGCTTGTAACAAA
CCGATTGGAGGATACGAACACTTCAAGGATGAAGGGTGTGAACTATTTCCAGCAGAAGCA
ATCAAGGAGTGGGAGGAGCAGGTGAATATGCGTCAGGTTGTTGATAGGATTCGAGCTCAA
AACAACATTGGTGGTCAGAGACACGCGTGTCCTCTTTGTAGCCAGGTTAATATGAAGGCG
GGGAATAACAATCATATACTGTGCTGGTCATGCCGAACCCACTACTGTTACTTATGCCGC
AAGGCAGTGAAGAGGAGCAGCGAGCATTTCGGACCCAAGGGATGCAAGCAGCATTCAGAT
GGATAA
>Lus10003617.g|Lus10003617
ATGGCGACACAAATAGTCTCAGATCTATACACCGTAGCCTTCTTCTTCTTCAAGCTCCTC
CTCCTCAAAATCCGGGTCGTCATCCGCTCCGCCTCCTCCGGACTGCAGATTAATAAGACC
CAGTTCCGCCACACCCTGCTCGGATCCATCGAAGACAAGTACCCAACGACTCTGTACTAC
TCGTCGGAGAACCCGGCGGAGGAATGCGCGGTGTGTTTGTCGGAATTCAAGGAAGGGGAA
CTCGTGAGGCGGTTGAGTTGCAAGCATCTGTTCCACAGGGAGTGCGTGGACGAATGGGTA
ATGATGAGGAGGGGGAGGACGGAGGGGGGTAATTACGGGTTTTCATCATCGTGCCCTCTG
TGCCGGAGCCAGCTGGTGGTTGTTGCCCCACCGCGGCCGGCGGGCGATTGTGGGAGTAGT
GATCAGTGGGGACATCAGCAGCTGTTGGTTTTGTTGGCTGCGTTCCGACGAGACGAGGCG
GTGGTTCCGAGGTCGACGGAGATTACTACTAGCTAG
>Lus10011380.g|Lus10011380
ATGGCATTCCATTCAACATTATGCAGAGCTATAGCCACAGTCACCGGCGCCTGCGATCCC
CCCGCCGGTCCGGTGACATCTAAAGCAACTAATTCCTCGCCGCACCTCTACGCCACAGTC
ATGTTCTTCAAGGTCGAAGCCCACTTTGTCATGCTCCCATACGGCAACCTCGAGCCAATC
AAACGATTTAACCTCTCGAAGACTCCGACCACTTTTCCCGCCTTCTATCTAGGCAACCTA
GAGAATATGGACACCCACATTCTCTCGTTGTTGAACCAGGTCGGAGTAACCGACCAGCCA
CTCCAGGGCAGTGTGATCCAGTCCATTGCCAACCAGATTAGGGGAAAAGGTCGGATGCTA
GAACCACGGACGTGGCTCGAATTGATTATAGTGTATGAGGACGTGTACACATTTTTTTTT
GAGATGAAGATGGTCGATTCGGCATGGGAGGAGGGCTGCCCGATATGCTTGGATGAATTC
GTCACCCTAGGAAGTGTGCCGGACTTGCCTTGCGGGCATCACTTCCACATAAAGTGTATC
GTGAATTGGCTGAAACGGAGCTATTCCTGTCCACTTTGTCGAACAACGTTGAATGTGGTG
AATCCTCACCTCCAAATTGAAGGTGGATAA
>Lus10011390.g|Lus10011390
ATGTGGGAGAAAGAGCCTCTCCGATCTTCTTCATTCAGAGAATCCCTCAAAGCTCTTGAA
GCTGATATTCAGCATGCCAATACTCTGGCAGCTTCTCTCCCAGGAGATTATGGCGAAGAT
TGTGTACAGATGAGACTTTCCTACAGTCCGATCGCTCCTTACCTACTCTTCTTGGTTGAA
TGGATGGACTATAGCTGTACTGATGCTCTCCCTAGCTACTTAGGCCTTCTCCATGTGCTT
GTTTACAAGGTTTACATTGATGGAGTTCCAACCTTGTCGTCCAAGGAGAGGAAGGCTAGT
CTTAGGGAGTTCTATGCAATTATATACCCTTCACTCAGGCAGCTCGAGGGGCAGTTCGAA
GGATCTGAAAAGAAAGATAACCATAAACGAACTCGGAGGAAGCTTATAACTGGTAACGAA
TTCGAGAGAGACGATGAATGTGGGATTTGCATGGAGAGTAGTGGCCAAATGGTGTTGCCT
AACTGTGGACACTCCTTCTGCATGAACTGCTTCCACGATTGGAATTCGAGATCAAAGTCC
TGCCCATTCTGTCGTGGCAGCTTGAAGAGAGTGAGGTCAAGGGACTTGTGGGTTCTACTC
AACAATGGCGATGTAGTCGATGCAGCCTCTCTAGCGAAAGAAAATCTTAGTCGATTCTAC
CTCTACGTCGAGAATCTTCCCCTCGTAATGCCCGACACTCACGCCATTCTGTTCGATTAT
ATGATATGA
>Lus10011416.g|Lus10011416
ATGGGGCTCTCGAGCTTCCCAACACCTTCAGGAGGAATTCTACCTCTGCTAGTAGTCAAC
ACAGTAATCTCAGTCGCCTTGCTCAAGAACATGCTCAGATCTCTGCTTCAGCTTGTTTTC
ATGGCTTCTTCTCCAATCATCGATCATCATGGTCATCAAGATCGTGACTTGGAACAAAAG
AGTAGGAGAATATCGATTACCCAGTTCAGATTGCTGAGCTGTGAAGGTTCTTCGAAGGGC
GACAATGGCGGAAATGGAACAGAGTGTTGTTGCTGTGTGTGTTTGTGTGGGTTTGAGGAT
GAAGAGGAAGTGAGTGAGTTGTCTTGTAAGCATTTCTTCCACAAAGGTTGTCTTCAGAAG
TGGTTCGATAACCGTCACGTTACTTGCCCTCTATGTAGATCCATATGA
>Lus10011392.g|Lus10011392
ATGGAGCAGCCTAACGACCCTTCGAATCCGACTCCTCCTCGAATCGACCCGACCCTCCAC
GCCACCGTAGGGTTCAAAGACATCCATCGACGCTTTGTCTGGCGAGACGGCAACTACATG
CTCATCGATAGGCACGTTGTGGACGACCCCCAAGTCCATCCACCGTTCTGTGTGGGCACG
CTCGCGCTGTACCAAACCCGGCCGGAGCAGGTCGCCCGCGAAGTTTACGGGTTGCTGACC
CGACTCGGATGGACGGCGGAACAGGACCGACGTTTTCGTGTGTTCTGGGACCTGCCCCAC
CGAGTCAGGGAATATAACCTAGCGCGCGAGGTTATAGATTTTGTTTTGGTTGTGTTCAGG
GTGAACGACGTCCTATTGAACGGGAGGGAAGAAATCGAGTGGCTTATGGCCCAAGCAGAA
GAGGAATTGAGTCGGGGTAACTACGGCATGGTGCCGGCAGCAGAGACGGCGATCGAGGAA
CTGCTGACGGAGGTGGAGGTCGGAGAGGGGGAAGAGATTTGCGTGGTTTGCTTGGAAGAT
TTGCCGGCGGCGGTACCGGCGGCGGAGATGCCTTGTCGGCATCAGTTTCACGAGGGGTGC
ATAGTGAGTTGGTTGAAACAAAGCCATTACTGCCCGATTTGTCGATTCGAAATGCCGACG
GAGGAGAAGATGGAGACGGAGACGGCCGATTCGTGGACTTACGACGATGTCGAAGGAAGA
GAAGAAAGAGAGATCAGCCCGGAGTGTTAG
>Lus10011391.g|Lus10011391
ATGATGTATTTGCAGCTGGAAAGGTCCTCCTCTTACCAGGATTCCCTCAAAGCTCTGGAA
GCTGATATCCACCATGCCAACACCTTGGCAGCTGAAATCCCTAGGGAGAAAGGTGGATTG
CATCTCCAGATGAAGCTAATGTACAATCAATGGGCTCCCCTTTTCCTCTACTTGCTTCAG
AGGATTGATTGCTCCTCTTGCATCTGTCTGGTTCCAAGATACCTTAATCTCTTCCACATC
CTGGTATACAAGGTTCGAGCAGATGGAAGGCCGCGAATATCTTCTTATGGAAGGAAAGCA
ACCATTAAGGAGTTCTACGGTGTCATTCTACCTTCTCTACAAAGGCTTCATAGCAGCTCG
GAGGAACCGGAACCGGAACCGGAACTGGAGTCGAAACTGAATGATGTTCGTTCAATCGGA
GATCGTTATGAAGATGAATGTGGGATTTGCTTGGAGCCTTGCACCAAGATGGTTCTTCCC
AGCTGCTATCATGCAATGTGCATCAAATGCTACCACAACTGGAACACGAGGTCAGAGTCA
TGTCCATTCTGCCGGGGAAGCTTGAAGAGGGTCAACTCGGAGGACCTATGGGTGCTTACT
TGCGAAAAAGACGTGGTCGATACCAAACTGATCACTCGAGAAGACTTGTTGCGGTTCTAT
CTGTACATCAACAGCCTACCGAAAGAATACCCGGATGCGATGTTCTTGGTATACTACGAG
TACCTATTCTGA
>Lus10011405.g|Lus10011405
ATGGGAGGGAAAAGTTCCAAGGGATCGCGCAGTGGTAGCCGCCGGAAGGAGCTCTCTTCG
TCTCACAGTTCCTTTAACCACCGTCACTCGCCACCGTCTCCGGCGCCGCAGCAGCAGCTG
TATTTCATTCCCCAGCACCACAACGCGCCTCCGACGCTGGCGTACGGGAGGGCTGCGGCG
GCGGACAGGAAGTATATCAGGATTACTGATGATTACCAGACCTTAGATCAGGTGACTGCT
GCACTTTCACAAGCAGGGCTGGAATCATCCAACCTAATAGTCGGAATCGATTTCACGAAG
AGCAACGAATGGACCGGAAGTAGATCATTCAACCACAAGAGCTTGCATCACATTGCCAAC
AATGCACTAAACCCATATGAACAAGCCATCTCCATCATTGGAAGGACCTTATCCGCATTT
GATGAGGACAACTTGATCCCTTGCTACGGCTTCGGAGACTCTTCGACTCATGATCAGGAT
CTCTTCGGCTTCTATCCTGAAGACAGATTCTGTCATGGATTCGAGGAGGTCCTGTCCCGG
TACAGAGAGATCGTGCCTCAGCTCCGCCTTGCTGGACCGACGTCCTTTGCACCGATTGTG
GAGATGGGGATCACGATTGTTGAGGAAAGTGGTGGGCAGTACCATGTCCTTGTGATTATT
GCAGATGGCCAGGTGACACGAAGCATTGATACCTGCCATGGACATCTGAGTCCTCAAGAG
AAGAGGACTATTGATGCCATTGTGAAAGCTAGCGATTATCCACTGTCGATAATCCTAGTT
GGTGTAGGAGATGGGCCATGGGACATGATGAGGGAGTTCGACGATAACATCCCTGCTCGA
GCATTCGATAACTTCCAGTTTGTGAATTTCACTGAGATCATGGCCAAGAATGTGAACATG
ACAAGGAAAGAAACAGAGTTTGCTCTTGCTGCATTGATGGAAATCCCTTCTCAGTACAAA
GCCACTATTGAGCTTGGTCTACTAGGTCGTCGAAAAGGGAATGGTCCGGAGAGGATAGCT
CTACCTCCACCGCTCTATGGTTCATCTCCCTTTGCTAGGTCATTCCGATCAACCAACTTC
CAGCAACGAACGCCTAGCTATTCGGGTTATGGTTCGCCCGCAGCTGGCGTACCGGTCAAT
TCATCTCAGTATTCATCAAGCTTTGACCACGAAAACAAGGTTTGTCCGATTTGCCTTTCG
AATCCGAAAAACATGGCATTTGGTTGTGGCCATCAGACATGTTTTGTCTGTGGTGAGGAC
CTACAATCATGTCCGATATGCCGATGTTCGATACAAACCAGAATCAGACTCTATGGCTAA

>Lus10004569.g|Lus10004569
ATGCCCAAAGGGGTAACGGGGGAGTCTAGCGTTGAATCCTCTCATCTGCCAAAAGCGACG
CTGGAACCGCAACCAAGTTCCCGGCGGCCAGCTCGCCGACGACGAAACGCGTCCTCCAAG
AAGGAGTATGTGAAGAAATCCGACTTGGGTTCTCCGAATTCGCAGCAAATCGAGGTGGGT
TTTCCGAGTTCAGCTGAGGAGCAAGATGGGGTGCAGGGGAAGGCGGTTGAAAGTAAGGAA
GACCAAGTCGGGGAAGCATCATCGGAAGGCGGCGGCGTGGTTGATGTCATTAGCGTGTTG
GAAGAGTTACAGTTAGCTGCAAAGGAGCTGGAGCTGTCTGCAGATCAGCTCAGAGTCAAC
GACCAATTACAGGAGGATGAGTTGCTTGCATTGGAGTCTATCTATGGAGAAAAGGTCGTC
ATTCTGGACAGACAGAAAGGCTTGAGATCTTTCCAGATTTATATCGAAACCAAAGTTTCT
GAAGATTTTGCTATAACCACGAATCTGAACTCTTCAAGACCGACCAAGACTGAGAGCACA
AGTACGGATGATTTCTCATATTCCTTCGAAGTCAAGTTTCTTCCTCCAATTGTGTTGACC
TGCACATTCCCTACATCGTACCCAAGCCACAAACCTCCATATTTCACCATATCTGTTCAG
TGGTTGGATTCACTTCGAATCTCGGAGCTTTGTTCTGTGCTGGATTCGATATGGATGGAA
CAGCAGGGGCAAGAAGTTATGTACCAATGGGTTGACTACCTACAAAGCAATTCTCTTTCT
CACCTTGGTATCCATCAAGAGATGGTACTCGGTCCTTATGGAACAATGCATACCAGAGGA
GACAGACGTGCAGTTTCGGGGATTGTGTCCCCGGATGTTGATATTCCTTCGCTGAAGAGG
TATAATGATGAGCAAGGCCTTGAGAATTTCCTTAACAACTTTCAAGAGTGCTGCATCTGC
TTCTCTGAGCACCCTGGCAGCGACTTCATCAAACTCTCGTGTAAGCATTTCTTCTGCCGC
AGCTGCATGAAGTCTTATTCAAGCATACATGTCTCAGAAGGCACTGTGTATAAACTTCAG
TGTCCCGAGGCGAAATGTGGGAATATGATACCACCGAGTATACTAAAGCAGTTGCTTGTG
GAAGAAGAATACGACCGCTACGAGTCACTAATGCTACAGAAAACGCTTGAGTGTATGTCG
GACGTTGTGTGCTGCCCGAGGTGTGAAATGATCTGCATCGAAGACGAGCAAAACTTTGCT
CAGTGCCCTAGTTGCTTCTACAGCTTCTGCTCCCTCTGCAAGGACAAACGCCATGTCGGT
GAGGCTTGCCTAACCCCGGAGTTGAAGATGTACATATTACAGGAGCGGATGAAGTCCTCT
CCAATCAGCGAGAAACAAAGGCTTGCGGAGATGAGTAAGATCAACGAAGTCCTGAGTGAG
ACTGCAATATCTCGTGATTCCAAGCAATGCCCGATTTGCAGCATGGCGATTTCCAGAACC
GGCGGCTGCAACAAGATGGTGTGTAGCTACTGTGGGAACTGCTTCTGTTACGCTTGTAAC
AAACCGATTGGAGGATACGAACACTTCAAGTAA
>Lus10004572.g|Lus10004572
ATGTCTTCCACCACCGACAGCACCACTATGCCGGCGGCAGATCATCAGACATCATTCCCA
GCTCCACCGGTGACCGTAGTCCTAACAATCGTCATCATCATCCTCTTCCTACTCGGCCTA
TTTTCAATCTATTTCTGTCGTTGCTTCCTGGAGAGCCTCTTGAACGGATGGCAGTTCGTC
GGTCGAATTCCAAATCCCGGGAGAAATGCGGTAAACCCGAACTCCGCCAATCCGGTGGAA
GACGGCCTTGATCCCGCCCTGATCGAGCGATTCCCGATGTTTCCATACTCATGCGTCAAG
GAGTTCCGAAGGGATAAGCACGAATTGGAATGCGCCATCTGTCTCGTCGAATTCGAGGAA
GATGACCTCCTCCGGTTGGTCATTGTGTGCTACCATGCATTCCACCCCGATTGCATTGAC
CTTTGGCTTCGGTCTCACAAGACATGTCCTGTGTGCCGGCGAGACCTAGATCAGGTCTCG
CGCAACAGTCTCGAGAAGACCCCTCTCAACATCATCGAGCATATCAACTCGATGAGCGAG
GACGAGAGGAGTAGTCCGCTCGAACACTCCATCACGATCAACAACAACAACACCGACAAC
AAAAACGGTGTCATTGACAATGACAGAGATGGAGACAAAGACGAAACCACAAAAATGAGG
AGCAGTAAAAAATTCACGAGATCCCACTCAACAGGGCACTCCATAGTGGTGTCCAGGTCG
TCGATAGGGGATCACGGAGAGGACGGGGATGATCGGTACACATTGAGACTCATGCAAAAT
GTGAAGGTCAGGATGGTCGATGACCCTGATGGACACTGTCCAACAGGGAGTTGTATCACA
TTCGGGGAATTTTCAGGTCCCCGAAAAACCATCAACGATGTTAACATGTTGCATATCGGT
TGTGTTGGGTTCGGAGAGGTGACCACAGGGACTTCTACTTCTATAGTAGTGTAG
>Lus10004568.g|Lus10004568
ATGCGTCAGGTTGTTGATAGGATTCGAGCTCAACACAACATTGGTGGTCAGAGACACGCC
TGTCCTCTTTGTAGCCAGGTTAATATGAAGCTCGACAGCAAAGAGATTCAGAGTCTAAAT
ATGGCCAGCATGGTAAGGACCGATTCTACTGGCGCCGGAGTTAAACCTCCTCCGCCTGAA
ACGCCGCCACAACCAATGTCGCCGGACATCGAGGTGAAGAAGCCAGAGCTGTCTCCTGAT
CAGCTCAAGATCAACGATCAATTGCAGGAGGATGAGTTGCTTGCAATGGAGTCTATCTAT
GGAGAAAAAGTCGTCATTCTGGACAGGAAACAAGGCCTGAGATCTTTCCAAGTTAGAATC
GAGGCTAAAATTCCTGAAGAAGAACTTAACGTAACAGCAAAACTCACGGAAAGCACTGGA
GACGACGATTTCTCATACTCTTTCAAAGTCAAGTTTCTTCCTCCAATTGTGTTGACCTGC
ACATTCCCTAGATCATACCCAAGCCACAAGCCTCCATGGCAGGAAGTTGTGTACCAGTGG
GTTGAGTGGCTTGAAATCAATTCCCTTTCCCACGTTGATGTCCATCTAGAGATCATACTA
AGAAGTTCCTCCCCGGATGTTGATGTTCCTTACCTGAAGAGGTATAACGATGAGCAAGGC
CTTGAGCGGTTCGTTAACAGTTTGCAGGAGTGCTGCATCTGCTTTACTGAGCTTCCAGGT
AGCAGCTTCGTTCGACTATCGTGTGATCATTACTACTGCTGGAACTGCATGAAGGGCTTC
TCCTACGTGCATGTTTCAGAAGGTACACTGTATAAGCTTCGGTGTCCTGGTTCAAAATGT
GAGGGGATAATACCACCAAGTGTGTTGAAACAGTTGCTTGGCGATGAAGAATACGAACGA
TACGAGTCTGTGATGCTGGAGAAGACGCTAGAGTGTATGCCAGACGCGGTGTACTGCCCG
AGATGTGACACGATCTGCTTTGAAGATGAAGAACATTTCGCCCACTGCCATAACTGCTTC
AACAGCTTTTCCTCAATTTGCAAAGAGAAGCGTCATCTAGTTACTGAAACGTTATGTCGC
ACAAAGGGACGGTTGCTGTCATCCCAACTGAACGAGAAACAAAGGCGTGCTGAGAGGAAC
AAGATCAACGATTTCCTGAACGAGAGGGAGATAGCTCGTAATACGAAGCAATGTCGGTGT
AGGATAGCAATCTCAAGAACCGAAGGCTGCAACAACATGGTGTGTGGCAACTGTGGGAAC
TACTTCTGTTACCGTTGCACCAGATCTATTGAAGGATATGAACATTTCAGGCACGTACCC
CAACTGACTTTTGTTGAATTGATGTTATCTGAACCAAAGACGACAACAACTATACCTATT
GCTGGGGGTGTAAGAACCACTACTGTTAGTTGTGCCGGAAAGTAG
>Lus10004557.g|Lus10004557
ATGCGACATCAGTTTCAGGCCTCTACTAGTGGTAACCCAAGTGTGCAAATGGCTCCAGCT
GCAGTTGAAGTGGGTGAGGAATCACAGATTTTGGGAAACCAAGATGAAGTCAGCTCAGTG
TTGAACAAGTTTCGTGATTTAAATCTCGACGAAAATTTGGAGTCTCCAACCGATGAACAG
AAGGATGATATGATAGTGACTCTGTTTCATCAAATTCAGGACCTTGAGAAGCAAGTGAAG
GAGCGGAAGGAATGGTCACAACAGAAGGCGATGCAAGCTGCAAGAAAGCTGACTAATGAT
CTCACGGAGCTTAAAGTATTGAGGATGGAAAAGGAGGAGAACCAGCGATTGAAGAAAGGG
AAACAAACACTCGAGGACTCGACAATGAAGCGACTTTCAGAGATGGAGAATGCTTTAAGG
AAGGCCAGTGGTCAAGTCGACAGGGCTAATGCTGCTGTGAGAAGGCTTGAGACTGAGAAT
GCAGAAATCAGAGCAGAGATGGAAGCCTCCAAGTTAAATGCAGCTGAGTCTGTAACAACC
TGTTTAGAAGCTGCAAAGAGAGAGAAGAAGTGTCTGAAGAGGCTTTTGGCCTGGGAGAAA
AATAAAGCAAAGTTGCAGGACGAGATTTCTGACGAGAAAGAGAAGATCAAGGAGTTGCAA
CGCTGTCTGAGTTTGGTTGAACAGGCCCAGAGAGATGCTGAGGCGAAGTGGCGTCAGGCA
TTGAAGGGGAAAGAGCAAATTTTGGCGCAGGTAGAAGAAGAAAGACTAGCCAAGGAAGCT
GCAGAGGCAAACAATAAAAGGAAGCTTGAGGCTTTGCGGCTGAAGATAGAGATAGACTTC
CAGCGGCACAAGGATGACGTTCAAAGACTGGAGCAGGAGCTCTCCCGTCTGAAGTCGTCA
GTAGAATCCAACGAGTCGAACGATCAATTGCACAACAACAATCCACCTCAAGGAGGAGGA
AAGGCCGAGAAGAGGAGAAGTCAGGGACGAACGATCGTGAAGATGCTTCATAATTTGGAG
AAACTGGAGGATTCTTCGGAGAAAAGAGGCAACCATGACAGAGAATGCGTAATCTGCATG
AAAGAGGAGGTCTCAGTGTTGTTCCTTCCGTGTGCACACAAAGTGATGTGTGCAATGTGC
AATGACAACTATGGGAAGAAGGGGAAAGCTACTTGTCCGTGCTGCCGTGTCCCGATTGAG
GAGAGAATTCATGTGTTTGGAGCAAGTTCGTAG
>Lus10013821.g|Lus10013821
ATGGCGGAACCCTACAGCTCCGATGAAGAGCTGGCGGAACCGGTAGTAGAATTATCAGGA
GGCAGCTCCGACTCCGAAGAAGAGGAATCTGACTCAGGAGATGAGGAAGCGGAGGAAGAC
TTCATTCCAATTGATGTCTCGCCACCTAGGGTTTCAGACCACGATGTTCCTTCAAGTTCC
AGTAGGGTAAGGAGTGTTCATGTCGAAGACGAGACAACTAAGAGAAGAAGAGTGGATGAT
GAGGTATGCTCGTCGAATGCGGACGAAGGCAGACATGGTTCTCAAGGTAGCCAGTGGAAT
CGTGCTGAAATCGAAGGCTTGTTTTGCTCAATCTGCATGGAAGCCTGGACTAGTGAAGGA
CATCACCACATCTGCTGTCTTCCTTGCGGCCATCTCTTTGGGTTGTCTTGCATTGAAAAA
TGGTTAAAACAAAAGCGAAGTTCTGGCAAGTGCCCCCAATGCAACAGGAAATGCACATTG
AAAGATATGAGGAAACTTTTTGCGCCTAGGATTGCTGTGGTCGACGAAGAATCACAAAAG
AGAATTCATTTTCTCGAGGCTAAGTGTGCTTCTCTCGAAAAGAAGGGAGCTGATTGGTAC
AAGAAAGAAGCTGCATGGCGTAAGCAGGAGACTGAATTGCAAGGGAAAGTTAAACTGCTT
AAGGAGAGGACAGCTTCCTTGGAGCGTTTATTAGATGATTTGCAGAACAAACCGACAGGA
TTACTCGCTGCTTCTAGAGGCCAACATGTACCATTTGTAGCTAACTTGTATGGTATCTTG
TTCATCGCGCTTCATTTACTGGTCCTTGTAGATAATCCTGCTACTTCAAACTTCAGCATG
CAAGGCTTTTCTGGTAGCTTTGAGTTACAGGGGGAGCTAAATGTGGAGGGTGGACGCTTA
TTTGACATAAATATCTCAAGTCAAACATTATTAGTTGCAAGAAGACCACCTCAGGTCGGT
GGATCTCATGTTACCAAGATAAGTTTGATGCCTCCACATGGAACCGACAACATTGTTCTA
CCATCTAGCACAGGCACGATCAAAGACTTGCATTTTTGCCCACGTAACCCAAGCACTGTG
CTTTTTGCTTCGTTGGGGAAAATGTTATCCATTATGAGTTTGGACAGCAACAACATCACC
CTTTCATATGAGCTGCCATATCCTGCTTGGTCATGCTCGTGGGATCTAAACAGTCCACAT
CACCTTTATGCCGGCTTACAGAATGGCATGTTGTTGGCATTTGACATTCGCCAAACAGCA
CAGCCTCTGGAGTCTAGGCTGGGGCTTTCAAGGAATCCAATTCATACAATACATTCACTT
GAATATAATGGTAATTTACCCCCAAATGTTAGAGCAGTGCTGTCTGCTTCCTCTCTGGGT
ATATGCCAGTGGACTTTTGACCGTGCTGAAGAAAGGCCATCTTTAGTTCCCGTCGCAACA
AATCAAGGAGTCTGCATATCACTAGCTAAGTCTCCCAGCACCGATGACAGTGTTGTATCG
TATCGTCCCAAGGTTAACACGCCCAATGAAGCTGGGTCATCACAAACATTTGCCAGCCCC
TCCCAAAATGCAGGACAAGGAACACAGGGTTCCCATCTTCACTTGAAGAGAACTGGGAGC
AGTTATGAAATGTTCGGTAATACAAGTGCCATTGTAAGTGACATTAGACTCCCTCGTACA
GTCATAGTACCAAAACAGAAGGAGCATCCTTCGCTGTTTGTTTCGGGGGACGAAGCTTCA
CAAAGCCTGCTGTTGCAAGAGTTGCCCTCATTAGCAGTTGCTCAGCGACTTAAACCCCAG
AGGAGCTTCATCTCTGACGTAAAATATGCTGGCAACCACAGCCAACGCGTACTTGGGTGT
TTAAGTGAGACTACGTTGCAACTTTTCACCAGCAAGACGTGA
>Lus10009695.g|Lus10009695
ATGTCTTCTTCAGTCATCAGCATCAACGCCGAGATCTTGGTTGACGCTCTGGCCTGCGTT
TCTGTTCACGATCAGGTTTTGGCTAATCATGGCGAAATTGAGAATAAGGCTGAATCCTCT
GGAAAGGCCTCTGGTGGTCATGGTGGGATTTGTGCGATTTGCTTGGATAAGATTGTCCTG
GAGGAGACTGCCCTTATTAAGGGTTGTGAGCATGCTTACTGTGTGACTTGCATCCTCCGG
TGGGCAATGTACAGTAAGAATCAAAATTGCCCACAATGCAAACATCCATTTGAATCTCTA
AATGTCCATCGCTCCCTCGATGGCAGCATCCATGATTACATGTTTGAGGAAAACGTGTGC
CTTCTGCTCAGAGCCTCGTGGTTTAAACCGTTGGTAGTGGAAAGTCACAGCACTGTGTAT
GAAGATCCAGATGAGTTGTTTCCATATGATCAATATGAATATGGGTATGGGTACGAGGAC
GAAGAAGATGAACTGGATGATGCATACTTCAGCAGTTCATCTGTCATTCGGATTGGCAAC
AGAAGGTGGGGGGACAATGGGTACGTTAGAGCAGGCCATCAAGAGGCAAGGCCTAGGCCG
GTGAATAGGCCGGGCAACCATGATTCTGGAGCAGGCTCATCGTCGTCTCGTGAACCCAGG
AAGGAGGCCGTAAAGGATAAGACAGGGCGGCGTGCGAAAAGAACACTGAAGCGTGAAGCT
GCTGACAAGGCAGCTGCTGTGAAACATCAGCAGCATTTGGCAAGGCTGGGGCGCCAGTGA

>Lus10000333.g|Lus10000333
ATGGCCGCTACCGCCGCCGCCGTCTTTTTCTCCCTACTCCTCATCTCTGCTGCCACGGCG
CAGCAGCCTTCGCCGGACCAAAACGGACCGCGTGACCCCTACGCGTACCAGCGGATCCCC
CCGTCGATGGCGATCATTATCGTCGTCCTGATCGCCGCCCTCTTCCTGATGGGATTCTTC
TCGATCTACCTCCGCCAGTGCTCCGAGTCCAACTCTGCCGTCGGCAGCATCCGCAATCTT
GGCAGATCTCGCCGCGCCGCGGCGGCGGCTGCTCGCGGACTGGATCAATCCGTTATCGAG
ACGTTCCCGACGATGGTGTACTCCGCCGTCAAGGGGCTGAAGATCGGGAAAGGAGCGCTG
GAGTGCGCCGTATGCTTGAACGAATTCGACGATGACGAAATGCTGCGTTTGATTCCGAAG
TGCGATCACGTTTTCCACCCCGAGTGTATTGATGCTTGGCTTGAATCTCACACGACTTGC
CCCGTTTGTAGAGCTGAATTGACTCCTCAGCCGGAGGATTCGACGCCGAGTCAACAACCC
GAGTTGACGGCGGCGGGTTATACTCAGACCGAGTCGGATGTAGAAGCTGGACGGGTAACC
GACACCGTTTCGGAGCCACAAATTGACAGCGAGGACCGCGTGAATGCGGAGGTTCCGGAG
GTGATGAGCGTGAACCAAGTCTTGAGTAGGAACCGGACACGTGGATCCAGATCAGGAAGG
CCACGTAAGTTCCCCAGGTCCCACTCAACGGGTCATTCTCTGGTCCAACCGGGTGAGAAT
ACCGACCGGTTCACCTTGAAGCTACCGGTCGATGTTAGGAAGCAACTAATGGACAAGGAG
CTGAACCGAACTTCGAGCATGGTCGGGTTTCCAAGAGAAGGGAGTACTAGGCGTGGGTAT
CGAACCGGTGAAGGTAGTAGTAGAGGCAAGCACTTGAGTTACAAGCGGTTGGATGATACG
TTGGAGAAGGGAGCCAAATCGGACCGGTGGGTGTTTAACCGGACTCCGTCGTTCTTGGCC
AGGGCATCGTCGTTCTTGACCAGGGCATCTCCGTCTGTACGGTCCCCTAGGGTTGCAGCT
GGGGAAGGGTCGTCGCTTCGATCGCCACGACTAGTATCAAGGGACGGGGAAGGTTCTTCG
AGTAGGCCGGTTGGGCAAGGTACGACCCAATCGGTCCGACCTCCAGTCTGA
>Lus10012628.g|Lus10012628
ATGGCAATCTCAGGAGCACTTGTCCTTATCCTAATCCTCCTGATCAACAACAACATTTGT
CCTTGTTCTTCTGCTTCTTCCTCCACCTCATCATCACCCCTACAACCAAAAGAAGAAAAC
TGCCAAACTTCAAGATGCAGCGCCGGCAGCGTGGCTGTACGGTTCCCTTTCCGCCTCACC
GGCCGGCAGCCACGGGACTGCGGTTACAGCCCCAAGTTCGACCTCGGGTGCAACAAACAG
AGCCTAACTACCCTCCAACTCCCTTTCTCGGGTGACTTCCTAGTCGACAGCATCAACTAC
CTGACCCGACAGATATGGATCAACGACCCGGATAACTGCCTCCCCAAACGCCTCCTCACA
TTGGACCTCTCCCTTTCACCTTTCTCCGCCGCCTTTGTCCGGAACTACACTTTCCTCAGC
TGCCCTGCTCAGCTGGTGAGGTCCGATTACTCGAAAATTGGTTGCCTCAGCAACTCCACC
ACCGCCGTTTTGGCCACCTCTTCCCCCGCCTTCGTCGACTCCTTGACCTCGACCTCTTCC
TGCGTGGTTTCAGCGACGGTGAAGGTCCCGGTTTCGTGGCCGGTTCAGCTTAGCGAAGGG
TCGTCGACAGCGTTGCACGACGATTTGATGTTGATATGGGATTCTCCCGACTGCTTCGAC
TGTGAATCGCGCCGCGGCTTCTGTCGGTTCAGGAATAACGCTACTCGAGAGATTGGCTGC
TCAGGTGGGTCGTCTGCATCTGGTTTGAAGGTATTCAAGGTTATCTGTTTATCCCTCGCC
ATTCCAGCAGCAGCTTGTGCTTGTGGGATTGCATGCTTCGCCTGTTTCCTTCAAAACGGA
CGCCGCCAATCTAACAACAACATCATCACCCCAACGGCAACAGTGACGCCTGAACCGGCG
ACAGTGCTTACGTTGGGATTGGACGAATCCACCATCGAATCATATGAGAAAGTGGTGTTG
GGAGAAAGCAAGCGAGTGCCCGGACCAAACGACACCGTTTGCGCCATCTGCTTGACGGAG
TATTGCGGGAAGGACACCATCAGATTAATACCAGAATGTAAGCACTGCTTCCATGCTGAT
TGCATCGACGAGTGGCTTCGAATGAACACTAGCTGCCCTGTCTGCCGAAACTGCCCTTCC
TCCCCCCATCCAACACCACTAGAGGCTGTACAGACAATCTAG
>Lus10012033.g|Lus10012033
ATGACGATGCTCGGCAGCAGATCCACCGCCTCCCCTTCCCCTGCTCCGTCCCCTTCACCT
CTCACTCACCACCACCACCACAACAACCACCATAGGTTCCACATCCACCAACCTCCGCTA
GACTCAGGAGCTTCTTCATCATCGCTACCGTCTACTCGCCCCATCCCCCCCCCCCGCCCC
CCTCCCCCACTCGAACCATCCCCCCCGCTGATCGCGATGGTGGTCGTGGTAGCCACTGCT
CTGCTTGTTATCACCTACTCCCGCCTGATCTCCCGATCCCTCATTATGCTCCTCCGTCGC
TACCGCCGCCGACGCAGCCGGCGCCACTTTCCGAATTCCGCTCCGTCGTCAACCGGAGGC
GGCGATCGATTCGACTCTCCTCTGCCTTTCTTCGACTCCCCTGACGAATTCCACCACCTC
TACTATCCTAACTACGGCCTTGACGAGTCGTCGCCTGCGGCGACCAGAGATTGCGCCGTC
TGCTTGCTGGAGTTCGAACACGGCCGAGACTACGTCCGCACTCTCCCGAACTGCTCGCAC
GCGTTCCACGTGGACTGCATCGACATCTGGCTTAGGTCTCACGCCAACTGTCCACTCTGC
CGCTCCCGGATCTTCCTCCCATCATCCCCTCCTCCGCCGTTCGTCCCGCTTATGGCGGCT
CGAATCCGCCCCAGCTTTGTCGAGAATCCGAATTTCCTCCTCCCGGATCCCGAGTTCCAG
CCCTCCGTGATCCGAGAATCCTCCGAAATCACTCCCTGCGTCGAAGAGGATGAGGAAAGA
ATCAACGATTTCGGCCTGGACAGCAGCATTAGCAGGAGGAACAACAACTTCAACAACCTC
CTCAAGCGGTCCTACTCGTTCGGATTCGAGCGGTCCGAGAGAATGACGCTGGCGACTGAG
CCAGCTACGGTGTCTCCCTGGCGATCGAGCAGGAGATCGACGTCGTCGAGCAAACGGCCG
TCTCCGTTCGGATCGTATCTGTCGAAGCCTAGACTGTTCTCGTCGTTCAGGTACTACTAC
AAGTCCCCCTTCTCCAGACGAAGATCAGTATGCGGAAGCGGCGCAGGAGGAGGAACATCA
GGAGGAGGAGGATTCTTCCCTCTCTCGGAGAGATACGGCAGCGGCGGATACTCGAGGCGG
AGTAAGTCGGGGGAGGTTTTTGATTGGATATCGCCAGGTGGATTGCCGGAGAGCGGTGGT
TTTGGGATTTTTGGGTTTTTTTTGGGGGAAGAGAGAAATGGAGGCATTAAATAG
>Lus10012062.g|Lus10012062
ATGGCGTCGGGATCGGCCGAGGAAGTCGGTACTGGTAACACTGCTCTCATTTCTGGCGGA
AATGGCGGTGTAAGCGAGAGGATCGCGGTTGAGGCGGAAGAAGAAGAAGGAGAAGCGACG
GAAGCTGACGAGTTTGTGGGAAACCCTAACGGTACGGGAAATGATGGCCCTCCTGTCGAC
GATTGCTGCCCGATCTGCTTCGGAGAGTTTACGGTCGCTTGTAAAGCTAATTGCGGTCAT
TGGTATTGCGGAGGCTGCATCCTCCAGTTCTGGAACTACTCTGCAGCATCAAGACCTTGC
AAATGCCCGATGTGCTCTGCCAGCATTACCAATCTGACGGCAGAGGCATCCTTACTCAAC
CGACAAGAGAAGGAAGTTACGGAGGTTTTGCGCGAAGTTGAGAGGTACAATCGACTCTAT
GTTGGTGGTGCGCGGGGCCTTGTTCAGAAAGTGCGCGAATCACCATTGTTCATCAAACGA
ATTGTCATACGGATGATGGATCCTGATCGGCCTGAGTACTTTCTTCAGGAAGCACGGCTC
CTGGCTATGATAATGAGCACTCTCTACGCGTTCTCTCCATTCGAATTCATTCCAATAAAC
GGTGCGGGGGTAGTGAGACTGTTTGACCATGTTGCAATCATAATCGTTCTCGGGCTGCGC
CTCATTGGCCTCTACCGTAGGCGTAGGCTTAACCAGCGAGTTCGGCACATGGCTGCTGCT
CAACCACTAGCTGAATGA
>Lus10002051.g|Lus10002051
ATGAATGGAGGAGTTGAGAACGGGAACGAGACTGTCAATGGTGAAGAAGAAGCGATTGAT
GCAATGGAGGTGGAGGTCCAAGGTCTTGCGAGCGTTGAGGCGGTCAAGAAGGAAGATACT
TCGCCGTCGTTGGAGCGCGATGGAGGGGATCGGAATCTTGAGGAGAAGGAGAGTGATGCG
ATGATGAATGGAGGAGCCAAGAAAGAGAAAGCTCCATCCTTCAATGAAGAAGAAGCGGAG
GAAGAGGCTAATGGAGAGCCTTCTAAAGAGAGGGGAAGGAAAGAAGGTACGAAAAACCAG
GGACGAAAAAGTTCGGAGCCTGTCCAGGGAGTGCGTCGCAGTAGCCGAGTTCATAAAACA
GTTGCGGAGCCCGATTTGAGTTTTGAGAGTGAGGATGCTTTACCCGTGACAAAGCGACGG
GGGACTTCTAAGCCAGTTGAGGAAGACCGTCGCAGCGGTAGCCTAGACCGTAAAAAGACG
GTGAGATTTGCTGACTCCGTGTTGAGTTCTAAGAAGAAGCTTGGTTCAACTAAGAGAAAG
CAGCGACCGGAGAAGAGTGATACTAAACCTAGCAAGGTGTCTACAAAAGAGGAAAGTTCT
GGTCTACAGATACGAGATTTAGTGTATGGAGAGCTCGCTTGTTTGGAAAGGAACCGCAAG
CTGTCGTTATCTATTGTTGCGTCTGCTTTTCAGTTCACAGAGAATTACTGTCTGATGTGC
CATCAATGCCAGAGAATGACAATTCGTTGCACCAAATGTAAGACTAAGCGATACTGCTTT
CCCTGCATAAAGAGATGGTATCCTAAGATGGCTCAGTATGAAGTTGCAGCTGCCTGCCCT
TTTTGCCTTCACAATTGCCATTGTAAATCATGCATGCGTCAGGATGTGGAAATGAAGGAT
CTGAAGACTCGGTTGGATGTGAAACCAACTCCCGACCAAAAGAAACAGCATGCTGAATAC
ATGTTGCAACTGCTCTTGCCCTTCTTGAAGCGGATTGATGAGGATCAATTACTTGAGAGA
AAGATTGATGGAGGAATCCTAGGGGTGTCGGTAGATGATTTGGACGTGCATGAAGCTGAA
TGTCCAGCGGATGAGCGCATGTTCGGTGATATCTGCAAAACTGCTATCTTTGACTACCAC
AGAAACTGTTCAGAATGTGAATCTGATATTTGCCTTTACTGTTGCCGTGAGACCCGTGAG
AACAATCTTCGCAGCGATGTGCCAAGTGTAGTTGTGAAATATGGTGATCAGGGATATAAC
TACTCACATGGTATAACTGGCAAGAATAAAAAAAAACTCATCGCTGTGAATGATTTAGCA
TTTGAAGAGTACACTCATCTTGATGAAGGACCTCTAAATCTTGCATCCAAGCTTCCAGCA
AAGTCTCTGAAGCCTGACGTGGGGCCAAAGACTTATATAGCTTATGGTTTCCTGCATGAG
CTTGGGCATGGGGACTCTGTTACTAAGCTCCACTGTTACATGTCTGACGCTGTTAATATT
TTGGCACATGCTTTTAAGATTGGTTATAAAGGCGATCAGCTTGCCGAAATTGAAAAATTG
AAAATACAGCACTTTGAGCAATACAAAAGGGAGCTGTATGGTCTTGGTGAACCCATGGAT
GGGGTTGATGAAGAGAACAACAACAACAATGAAGATGAACATCACCAAGGTTCCGGGACT
GGTGAAATATCAAACAGTTCAGACTCTAAACTGGAAAATGCTCCTCCGACATCACAATTG
CACGGTGTGGAGACTCGGACGAAAAGGACCGAGTCTAATGAAGCGTTGAACCGTTTGGAG
ACTAAAGTGGAAAGGGTTGAGTGTGAGGATGCGCAGAACAGTTTTGATTTTGGTCAAGTG
ACAACGAACAAGAACTATAAAACATCACGCAGTATGGAGATTGATCTGGAAAACCAAGCA
GTACGGTCCAAGAGTTGA
>Lus10002761.g|Lus10002761
ATGCCTAGGACACTGACAGTGAAATTGGTTCTAGGATGGTCTAGGATGGTCATGTTGAAA
GGGCATAAGTCAAGGCCAGGGAGAAAGAAGAGGACAGTAAAATCAACTTGGGAAGACGGT
TTGGTGGCTTCCCTTCCCGATATGGCATCTGCTACCCCATTTCTTGAGGACCTGCGAATA
AAACCTGAGGTGATTGCTCCTCCTCAAGTTGAAGAATTGATGGATATTGATGAAACCGTC
AATGATCCTTCACAACCTGCTTTGAAACCTAATATCACCGTTACTAGCAACGTCAGAGAT
TTATTGGAATGCCCTGTCTGTCGCAATGCTATGTATCCACCGATTCATCAGTGTTCTAAT
GGACATACGTTATGCTCTGCTTGCAAGCCTCGGGTTCATAATCGTTGCCCCACTTGTAGG
CATGAACTAGGCAACATCAGATGTCTGGCACTCGAAAAGGTTGCGGCTTCGCTTGAACTT
CCATGTAAATATCAGAGCTTTGGGTGCATAGGCATCTACCCTTACTACAGCAAGTTGAAA
CATGAATCACAATGCAGTTATAGGCCGTATAACTGTCCTTATGCTGGATCTGAATGCACA
GTTATTGGTGATATTCCGAATCTTGTAAACCATCTCAAAGATTATCACAAAGTCGATATG
CACAGTGGCAGTACGTTTAACCATCGTTATGTCAAGTCCAATCCTCACGAGGTTGAGAAT
GCAACATGGATGCTAACGGTATTCAGTTGCTATGGTCAATATTTCTGTCTGCACTTTGAA
GCATTCCAGCTTGGAACAGCTCCGGTATACATAGCTTTCCTGCGGTTCATGGGCGATGAT
AACGAGGCAAAGAACTACAACTATAGCCTGGAGGTGGGAGGCAACGGAAGGAAAATGACA
TGGCACGGCGTACCTAGGAGCATAAGAGACAGCCACCGGAAGGTTAGGGACAGCTTTGAT
GGTCTAATCATCCAGAGGAACATGGCACTTTTCTTTTCTGGTGGAGACAGGAAGGAGTTG
AAGCTTAGGGTTACAGGGAGGATATGGAAAGATCAGTAA
>Lus10007967.g|Lus10007967
ATGGTGATTCAGGACGTTTGGTGTGGCCCTGGAATCGGATTCTCTCCCGAAGCCGCTGTT
GTTGATTCCGTTGACTGCGTCGTCAACAGACGGAACAGGATCGATGCAGTGGAGAAATTC
AATCCAAGGGAGCGAGAAAGAGAAAGGGAAAGAGAGGCGATTTGGGGATACTTCATCAGC
TTGGTGATTTCTATTATCGTGATTGCTGTATGGTTCACTGGACCAATCTTGGCTTGGCAG
CGTCCTTGTTTATCTAGGCGAGCAGCTGTTGACCCTCAAGCCTTTGCCTTCTGGGATGCT
GACCCTGCTGCATTTGCGACATTGAGGCCCGAACAGGACATGCCCGGAGGAAGTAGGTAT
TACCGTCATCTTCGACGTGCTCCACCTGATGGCCTAGCCGAGATGCTGATGCTCCAAAAT
GGTATTGTGATGGGAGGACGACTGGATAGGTTCAATGAATGGAGACTTGATATCGACAGT
ATGTCATACGAGCAACTGCTCGAGCTGGAAGATAGGATCGGGTACGTAAGCACCGGACTG
AAAGAAGATGAGATTGGCCACTGTATAAGGAAGTACAAGCTCTCGGTCCTGAGCAAGCTT
CCGTCCCACATCCAGATGAGCTTGGACAAGAAGTGCAGCATTTGCCAGGAGGATTTCGAA
GGAGGAGATGACGAGGTCGGGAAGCTGGAATGCGGGCATGGATTTCACATACTGTGCATC
AAGCAGTGGTTGGCTCACAAGAACAACTGCCCAGTTTGTAAAACTGCACCACTCCCTCGA
AGCTAA
>Lus10007937.g|Lus10007937
ATGGGATCTCCGACAGACCTCACAGACCTCTCCGACGGCTCAATCCACTGGCTAATCTTC
CTCCTCCTCTCCAACTCGATCAATTCCTTCCTCCGCTTCTTCTCCCAACTCCTCCTAATC
CCCTCTCCGCGGTCGACTACTTCCTCCTCCACCTCCGCCAGCTGCTGCGGCGGCTCCATC
GCCGTCGAAGACCAGCTCAATCTCAACCGCCGCTCATCCTGCCTCTACTCCTCCGGAGGA
GAACCGGGAGGAGGATCTGAATCCAACGAGTGCGTGGTGTGCCTCTGCGGACTCAGCGAA
GGGGAGCTAGTCAGGGAGCTGGACTGCCGCCACGTCTTCCACAAAGGCTGCCTCGACGGG
TGGCTCCGCCGCTCCAATTTCACCTGCCCGATCTGCCGCTCCTCGCTGGAGGCGCGTGGT
GGTGCGTTGCTTGTCGCGGAGGTGGAGGTGCGGTGA
>Lus10007936.g|Lus10007936
ATGGGATCGCCGACCGACCTCACAGATCTCTCCGACGGATCAATCTACTGGCTCCTCTTC
ATCCTCCTCTCCAACTCCATCAAATCCTTTCGCCGCTTCTTCTCCCGCCCAATCAGCGAT
GTTGACAACGAGACTACTTCCTCTTCTCCGCGATCCACCGCCGTGGAAGATCAGCTAAGT
CTCAACCGCCGATCCTCCTGCCTCTACTCCGAAGGATCGGATTCCGACGACTGCGTGGTG
TGCCTGTGCGGCCTCAGCGAAGGCGAGCTAGTCAGGGAGCTCGATTGCCGCCACGTGTTC
CACAAAGGATGCCTCGACGGCTGGCTCCGCCGCTGCAATTTCACTTGCCCGATCTGCCGA
TCCCCGCTTCTCCTGCTGGCTGCGCGTAGCTGTCCCGACGACGGCGGACTGGTGGCGCGT
GGTGGGGTGAGTAATTTCTAG
>Lus10006378.g|Lus10006378
ATGTACCAGTGGAGGAAATTCGACTTCTTCGAGGAGAAGTACGGCGGTAAGAGCTCGATC
CCGGAGGAAGTCAGTGGCGAGATCGAGTGCTGCTCCAGCGGCAGAGGCAAGGTTGTGATC
GGCTGCGACGATGGCACCGTCAGCTTCCTTGATCGTGGCCTCAACTTCAATTCCGGATTC
CAAGCTCACTCTTCCCCCATTCTTTTCCTCCAGCAGCTCAAGCAACGGAACTTCCTTCTA
ACTGTTGGGGAAGATGAGCAGTTGTCTTCACAGCAATCATCCATGTGCCTGAAGGTCTTT
GACCTCGATAAGCCACAAACTGAGGGAGCTAGTAGTTCGGCTAATACCCCTGATTCCATT
GGCATATTGCGCATTTTCACCAATCAATTCCCTGGGGCGAAGATTACTTCGTTTTTAGTA
CTAGAAGAGGCGCCTCCAATACTACTGATAGCTATTGGATTAGACAATGGTTGCATTTAC
TGCATCAAGGGAGACATTGCAAGAGAGCGTATACAACGGTTTATGCTGCAGGTAGATACT
GCTTCTTCAGACCGAAGCCAATCATCTGTTACTGGTCTTGGGTTTAGAGTGGATGGCCAG
ACCCTTCAATTGTTTGCTGTAACTCCTGGTTCTGTGAGTCTGTTCAGCTTGCATAATCAA
CCACCGAGGAGGCAGACCCTCGATCAGATTGGTTCCGGTGTAAATAGCGTTGCAATGAGT
GATCGATCAGAGCTAATCATTGGTAGACCTGAGGCTGTCTATTTCTATGAGGTTGATGGG
CGTGGTCCTTGTTGGGCATTTGAGGGGGAGAAGAAATTCGTAGGGTGGTTCCGTGGTTAT
CTTTTGTGTGTTATATCTGACCAGAGGAGTGGCAAGGATAGTTTCAATGTTTATGATCTG
AAGAACCGGTTAATAGCCCACAGTATTGTGGTGAAAGAAGTTTCTCAAATGCTTTGTGAG
TGGGGTAATATTATACTTATCATGAGTGACAAATCAGCATTGTGTATTGGTGAGAAAGAC
ATGGAAAGCAAGTTAGACATGCTTTTCAAGAAAAATCTGTATACTGTGGCCATCAATCTG
GTTCAGAGCCAGCAGGCTGATGCTGCTGCAACTGCTGAGGTTCTCAGAAAGTATGGAGAT
CATCTTTATAGCAAGCAAGATTATGACGAGGCTATGGCTCAATACATTAGTACTATTGGT
CACCTTGAGCCTTCATATGTGATACAGAAGTTCCTGGATGCACAGAGAATATACAACCTT
ACAAATTATTTGGAAAATTTGCATGAGAAGGGGCTTGCTTCAAAAGACCATACAACTCTT
CTCTTAAATTGTTATACTAAATTGAAAGATGTTGAGAAGCTGAATGTTTTTATCAAGAAT
GAGGATGCTGTGGGGGAGCACAAGTTTGACGTGGAGACGGCTATACGGGTTTGCCGTGCT
GCCAATTACCACGAGCATGCAATGTATGTTGCTAAAAAGGCTGGAAGACATGAATGGTAC
TTAAAGATCTTACTCGAGGACCTAGGCAGATATGATGAAGCCTTGCAATACATTTGTAGC
CTCGAATCTAGTCAGGCTGGTGTGACAGTAAAAGAATACGGTAAAATTCTTCTAGAGCAC
AAACCAGTTGAAACTATTCAGATACTCATGAGGCTTTGCACCGAAGATGAATCAGTAGAC
AAGGGAACATCAAGTAGTGGATACTTATCTATGCTGCCATCTCCTGTTGATTTCCTGAAC
ATTTTCATCCATTATCCTCAGTCCCTCATGGTCTTTCTTGAAAAATATACTGACAAGGTG
AAGGATTCTCCTGCCCAAGTTGAAATCCATAACACTCTTTTAGAGTTGTACCTTTCCAAT
GATCTGGACTTTCCTGCAATGTCACAAGCTAGTAATGGTGTAGATCTTCCACTTGAATCT
AGATCAGGGCCTGCTACGATTTCAACTAAACCCAACGGGAGATCAACTGGTACTGATAAA
GACAGTTCTGCAGGAAAAGATCGTACAGAAAGGCGTCAGAAGGGCTTGCTCTTGCTCAAG
AGTGCATGGCCATCTGACCAGGAGCAACCACTTTATGATGTCGATCTTGCTATAATTCTT
TGTGAGATGAATGGATTTACAGAAGGGCTTTTGTATCTCTATGAGAAAATGAAACTCTAT
AAGGAGGTCATTGCCTGCTATATGCAGGCTCATGACCATGAAGGATTGATTGCATGCTGC
AAAAAGCTGGGTGATTCTGGCAAGGGAGGTGACCCAACTCTCTGGGCTGATCTGCTTAAA
TACTTTGGTGAGCTTGGGGAAGATTGCTCCAAAGAAGTGAAGGAAGTGCTAACTTATATT
GAAAGGGATGATATCTTCCCTCCCATTATTGTTCTCCAGGCCTTATCAAGGAATCCATGC
CTTACACTCTCTGTTATCAAGGATTATGTTGCCCGGAAACTTGAACAAGAGTCGAAGCTG
ATCGAGGAGGACCGCCGAGCTAGTGAGAAGTATCAGGATGAGACAACAGCGATGAGAAAA
GAAATTCAAGATCTGAGGACAAATGCCAGGATATTTCAGCTGAGCAAGTGCACTGCTTGC
ACTTTCACCCTTGATCTTCCCGCTGTCCACTTTATGTGCATGCACTCTTTCCATCAGCGT
TGCCTTGGGGATAACGAGAAAGAATGCCCTGAATGTGCTCCTGAGTATAGATCTGTTCTT
GAGATGAAGAGAAACCTGGAGCAGAACTCCAATGACCAGGACCGGTTTTTCCAACAGGTG
AAGAGCTCCAATGATGGCTTTTCGGTAATTGCCGAGTACTTTGGGAAGGGAATTATTAGC
AAAACTAGCAACGGAGCCACCGCTGCAACTCTTGGATCAGCCAGCACGACAACTGGAAAT
GGGTTCTAG
>Lus10012867.g|Lus10012867
ATGGGTAGAAAGAAGCAATCCAGGCCTCACAGGTCTGGTGGTCTAGTCATACAACCGGGT
GAAGATGCTTCTGGATCAGAATTTGAGAAAGGAAAGGCTACTGAAGAAGCTGAGGCTACA
CAACAGAAAGATGATCCCTTTTTCATTCAAGTGGATAGAACTGAGTGGAGTTCAGTGGAG
CACTTTGATCTTGCTGAAGTTGTTCTTACCAATTTGTGTTTAGGTGAACGATATCATACT
TTCACAATAGATGCCGACTTTTATCACGAGTCGAAGTACTCGTTACGGATACGTGTTTCC
AGTCTTAATGATAGTGCTCTTAACGGTATAAAGTTTGCTCATTGGCCCGTGGTGTCATCC
GACGATGCAAAGCTCGAGTTTGTTGAGAATGGGGAAGAGAGGGAGAAGTTTGTAGTGATG
TCAGGGTGTTTTGATGGGCCGGATGAGGGTGTTTCTGGCCTTAGTCACTTGATAAGATTG
AATTTTTTGACATTGAGGCCTGTTCCGGGGTTCGAATATTCAGAGGGCGGGATGAAGTTG
AGGGTTGAGGTGATCAAGGATGCTCTTGATGCTTGTGAGTCACTTCTGGAGAACAACAGG
CAGGACTGGAAGAAAAGTATGATGGATGTGATGGGTTGGCTTCGACCAGAAGTCATGATC
TCAGAGGCTAGATATGGAGTGACTAGTAGATCAATGGAGATCGACAATGATGGTTCTACC
TCCAGGAAGCGTGCAGGTTTTGATGTTGCTGAATTTTATGAAGCAATCAAGCCATCAAAA
TCGGAGCCGATGCTTGAAGATGACTTGCCTGACTTGGTTCCAGTACTTAGACCCTATCAG
CGGCGTGCAGCATACTGGATGGTGGAAAGAGAGAAATGGCATACTCTTGATGAAAATGAA
AAAAGTGACTTCTTTTCTCCTGTGAGTTTGCCCGTGAATTTCCTTGATTCATGCACAAGA
ATGTTCTACAATCCATTCAGTGGCAATATTTCGCTACAGCCTGAAAGCTCTGCACCACCC
ATCTTTGGTGGGATTCTTGCTGATGAGATGGGTTTGGGGAAAACTGTCGAAGTGCTTGCC
TGTATATTTTCTCATCGACGATCCGAATCTAACGGGGACATCATGATTGATCGTGGACAA
AAAGATACCGAAAGTCAAAAGGTTCTTAGAAGATTGAAAAACGAGCGAGTGGAGTGCGTT
TGTGGAGCTGTAACGGAAAGTTACAAATACAAAGGACTGTGGGTACAGTGCGACATGTGT
GATGCTTGGCAACATGCAGATTGTGTTGGTTATTCACCAAATGGAAAACGAAAGAGGTCA
ACTTCTGTTTTACAAAAGGATCGAAAGAAGACCACTATCAGCTTTGTCGAAAGAGAAGGA
CAGCATATGTGTCAGATGTGCTTGGAACTATTACAAGCTACCGACTCTCCTGTTCCCTCT
GGTGCCACTCTTATCGTATGTCCGGCCCCTATACTGTCTCAGTGGCATTCTGAAATTATC
CGGCATACGCAATCCGGTTCCCTAAAAGTTTGTATTTACGAGGGTGTACGAAAGGCATCT
CTTTCAAACACACCTGGGATTGATATTGGGGAGCTTGTTGGTGCAGACATTGTACTAACT
ACATATGATGTGCTTAGAGAGGACCTCTCCCATGACTCAGATAGGCATGAAGGTGATCGA
CGCCTCTTGAGATTCCAGAAGAGGTACCCTGTTACTCCAACTCATCTTACAAGAATATTT
TGGTGGAGGCTTTGCTTGGATGAGGCACAAATGGTAGAAAGTAATTCTTCAGCTGCAACA
GAGATGGCTCTCCGGCTATCTGCTAAGTATCGTTGGTGTGTTACAGGGACTCCTATACAA
CACCGACTCGATGACTTATATGGACTTCTGAGATTCCTTAAAGCAAGCCCCTTTGATGTT
TGTAGGTGGTGGATTGATGTTATAAGAGATCCATACCAGAGGCAAGACGCAGGAGCTATG
GAATTTACACACAAGTTCTTTAAACAAATCATGTGGCGTTCTTCAAAAGCTCACGTAGCA
GATGAGTTGCAAATTCCGCCTCAGGAAGAGTGCATATCATGGCTTGCTCTTTCGCCAACT
GAGGAACATTTTTACCAAAGACAGCATGAGACTTGTGTGATTTATGCTCATGAAGTTATC
GGTCGTTTGAAAGCTGATATTGCGAAAAGAGAAACCTCCGGAGGTATCGATCGTCCTCCT
CCTTTATTTGAATTAAGAATAACATTTTACCTTCGCCTAAGCAGCTTCCTTTTCTCTATG
CTTTTTTTTCAAGCAGATTGCAAATCTTCTAGTTTGACCAATCCACTCATCACCCACTCA
GAAGCTGCAAAGTTACTCACCTCTCTCTTGAAGCTTCGTCAGGCTTGCTGCCACCCTCAA
GTAGGAAGTTCGGGATTGCGTTCTCTACAGCAATCGCCGATGACAATGGAGGAAATCTTA
CAGGTTCTTGTTAGTAAGACCAAGATAGAAGGGGAGGAGGCTCTCAGGAAGCTAGCTGTC
GCTTTAAACGCCCTTGCAGGAATAGCTATCATCAAACAGAATTTCAGTGATGCTGTAACA
TTGTACCGAGAAGCATTGGCTCTTGCCGAGGAGCATTCCGAAGATTTCCGCCTTGACCCT
TTATTGAATATTCACATTCATCACAACCTTTATGACGTGCTTCTCAAGGAATCTGGCCAC
AGTTCAGAAACCTCTTCACATGGAGACCATTCTGACCAGGACAAGTCTCTGAGTGTAGCA
TGTGAGAGTTTGAAACAGAAATATCTTTCTGTGTTTAGCTCAAAGCTCTATGTAACTCAG
CAGGACTTCAAAAAATCACACATGCAGGTTGTTAACGAGTTTGGCAAGTCGAAAGATCAA
CATTCCTTTTGGTGGTTGGATACGCTCGATCATTCTGAACAAAACAAGGGCTCAGCAAAT
GAACTGATAACAAAGATTGAAGAAGCCATCTCTGGAAGTCAAAAAGCTTCGAAGTCAACA
AGAGTTCCATCTCGTTTCCGGAGCATTGCAGCCCTGAAGTACCACATTCAGGCTCGTTTC
GACCAAGTGGTAACGTCCAGAGAATCATTGCTTGACCGAGTGCTGGAAATCGATCGATCA
ATGGAGAATCCGAAAGAAGAGGATATAGAACGTGTAAGATACTGTCGAGTTTGTCAAGCT
GTTGATGATGGCCCCACATGTGTTCATTGTGAACTGGAAGAACAATTCAAGGATTATGAA
GCAAGGCTGTTTCGTCTCAACAAAGCAGATGGAGAAATCATATCTTCTGCTGAAGAAGCA
GTGGATTTACAAAAGAAGAACTCCGAGCTGAACCGTTTCTATTGGAATTTATCACGGCAA
GAGAAAAACACAATCGTGTCCGGTGATGGAAACGATGAATCGAGGAAGAGAGATATAGGG
GAAAGAGTTGTGGTTTCAAAGATGCCATCTGAACTCGAGGTTGTGTTTGGAGTTGTAAAA
AGCTATTGTAAGGCTCATTTGAGCAAGGAGCACTTATTAGCAGCCAATAAGCAGCTTCAT
TTACTGGAGAGCATGAGGAAGGAGTACAGTTCTTCAAGGTCGCTGGCGGTTACTCAAGCT
CAGTTTCTGCGTGCTCATGACGAAATTAGGATGGCAACATCGAGACTGCATCTAAGAGAG
GACGAGAACGATAATTCTCTCGACGCATTAGGTCCAGAGGAACTCGATACAGCTAGTGTG
CAGCAATCTAGTGACAAGTTCTTGGCTCTGACTTCTTTGTCGAGCATTAAAGGAAAACTA
CGTTACTTGAAGGGTTTGGTGCAATCAAAACAGAAAGTTCCTTCTGATAGTTCAAATAAC
TTGTTATCAAAAACTCAAGAAACAACCTCAGTATCGGTATCGACAGACACGAGAAATGAC
GTTCTACCTAAAGACGATGAAGAAGCATGCCCTATCTGTCATGAAAAGCTAAGCGATGAA
AAGATGGTCTTCCAATGCGGGCACTTTATTTGCTGTAAATGCTTATTGGCGATGACAGAA
CCGAAAGAGCCTCAGGATCGCAAGTTCCAGTCGCTAAAATGGGTGATGTGCCCAACATGT
CGACAGCATACCGATTATCGGAATATTGCTTATGTCGACGACAGAAAAGGCAAAAAATCC
TCGAATTCAGGTAATCTGCCAACCACACAAGATTCCTTGAGGGGCGAAGCATCCTTAATT
GTCCACGGTTCGTATGGTACTAAGCTCGAAGCTGTGACACGAAGAATACTGTTGATAAAA
TCATCAGATTCCAACGCCAAAGTTCTCGTTTTCTCAAGCTGGAACGACGTCCTGGATGTA
TTAGAACATGCTTTCAAGGCAAACGGGATAACGTATATCCGAATGAAAGGTGGCAGGAAA
TCAGATGATGCCATTAGTGAGTTTAGAGGGCAGAACAAGAAAAAGGCAGAATCGATCCAA
GTTCTATTGCTGTTGATTCAACATGGAGCGAATGGACTCAATCTGTTGGAAGCGCAGCAT
GTTGTGCTTGTTGAGCCATTGCTGAATCCCGCTGCAGAAGCACAAGCAATCGGCAGAGTG
CACCGAATCGGGCAGGATAAGAGGACACTCGTGCATCGTTTCATTGTTAAAAATACTGTG
GAAGAGAGCATACACCAACTGAACAGGAGCAGGAACACGAAATCGTTCGTGAGCGGGAAG
ACTAAGAACCAAGATCAGCCTGTTTTGACGCTGAAAGATGTCGAGTCTCTCTTTGCCTCT
TCTTCTTCGACGTTCAAGAATGGCGAAGAAGAGCCGAATGGGAACAGTAGTAGTAGCTTA
AGACAGCTTCCGCCAGGCGTGGCAGCTGCCATGGCAGCTGAGAGGAGACTCCTGGAGAAT
GGAATCTCAACTTCTTCAGTATTATCTTCATCTCCAGCTCCAAATCTCAAATTCTTAAGA
ATCTGTGACTTCTCGTATGACTACTACGCACGTGACTCCCAGAAGTTCACGCAGGAGGAA
TTCAATGAGATTACTTCCAATCTGCCGTCTCTGGAGTCTCTTTCTATTGCAGACAAGAGA
TTCGCAAGCGGTAAGTGCTGGCTAAGGATTTCGAATCCGCCTTACAAGCTTAGAGAGTTC
AGCTTGATAAGTAGTATGACTCCAAATCTAGCCGTTGTTGAACATTTGATATTGGAGACC
AGTCATGAGACAAATATGTGGAGAGATTCTCAATTTAGCCAAGAAGGACATGTTCTCCAT
GGTTGTGTTTCTATGTGTCCTCCTAAGCTTATGTCGGCCTTTCAGATTCGCCAAATACAG
TTACAAAATGGTATGCACTTCCCTGAGGAGGAGAAGAAACCAGCGGCGGAATCGGAAGTA
GAGAAAAAAACAGAGGACGAGGAGAAAAAACCAGAGGAAGAGAAAAAAACAGACGAGAAA
CCGGCAGGAGAGGAGAAGAAGCAGGAGGAGGCGCCGCCGCCGCCGCCGCCGCCAACGCCA
ACGCCAACGCCGCCGCAGGAGATTGTGTTGAAAGTGTTCATGCATTGCGAGGGATGCGCG
CGTAAGGTGCGGCGATGTCTTAAAGGGTTTGAGGGGGTTGAGGAAGTGACGACGGACTGC
AAAAGCAACAAGGTTGTAGTGAAGGGGGAGAAAGCAGATCCGATCAAGGTTCTGGAGAGA
ATACAGAGGAAGAGCCATAGGCAAGTTGAGCTCATTTCCCCTGTTCCCAAACCACCTGAG
GTTGAAGCAGACGAGAAACCCAAGCCTCCTGCTGAAGAACCCAAACCGGAGCAGCCTCCA
CCGGTGGTGATCACAGTTGTGCTGCAGGTTTACATGCATTGTGAAGCTTGTGCTATGGAG
ATCAAGAAACGGATTCAGAGAATGAAAGGCATGCTGCTCTCTTTCATTAATTGTTTTCCG
TTGAGGTTTTCTAGTCCACCCGATTTTTTTTTCTTAACCACTGATTTTAAAATTGACCTC
GGGGTGGAATCGGCGGAACCAGAGCTGAAGAGTTCTCAGGTGACGGTGAAGGGAGTATTC
GAAGCTGAGCAGCTGGTGGAATACGTCCGCAAACGGACAGGGAAGCAAGCTGTGATCGTG
AAGCAAGAGCCGGAAAAGAAGGAAGAGAAAGCCGGGGAAGATAAAGAAGGCAAAGAGGAT
TCTTCTAAGGAGGAGGAGAAGAAGAAAGGCGACGAATCACCCTCCGACGACAATGCTAAG
AAGGAGGAAGTAGACAAGGGGAAGCCAGCTGAGGAGGGGGATAAGCAGAAAAAGGAAGAA
GGGGATGCCAAAGAGACAGAGGCACCGGCCGCGGCAGGAGAAGAGACTACTACTAAAGTG
GTGGAGGTGAAGAGGAATGAGTGCTACTATTACCCTCCGAGGTACGCCATGGAATTGTAC
GCTTACCCTCCTCAGATCTTTAGCGACGAAAATCCTAATGCTTGTGCCGTTATGTGA
>Lus10012819.g|Lus10012819
ATGTCGTCCGATTCAGAGGTCCCAGAGCTATCAGCGCTGTTCGAGCGGCTCATGTTACGG
CAGCGAGACTTCTCCATGTTCTTCCCGTTCATCCTGAGTCTAGCCAGAGCTGGATCGGAA
GAAAACCCAGAAGCCGAAGAAGGAGAAGGAGAAAGAAGAAGGTCAGCTAATTCGACGGAC
AGAATGATCCTGATCAACCCGTTGACGCAAGGGACGGTGGTGATCGAAGGAGCAGCAGTA
GGAGGGTTCGATTCACTGATCAGAGACTTGTTCTCGTCGACGGCGAGGAATGGCGGTGGG
CAGCCACCGGCTTCCAAGGCTTCGATTGAAGGGCTGGAGACTGTGGAGATTAGTGAGGAC
TGTGGGGGAGAGTGTGTGATTTGTTTGGATGAGTGGGAGAAAGAAGGCGAGGTTGTAAAG
GAGATGCCTTGTAAGCACAGGTTCCATGGCGGGTGTGTGGAGAAGTGGCTTAAGGTTCAT
GGGTCGTGCCCTGTTTGCAGGTTTCAGATGCCTGTTGAGGAAGAGGAGTCAGGGAAGAAA
GATCAAGAAGAAGAAAGGAGGGTTGATCAGGAGATTTGGGTTAGTTTCTCTGTTGGTGGA
AGGAGGAGGAGGGATTCGAATTCGGAACAGAGTGGTGATGCAGGGGATGATGCTAATGGT
GGTGGTGGCAATGACAATGGTGATTCGACAAGCTTTGAGTCGATAGATTAG
>Lus10012826.g|Lus10012826
ATGAGCGATCACGTGGTGCTTTTGGTGGACCGCCTCGTCGCTCAGCCTCCTCCGGCGACG
GCGGCGGCGGTGACGAAAGATGGTAATGAAATTGGGGGAATCGTCATCGACGATGTGGGT
CCGTCGTGTTCTAGGTCGAATGAGGGGGAATCGGAAGAAGATGAGCCTTTGTTGATGATT
GAAGATGGGGAATGTCGAATTTGTCAGGAGGAGGATTCCGTTGAGAATCTGGAATCTCCT
TGCGGCTGCAGCGGTAGCCTCAAGTATGCTCATAGGAAATGCGTGCAGCATTGGTGCAAT
GAGAAAGGAGACACCATTTGTGAGATATGCCATCAGCCTTATGAACCGGGATACACTGCT
CCGCCTCGTCCAGCTCTCCCCGAAGACACTGTCATCGACATCGGTGGCGGTTGGACAATA
TCGGGCACGCCTATAGACCTGCGAGATCCTCGTCTCCTGGCAATTGCAGATGCAGAACGC
CATTTGCTGGAAGCTGATTATGATGAATATACTGCCTCGAATGCCAGCGGAGCTGCATTC
TGCCGTTCTGCTGCTCTCATTTTGATGGCTCTTCTGCTGTTGCGACATGCTTTGACTGTT
ACGGAAGCCGATGCAGATGATGATGTTTCTGCCTTCTTCTCTCTTTTCCTGCTACGAGCA
GCCGGATTCCTCCTTCCATGCTACATCATGGCTTGGGCTATCAGCATCTTGCAACGCAGA
AGGCAAAGACAGGAAGCTGCAGCAATGGCAGCCACGCAGGTGGCGTTCGTCCTGCAATCT
GGGCAGCGTCGAGGTCTGCAATTCACGATTGCATCTGGTCTGCCGTCTCCTGTTACTACT
ACGCACCAAGAACCCGTTTGA
>Lus10008447.g|Lus10008447
ATGGAGGATAGCAAGAAGCCGGAGTCACATTTGACATCTGCTGCGGCTTTTGTGGAAGGG
GGAATTCAGGATCCATGTGATTATGCTTGCAGCATTTGTCTTGAAGAGTTCTGTGACAGT
GATCCGTCCACTGTGACCACTTGTAAGCATGAGTTCCATCTTCAATGTGTCCTTGAATGG
TGCCAAAGAAGCTCACAGTGCCCCATGTGCTGGCAAGCTATTTCCCTGAAGGATCCCACA
AGCCAAGACCTGCTTGAAGCTGTAGAACGCGAGAGAAATATACGATTGACTCCACCTAGG
ACTTCAGCCATATTTCATCATCCCACTCTGGGAGACTTCGAACTACAACATTTGCCAGTG
GGTATAAATGAAGCTGAACTCGAAGAGCGTATTATTCAGCACCTTGCCGCAGCTGCTGCG
ATGGGGCGACGACACGTTGCTCGAAGAGACAGAGATGGTTCCCGAAACCGGTCATCATCT
CAAAGTCGTCCACAGTATGTAATGTTTTCAAATCATGTGAATTCGCCTACTGGCGGTCCA
ACTTCTACTTCCCCAACTCAGAGAGGAGAGGTTGAACCGGGTCCAATGGGTACACTAGCC
ACTCCATCTTCACCTGCCAGAAATATCGGCGATTCTTCTTCCCTTCCAGATAGTGGTGAA
GCAAACTGGCAAGTGATAACACAATCATCGACCGCTGGCCATGCTAATTCGCCCTCTGCT
TCTGGCTCTGGTTCCGGTGTTATTATCGGCCAACATGGAGGTTCACCAAACAATGGGTCT
CCTAACCATTCTTCCCCAAATAGTCAAGATAGAGCAGGTCCATCTGAATTCCAGTCAATA
TCAGAGTCTATCAAATCTAAGCTCAATGCAGTTTCATCAAGATACAAGGAATCAATTTCA
AAGAGCACAAGGGGTTGGAAGGAGAGATTCTTCTCTCGCAACTCTGCCGTGGCAGATCTC
AGTTCCGATGTTCGAAGAGAGGTCAATGCTGGAATCGCAACGGTTTCGCGCATGATGGAG
CGCCTGGACGCTAGAGAGAGCTCGAGCCCAAGAACAAGCACTTCTTCAGCACCCAATAGG
GGGGAGGATAATCAAGACTCGGTATCGGACAATAACGAACATATATCAGAAGCTGGAAGT
ACTGGAGCTATTGGAACAGGTACCGGTACCACCAGCATTCATGCTTCACCAGCTGCAGCT
TCATCCGGTACAAATTGA
>Lus10006741.g|Lus10006741
ATGGGTCTCTGCCGGACCACCTCCGGTGCAAGCGTTTTGCCTGGGAAGAGGGATGTGGTT
GAAGTTAGGGGAGGGAAGAAGATGAAGAAGAAGAAGTGCTGCCATTGGTGTAGGAAGAGT
GGTTTGAGTAATTTGATAAGATGCTCCAGTTGTAGGAAGGAGTTCTTCTGTACCGACTGC
ATCAAAGACCAGTACTTTGATGAGCAAGAAGAAGTTGAGACTGCTTGTCCAGTGTGTCGT
GGAGCTTGTGGCTGTAAGGCCTGCACAGCAATTCGATTCAGGGACAGAGAATATGAGGAA
GTCTCTAATGAGGGAAGAGAAGTTAACAAGGTTTTGTATTTCCATTATATGATCTGTATG
TTGCTTCCGATGCTGAAACAAATGAACAAGGACCTTGCTGCTGAAACGAAGATGGAGGCC
AAAATAAGAGGTATAAATCCTTGCGAAATTCAAGTCCAGCAGGCTAAAGTAAGCAGCAAC
CAACGTTCGTGGTTTGTTCTTTTCTTTCTCCAGATCTATGATGATCAGATTTCACAGTTT
CAATTCATTAGTTCTTCACCAGAGTTCTTACTTTCTTGCTTCTCTGTCATGCGATGCAGT
AATAATTGCAAGGTCTCGATTGCGGATTTCCATAGAAGCTGCCAAAGTTGCTCCTATAAC
TTGTGTTTGAGTTGTTGTCAAGGTGTTCTCCAAACGAGCTTTCGTAGAAATGGCAATTCA
CTTGCTACCAAATACTCTACTAGAAGGAAAGCTCTCATTTCCAGCATACAATCGCCGGAG
ATGATAACATTATGCACCAATAAAACGAGATTTCTTGGTAATCGTCTCAGGTCTCCGATA
GATTTTGATGGTTGTGATGGTATATCTTGTCCCCCTTCTGAGTTTGGTGGTTGTGGCAAT
AGCCTGCTTGAGCTAAGCTGCATTTTCCCATCAAGTCAGGCTACGGAGCTGGAAACAAGT
GCAGAAGAGCTTATTGGCTGCTATGAGTTGCCAGAAACCTTGGACATCGACTCTAGCTGT
TCATTATGTACTGAAACTGACCTTGAAACCGACGAGACTAAGAAGTCACTAGAAGCCTCC
GCAAGAGAAGATTCGCATGACAATCTCTTGTACTGTCCTAGTGTACTAGACATTACTGGT
GATAACATCGAACACTTCCAGAAACATTGGGGCAAAGGTCAACCAGTCAAAGTCCGCAAT
GTGCTTCTCGGTACATCTGATCTCAGCTGGGATCCAATTGTCATGTTCTGCACTTATCTT
AAGAATAACACTGGTGCACCTGTCGATGCCAAGGATTGCTTGGACTACTTTGAGGTTGAA
ATTGGTGTCCGGCAGCTATTCATGGGATCCGTCAGGGCTCCAAAGAATGCAAATATGTGG
CATGAGGGCCTGAAGTTGAAGGGATGGCTCTCTTCTCATGTAATTCAAGAACATCTTCCA
GCTCATTACGCCGAAGTTCTTCATGCTCTACCGCTTCCAGAATACATGGATCCCACATCG
GGTGTATTAAATGTAGCAGCAGAGTTGCCACAGGAAATCTCGAAGCCTGATTTGGGTCCT
TGCATCTATATCTCATACAACAGTGGGGAGAATAATATCCTGGCTGATTCAGTCTCCAAA
TTACGATATGATACATATGACATGGTTAACATCCTGGTGCATGCCGCTGATGCTCGTGTA
TCGACAGAACAGCTTAACTACATACGAAAGTTGATGAAAAAGAACAGTGAAAATAATAGA
GGGAACGGGGAAGCACTCCCTGATCGAGGAAACATTGACGAATTAAGATTGCACGACCTG
GTCCAGGAACATACTCAATTACACAACAAAGTTGCTAGAGTATCTTGGTTCACTGCTTCG
GGGCATGGACCTATTGAACAAGATCCCGGAGCCTTGCATGATCGAGTGCCTCCAAACTCC
GATTCAGATTCTGACACCAATACTGATACTGATTCAGATACAGATACAGACACAGATAGT
GAAATATCAAATTTTTTGTTTTCCCACGTCAAAGGCTCAAGAACTTCAGATCACCCGCGC
ATGGAAACTTCCGGAAACGATCCTGTAACAGAGAAACATGATGAATCTTGTGGAGCCATA
TGGGATGTGTTCCGTAGACAGGATGTTCCTAAGCTTGTGGAGTATCTAAGACTGCAGTGC
AACAAATTTGCAGATGGATATGGTTCCAGAAAACAACAAGTTACTCATCCATTGCATGAT
CAAATATTCTTCCTCGACGCAGTTCATAAAAGGAGGCTTAAGGAGGAGTTCGAGATCGAA
CCTTGGACTTTTGAGCAACACGTAGGAGAAGCTGTCATTGTTCCTGCTGGATGTCCTTAT
CAGATTACGAATCTCAAGTCGTGTGTTAATGTGGTGCTGGACTTTGTATCTCCCGAAAGT
GTGACTCATTCCATCCAATTGATTGATGACCTGCGGCTGCTTCCGGATCGTCACAAAGCC
AAAGTTGACTGCTTAGAGGTGAAGAAAATGGCTCTCCACGGAGTCAGTCGAGCCATTAAA
GAAATCCGTGAGCTTACATCATCCACTGAATAA
>Lus10013144.g|Lus10013144
ATGGATGTTCTCTCCCAGGAGCTACATTCTGAGAATCTCGTCGCAGATAGTTGCCCGCTG
CTAATGGAGAGATCAGAGACGTTTCGGAGTACTGATCACATAATCGACGTACCAAGAAGT
GTAGATTCATCGTCTTCTGAATCAACAACCTCTCAAGGTAGAGGTTCTGATGGTCTAGAA
AGTTTCTCAACAGTTGGCCGGACTTCTTCAAGTACTTCAACAACCCCGATTTCTCAACCT
TCCACATCTTCATCTTCATCCAATGCTCGGAATGCTAGTTTCACAAGGAGAGGGGAAAAT
CGTAGACGAAGGAGTCCGTTGAACTCAGGTCTATGGATATCTGTCGAGTTAGCTCTCACG
TTGAGTCAGATTATTGCTTCGATCGTCGTCTTGTGCTTGTCAAGGGACGAGCACCCTCGT
ACACCTTTGCTCGTGTGGATTATTGGTTATGCATCTGGATGTTTAGCAACCCTCCCACTT
CTTTACTGGCGATATTATCATCGAAATCAAGGGTTGGACCAAGATGCAGCTCAAACTCGC
CAAGGCTCTACGCATATCAATGTTCCTGCTGGACCGTTTTCTCTCTCGGTGAGCCGGACT
TCCGATGGAGAAGATCGTCGGCCCGCTGTAGCTGCATCTAGTGATGGTCATAATACCGCT
ACAGTACATCCCAGGCTCAAGGTCCTGATCGAGTACTTCAAAATGGCCTTAGATTGCTTC
TTTGCAGTTTGGTTCGTTGTGGGTAATGTGTGGATCTTCGGAGGTCACTCATCAGCAAGT
GATGCTCCAAACATGTATAGATTATGTATAGTGTTTCTTACTTTTAGCTGTATCGGATAC
GCCATGCCCTTCATTCTGTGCGCTACAATCTGCTGCTGCCTGCCTTGCATCATTTCCATT
CTCGGGTTTCGAGAGGATCAGACACAAACCAGAGGAGCCACACCGGAGTCCATCAATGCA
TTACCGACTTTCAAATTCAAGTCGAAGACAGCCAGGAACGATGGAAACCTCGGGACGAAC
GATGGCGGGGTTGTGGCTTCCGGGACAGAAAAGGAACGTGCCATCTCCGGTGAAGACGCG
GTTTGCTGCATTTGTTTGGGGAAGTATGCGAACAACGACGAGCTGAGAGAGCTTCCGTGC
GTACACTTCTTTCACAAAGATTGCGTCGATAAGTGGCTTAAGATCAATGCAACGTGTCCT
CTGTGCAAAAGCGACGTCGGTGAAAGCATCACAGGTTCGCTCTCGGCCTAG
>Lus10008225.g|Lus10008225
ATGGCTGGCACTGCCATGGTTCCCCGTTCTTTCAACGCTGGTGATGATCATCATTATGAT
GATGATGATGATCCTGACAAGTTACAGCAGCAGCAGCGGCCTGCCACCCGCCAGTCTTCT
GCTCCTCCCAAGGCGTGCAGAGTCTGTGGGGATGACATTGGGGTGAAGGAAGATGGAATC
CCATTTGTGGCTTGCCATGTTTGTGGCTTTCCTGTCTGTAGGCCTTGTTATGAGTACGAG
AGGAGTGACGGCAACCAGTGCTGCCCTCAGTGCAACTCTCGCTACAAGCGTCATAGAGGT
TCTCCGAGAGTCCCTGGAGATAATGAGGATGACGATGTTCATGATGCTGATGATTTTGAT
GATGAGTTCCCGACAAAGAATCACTTGGAGGACCCGGATCGCAAAGATGTTACTGGTCAT
TCTGAAAATAGGGACGTTCAGCCACAGCTGCACACTGGAGGCCCTACTTTCTCTTCTCCT
GGAAGTGTTGTTGGTAAGGATTTCGAAGCAGAAAGAGAAGCTTACAGCAATGCAGAATGG
ACAGAACGAGTGGAGAAATGGAAGATCAGGCAGGAAAAGAGAGGTCTGGTTAGTAAAGAC
GATGGAGGAAATGGTCAAGGAGAAGAAGATGAATACTTAACCGCTGATGCCAGACAACCG
CTCTGGCGAAAAGTACCAATGCCCTCGAGCAGAGTGAATCCATACCGCATTGTCATTGTG
CTCAGGCTGATCATTCTTTGCTTCTTTTTCCGTTTCCGAATCTTAACTCCAGCCTATGAT
GCTATGCCCTTGTGGGGAATCTCTGTGGTGTGTGAGATCTGGTTTGCTTTGTCCTGGATA
CTTGATCAGTTCCCCAAATGGTTCCCAATTAACCGGGAAACTTATCTTGATCGTCTCTCC
TTGAGGTTTGAGCGAGAGGGAGAGCCGAACAAGCTAGCCCCGGTTGATTTCTTTGTCAGT
ACTGTAGATCCTCTCAAGGAACCACCGATCATTACAGCAAACACGGTTCTTTCCATCCTG
GCAGTTGATTATCCGGTTGATAAGGTCAGCTGTTATGTCTCTGATGATGGTGCCTCAATG
CTTCTCTTTGACGCACTGGCAGAAACTGCTGAATATGCAAGGAGGTGGGTGCCTTTTTGC
AAGAAGCATAATGTTGAGCCAAGAGCTCCAGAATTCTACTTCTCTCAAAAGATTGATTAT
TTGAAAGATAAGGTGCACCCGAACTTTGTGAAGGAGCGCAGAGCAATGAAGAGAGAGTAT
GAAGAGTTCAAGGTGAGGATTAATGCACTGGTATCTAAAGCTCAGAAGAAACCTGAAGAA
GGATGGGTAATGCAGGATGGCACCCCATGGCCAGGAAACAATACCCGTGATCACCCGGGA
ATGATCCAGGTTTATCTTGGAAGTGAAGGTGCACTTGATGTTGAAGGAAATGAGCTCCCT
CGACTTGTGTATGTTTCACGTGAGAAGAGACCAGGCTATTCCCACCACAAGAAAGCTGGT
GCCATGAATGCTCTGGTGAGTAGCTAG
>Lus10008235.g|Lus10008235
ATGGCGACACAAATAGTCTCAGATCTATACACCGTAGCCTTCTTCTTCTTCTTCAAGCTC
CTCCTCCTCAAAATCTGGGTCGTCATCCGCTCCGCCTCCTCCAGACTGCAGATTAATAAG
ACCCAATTCCGCCATACCCTGTTCGGATCCATCGAAGACAAGTACCCGGCGACTCTGTAC
TACTCGTCGGAGAACCCGGCGGAGGAATGCGCGGTGTGTTTGTCGGAATTCAAGGAAGGC
GAATTGGTGAGGCGGTTGAGTTGCAAGCATCTGTTCCACAGAGAGTGCGTGCCCGAATGG
GGTAATGATGAGGAGGAGGAGGAGGACGGAGGGGGTAATTACGGGTTTTCATCATCGTGC
CCTCTGTGCCGGAGCCAGCTGGCGGTTGCTCCACCGCGGCCGACGGGCGATTATGGGAGT
AGTGATCAGTGGGGCATCAGCAGCTGTTGGTTTTGTTGGCTGCGTTCCGACGAGACGAGG
CGGTGGTTCCAAGGTCGACGGAGATTACTACTAGCTAGTAGCTAG
>Lus10002940.g|Lus10002940
ATGAACACTGGGGGGCGGCTGATTGCTGGTTCTCACAACAGGAATGAGTTCGTCCTCATC
AATGCTGATGAAAATGGCAGAATTAGATCCGTTCAAGAATTGAGCGGACAGGTGTGTCAA
ATTTGCGGAGATGAGATAGAGATTACCGTGGATGGGGAGCTGTTCGTTGCTTGCAATGAA
TGTGCTTTCCCTGTTTGTAGGCCTTGCTACGAGTACGAGAGACGAGAGGGTACTCAGGCT
TGCCCTCAGTGCCGAACGAGATACAAACGTCTCAAAGGTTGTCCTAGGGTGGAAGGCGAT
GAAGAGGAAGATGACATCGATGATCTGGAGCATGAGTTTGACTATGGTAATCTTGAAGGT
TTAACCTCTGAACAAGTTGCAGAGCTGATGCTTGCTGCACGCCTTAACACTGGCCGTGGA
TCGCAAGTTAATGGCTCTGGCTATCCCGGGTTGGATCTTGATTCATCTCCTCCTGGTGCT
AAAGTTCCTCTCTTGACCTATGGCGAGGAGGATGCTGAGATTTCATCTGACCGACACGCT
CTTATTGTCCCTCCTCATGTGGGTCATGCCAACAGAGTTCATCCAATGCCTTGCACTGAT
CCATCTATACCTTTGCAACCGAGACCTATGGTTCCTCAGAAAGACATAGCAGTTTATGGT
TATGGGAGCGTGGCGTGGAAGGACAGAATGGAAGAATGGAAGAGGAGGCAGAGTGACAAG
CTTCAGGTTGTCAAGCATGAAGGGGTGAATGACGGAGGAAGCTTTGATGGGAATGAACTG
GATGATCCTGATTTGCCGATGATGGATGAAGGCAGGCAGCCACTTTCAAGGAAGTTACCC
ATTCCGTCTAGCAAGATTAGTCCATATAGGCTGGTTATCATTCTCCGTCTTGCAGTCGTG
GCCTTGTTTTTCCACTATCGTATTCTCCACCCAGTCAAGGATGCATATCCCTTATGGCTG
ACATCAGTTATTTGCGAGATATGGTTTGCTGTATCATGGATTCTTGATCAGTTCCCGAAA
TGGTGCCCTATAGTAAGAGAGACGTATCTGGATCGACTGTCATTGAGGTATGAAAAAGAA
GGAAAACCGTCGGAGCTAGCTAGTGTTGACGTCTTTGTCAGTACGGTGGATCCCATGAAA
GAACCCCCATTAATCACGGCGAACACTGTATTCCTTGGCCATAGTGGTGTTCGTGATGTT
GAAGGGAACGAGTTGCCTCGTTTGGTTTATGTCTCTCGTGAAAAGAGACCTGGGTTTGAC
CATCATAAAAAGGCCGGGGCTATGAATGCACTGGTACGAGTAGCAGCTGTTCTGTCAAAC
GCTCCCTATCTTTTGAACGTTGATTGTGATCACTATATCAACAATAGCAAGGCACTTAGG
GAAGCTATGTGCTTCATGATGGATCCAACATCAGGGAAGAAAGTTTGCTATGTACAGTTC
CCACAGAGATTCGATGGCATTGATCGACATGATCGATACTCCAACAGGAATGTAGTCTTC
TTCGATATCAACATGAAAGGATTAGATGGGATACAAGGACCAATTTATGTGGGTACTGGG
TGTGTTTTCCGGAGACGAGCACTTTATGGATATGATGCACCTAAGACAAAGAAACCTCCT
GGCAAAACCTGCAACTGTTGGCCCAAATGGTGTTGCCTGTTCTGCGGGTCTAGGAAGAAC
AAGTCAAAGGCTAAGAAGGATAGCAATAAAAAGTCGAAGAACCGCGAAGCATCCTCCAAG
CAGATACATGCTCTTGAAAATATTGAAGAAGGGAGAGAAGTTGAACAGGTTGGCTGGATA
TATGGTTCGGTTACAGAAGATATCCTGACCGGATTCAAGATGCACTGCCATGGATGGCGA
TCTGTATATTGCATTCCCAAAAGGCCTGCGTTTAAAGGATCAGCTCCTATCAATCTGTCA
GATCGTCTTCATCAAGTTCTTCGGTGGGCTCTTGGATCAGTGGAGATTTTCTTCAGCAGA
CATTGTCCGATCTGGTATGGATATGGTGGCGGTCTGAAGTGGTTGGAACGGTTTTCATAC
ATTAACTCGGTTGTTTACCCTTGGACTTCCATTCCGTTGTTGGTATACTGTACCTTGCCT
GCCATCTGCCTTCTCACTGGGAAATTCATTGTGCCAGAGATTAGCAACTATGCGAGTCTT
GTGTTCATGGCGCTTTTCATATCGATTGCTGCAACTAGCATCCTCGAGATGCAATGGGGC
AAAGTAGGTCTTGACGACGTATGGAGGAACGAGCAGTTTTGGGTGATAGGAGGCGTGTCG
GCCCATCTATTTGCTCTTTTCCAAGGTCTACTCAAGGTATTAGCCGGAGTAAACACAAAC
TTCACCGTCACTTCGAAAGCAGCAGACGATGGAGAGTTCTCTGAGCTTTACATATTCAAG
TGGACTTCACTCCTAATTGCTCCCACTACCCTACTGATCATCAACGTGATAGGAGTTGTG
GTTGGCATCTCCGATGCTATCAACAATGGCTACGACTCATGGGGTCCATTGTTCGGTAGG
CTGTTCTTTGCAATCTGGGTGATTGTCCACCTTTACCCTTTCCTCAAAGGTCTGCTGGGG
AAGCAAGACCGCATGCCTACCATCATCGTGCCGCATGCCTACCATCATCGTGGTATATTG
ACTCTATTGTGGGTTCGAGTAAACCCGTTTGTGTCTCGTGATGGACCAGTTTTGGAGGTC
TGTGGATTGAATTGTGTGTGA
>Lus10002939.g|Lus10002939
ATGAACACTGGGGGTCGGCTGATTGCTGGTTCTCACAACAGGAATGAGTTCGTCCTCATC
AATGCTGATGAAAGTGGCAGAATTAGATCCGTTCAAGAATTGAGCGGACAGGTGTGTCAA
ATTTGCGGAGATGAGATAGAGATTACCGTGGATGGGGAGCTGTTCGTTGCTTGCAATGAA
TGTGCTTTCCCTGTTTGTAGGCCTTGCTACGAGTACGAGAGACGAGAGGGTACTCAGGCT
TGCCCTCAGTGCCGAACGAGATACAAACGTCTCAAAGGTTGTCCTAGGGTGGAAGGCGAT
GAAGAGGAAGATGACATCGATGATCTGGAGCATGAGTTTGACTATGGTAATCTTGAAGGT
TTAACCTCTGAACAAGTTGCAGAGCTGATGCTTGCTGCACGCCTTAACACTGGCCGTGGA
TCGCAAGTTAATGGCTCTGGCTATCCCGGGTTGGATCTTGATTCATCTCCTCCTGGTGCT
AAAGTTCCTCTCTTGACCTATGGCGAGGAGGATGCTGAGATTTCATCTGACCGACACGCT
CTTATTGTCCCTCCTCATGTGGGTCATGCCAACAGAGTTCATCCAATGCCTTGCACTGAT
CCATCTATACCTTTGCAACCGAGACCTATGGTTCCTCAGAAAGACATAGCAGTTTATGGT
TATGGGAGCGTGGCGTGGAAGGACAGAATGGAAGAATGGAAGAGGAGGCAGAGTGACAAG
CTTCAGGTGGTGAAGCATGAAGGTGTGAATGACGGTGGAAGCTTTGATGGGAACGAACTG
GATGATCCTGATTTGCCAATGATGGATGAAGGCAGGCAGCCACTTTCAAGGAAGTTACCC
ATTCCGTCTAGCAAGATTAGTCCATATAGGCTGGTTATCATTCTCCGTCTTGCAGTCGTG
GCCTTGTTTTTCCACTATCGTATTCTCCACCCAGTCAAGGATGCATATCCCTTATGGCTG
ACATCAGTTATTTGCGAGATATGGTTTGCTGTATCATGGATTCTTGATCAGTTCCCGAAA
TGGTGCCCTATAGTAAGAGAGACGTATCTGGATCGACTGTCATTGAGGTATGAAAAAGAA
GGAAAACCGTCGGAGCTAGCTAGTGTTGACGTCTTTGTCAGTACGGTGGATCCCATGAAA
GAACCCCCATTAATCACGGCGAACACTGTTCTTTCAATTCTCGCGGTTGACTATCCTGTT
GAAAAGGTTGCGTGCTATGTTTCTGATGATGGTGCCGCTATGCTTACATTTGAGGCGCTC
TCGGAGACGGCTGAATTTGCAAGGAAATGGGTTCCTTTCTGTAAGAAGTTTAATATCGAG
CCTCGAGCTCCTGAATGGTATTTTTGTCAGAAGATGGACTACTTGAAGAACAAAGTCCAT
CCATCATTTGTCCGAGAAAGGCGTGCAATGAAGAGAGACTATGAAGAGTTCAAGATTAGG
ATAAATGGTTTGGTCTCTACAGCACAAAAGGTTCCAGAAGATGGTTGGACCATGCAAGAC
GGGACTCCATGGCCTGGCAACAGCGTGCGGGATCATCCTGGGATGATTCAGGTATTCCTT
GGCCATAGTGGTGTGCGTGATGTTGAAGGGAACGAGTTGCCTCGTTTGGTTTATGTCTCT
CGTGAAAAGAGACCTGGGTTTGACCATCATAAAAAGGCCGGGGCTATGAATGCACTGGTA
CGAGTAGCAGCTGTTCTGTCAAACGCTCCCTATCTTTTGAACGTTGATTGTGATCACTAT
ATCAACAATAGCAAGGCACTTAGGGAAGCTATGTGCTTCATGATGGATCCAACATCAGGG
AAGAAAGTTTGCTATGTACAGTTCCCACAGAGATTCGATGGCATTGATCGACATGATCGA
TACTCCAACAGGAATGTAGTCTTCTTCGATATCAACATGAAAGGATTAGATGGGATACAA
GGACCGATTTATGTGGGTACTGGGTGTGTTTTCCGGAGACGAGCACTTTATGGCTATGAT
GCACCTAAGACAAAGAAACCTCCTGGCAAAACCTGCAACTGTTGGCCCAAATGGTGCTGC
CTGTTCTGCGGGTCTAGGAAGAATAAGTCAAAGGCTAAAAAGGATAGCAGTAAAAAGTCA
AAGAACCGCGAAGCATCCTCCAAGCAGATACATGCTCTTGAAAATATTGAAGAAGGGAGA
GAAGAATCAAAACCGATGAAGCCGTCAGAGACAAGCCAAGCCAAATTGGAGAAGAGGTTT
GGACAGTCACCAGTGTTCATAGCAGCTGCACTTTTGGAAGATGGTGGCGTTCCTAGGAAT
GCTAGTCCTGCTTCCCTACTCAGAGAGGCCATCCAAGTTATCAGTTGTGGTTACGAGGAT
AAAACCGATTGGGGAAAAGAGGTTGGCTGGATATATGGTTCGGTTACAGAAGATATCCTG
ACCGGATTCAAGATGCACTGCCATGGATGGCGATCTGTATATTGCATTCCCAAAAGGCCT
GCGTTTAAAGGATCAGCTCCTATCAATCTGTCAGATCGTCTTCATCAAGTTCTTCGGTGG
GCTCTTGGATCAGTGGAGATTTTCTTCAGCAGACATTGTCCGATCTGGTATGGATATGGT
GGCGGTCTGAAGTGGTTGGAACGGTTTTCATACATTAACTCGGTTGTTTACCCTTGGACT
TCCATTCCGTTGTTGGTATACTGTACCTTGCCTGCCATCTGCCTTCTCACTGGGAAATTC
ATTGTGCCAGAGATTAGCAACTATGCGAGTCTTGTGTTCATGGCGCTTTTCATATCGATT
GCTGCAACTAGCATCCTCGAGATGCAATGGGGCAAAGTAGGTCTTGACGACGTATGGAGG
AACGAGCAGTTTTGGGTGATAGGAGGCGTGTCGGCCCATCTATTTGCTCTTTTCCAAGGT
CTACTCAAGGTATTAGCCGGAGTAAACACAAACTTCACCGTCACTTCGAAAGCAGCAGAC
GATGGAGAGTTCTCTGAGCTTTACATATTCAAGTGGACTTCACTCCTAATTGCTCCCACT
ACCCTACTGATCATCAACGTGATAGGAGTTGTGGTTGGCATCTCCGATGCTATCAACAAT
GGCTACGACTCATGGGGTCCATTGTTCGGTAGGCTGTTCTTTGCAATCTGGGTGATTGTC
CACCTTTACCCTTTCCTCAAAGGTCTGCTGGGGAAGCAAGATCGCATGCCCACCATCATC
GTAGTGTGGTCGATCCTCCTTTCCTCTATATTGACTCTATTGTGGGTTCGAGTAAACCCG
TTTGTGTCTCGTGATGGACCAGTTTTGGAGGTCTGTGGATTGAATTGTGTGTGA
>Lus10002554.g|Lus10002554
ATGGATGTTCACTATATGGAGACCAGTTATCCGTATAATTCGGCCGGAAGCTTCATGGAA
TATTTTCAAGGTCTCACTTATGAACACGTCAACTTCATTTTTGACGGTGGTTGCCATGTT
CAGGTACACCTTGCCGATCCATTTCTGGTCAGAAATTCAAAGAATTCACGTAGCTGTTTC
AGGTTGTCAGGTATTGTGTGCATCCAGGAACTGCTTGAACTAGGCGAGGCCGTTGGAAGT
CAGAGCCGTGGACTCTCTCAAGAACACATCTCCCTGCTTCCAGTCTCAAGATACCAATGT
TGCATCTTCTCAAGGAAAAAATCAAGAACAGAAAGCAACAGGTGCGTAATATGCCAAATG
GGGTATAAACGCGGCGACAAGCGAATGACATTACCATGTAAGCACATCTACCATGCCAGT
TGTGGCTCAAAATGGCTCAGCATCAACAAGGCATGCCCCATATGCTACACTGAGGTATTG
ATTGGCTCAGCAAGCATCAACAAATAA
>Lus10014749.g|Lus10014749
ATGGAGGCGAATCGGATGGTCGTGAAAGTTAGGAGGGAAATGATTGCGGCTTGCTTGACG
TGTACTATCTGCAACAGGTTGTTCAGAGACGCCACCACCATCTCCGAGTGTCTTCATACC
TTTTGCAGGAAGTGCATTTATAGGAGGATATCCAATGATGGATTGGAATCATGCCCAATC
TGCAACATTGATCTGGGTTGTGTAGCACTCGAGAAATTAAGGGCGGATCACAATTTGCAA
GATGTGAGATCAAAGATCTTCCCATTCAAAAGACAAAAGATTGAGGCTCCTGATGTTACA
CCTGAAGAGGCATCATCGGTGCCTTCACCGGTGAAAAGAAAGGAGAGATCACTCTCATCA
TTGGTGGTCAGTGCTCCCAAGGTTTCAATGCAAACCACAACAACAGGCAGAAGAACCAAA
CTTGCTCTGAGGAAATGTAGTACTGCTGCAAGAAGCTCTAATGTTCCCTTAGAGAAACCG
GTCAAGGAGGATGACCATCCAGAAGGTTGCCCGGAGAGTTCAAGTTCACGAGATATAGAG
AGCAACTTAAATAGCAAAAGAAGACAGAGTTCATCTGCTGAGCCAAGTCAATCTGCTTCT
AATACTGAAGCACCAAATGGTGCTAATCCATGGGATGGTAAATCTGATCTTTGGCAACCT
TTGAACTTTCTAGTGGAAGTTGCAAGTAGAACCAAGTCGTACAAGACCAATTCACAACTA
CCTGATGTAAAGTTAGAGTCTATTGATCTCCCTGAAAGTGAACCACCAGTCCGGAAAACT
AAATATATAGAAGATGAAGAGAGGTCAAAAGTTGATGAAAAAATCCAGATCACTACCAAC
TTCCAACAGCTGGAAGAACCAAAGAAGATGCATAGAATCCGACGAAGAAAGCCAGCTCGG
AAGGGTATCTCATCTCAAGCTGTCCTATATGCTTCAAGTTCAAAGCAAGAAAGAAGAACT
ACTCCTGTTTGGTTCTCACTGGTTGCTTCCGATGAACAGGAAGGGGATGCATCTTTGCCA
CAAATCTCAGCAAACTACTTACAGATAAAGGATGGAACAGTACCTGTTTCCTTCATTCAC
AAGTACCTGAAAAGGAAACTAGACCTCCTTAGTGAAGAGGAGATTGAGATAAAATGTATG
GGAGAACCAGTTATACCAACATCACAACTGCACAGTCTAGTTGATCGGTGGATACAGAAG
CAATCATCGGCATCGGAACGAATGAAAGCAAGAGTTGGTTCATCAGCTGAGGAATTCGTG
ATGGTTCTGGCATACGCTCGTAGAGCAGCATCAGCAGCAGCAGAGCCACCGTAA
>Lus10000023.g|Lus10000023
ATGCCTATAATCAAGATCGTGTCAAGCCATATCTCGATGGAGTCCCACTGCGCGGTATGT
AAAGAACCCTTCCAGCTGGATTCGGAAGCGAGAGAGATGCCTTGTAAGCACATTTACCAT
TCCGATTGCATCCTCCCTTGGCTTTCCCTCAGAAACTCCTGCCCTATTTGCCGCCACGAG
CTCGCGACAGAAATCCCCAGGGATCGATCGTCGTCATCGCCTAGGTCCGATGACGAGACG
GTCGGGCTCACCATATGGAGACTCCCCGGCGGCGGATTTGCCGTCGGGAGGTTCAGCGAC
GGAACCAGAGCTTCTGATTTTCCCGTAGTTTTCACCGAGGTTGACGGCGGATTCAACGCC
GCTCCAGGCGTTCCGAGGAGGATTTCATGGGCGCCTATTAGCAGGAGATCGAGAGAAAGC
AGCGGCTTCCGTCGTGCTGTCAGAGGTTTCATCTCAATTTTCCGGCGGATTGGAAGAGGC
TCCTCTTCTGGTAATCGCAACTCTAATTTAATAAGAAGTAGGTCAAATTTAGGCTCAGAC
AGGGCGTTGACCATGAGACGCCGCATTGGTGAGACTCGGGCTTTGGATGATCGTAGATGG
TGA
>Lus10002113.g|Lus10002113
ATGACGAGCGCGTCGGAGCTGTTTTACCAGAGACGGTCGCGCGTTGGGCGGCCTAGTACC
GAGTTACCTCTTGCCCTCGACCCTTCCGGTTCCGACCGTGGTTTCCACCTCCGACGCCAC
CACAGTCATCACGGTAACCATCCGATTCATAGCCACAGCAACACTCCCGGGCGCCATGAT
TTGGACGGATGCGATCCTCTTCGCAGATCTCTCCATGTCCGCCAGAATTACCATGGGGTC
TCTGAACGATCATCTGCTCGGTTCGACCAAGGTTCCAGCCAGCATGCATCAAACAACAGT
TCCAGCCCAGAAACATCCAGCAGCTCAGGCCGGCCTAGAGTGACTTCAAATGAGAGGCTG
CCTGGACCAGTACTGCTTGCAAGGGCAAGGCTTCTTGAGAGATTGAGAGGAGTGTCCCTC
TCTGGAAGCAGGCGAAATTCGAGACCTTCCTTCAGCACCCACAGCAGGGAGTACACATTT
GGCGATGATCTCCGAGCAGTTGATGCAGGGGACTGGGGGATCAATTTTCTCGAGCCATGG
TCTGCTGTAACTTCCCCGTACCGAGATTCAACCTCTGAAAGAGAGAGAATACAATCACTG
AAGAAGACTAAACCTCCTGGTTTAACTCTGGAGCAACTCGGTCGTCTGAAGATGGAGGTG
TTTCAGAATGCTGCAGAATGTGGAGGAGGAGGCGAGGAGGGAAGCTCAAGAGTGTCGTGG
GATTGTAGCATATGCCTCGACAGTTTCGTTGAAGGAGATGAGCTGATTCGGCTGCCATGC
GAACACCGTTTCCATTCTACATGCTTGGATCCGTGGATTCGAGCTTGCGGAGACTGCCCC
TACTGCCGCAGAGATATAGTTTGTAAGTAG
>Lus10002131.g|Lus10002131
ATGGTGGTCTGCAAATGCCGGAAGGCTACTAAATTGTATTGTTTCGTACACAAGGTCCCT
GTCTGCGGGGAATGCATCTGCTTCCCGGAGCATCAGATATGCGTGGTTCGTACTTACTCA
GAGTGGGTTATAGATGGAGGGTATGATTGGCCCCCCAATTGCTGCTCATGCCATGCTGTA
TTAGATGAGGGTTCTGGTGAAACAACTCGATTGGGCTGCATGCATGTGATACACACAAAT
TGTTTGGTTTCTCATGTCAAAAGTTTTCCTCCACACACTGCACCAGCTGGATACGTCTGC
CCTTCTTGTTCAATACCGATATGGCCTCCCAAAAATGTTAAGGACTCAGGATCTCGTTTC
CATTCAAAGCTGAAAGAAGCTATTATCCAGGCATGTACTCTTACGGGCATCGAAAAGAAT
TTGTTTGGAAATCATCCAGTTTCCTTTCCGGCACCACCTCCTGCATTTGCGTCAGATCCA
TTGGTCTCCATCTCTTCTTCATCATTGTCGGCAAAAGATGATTCTGGGAAGATTCCTTCT
ATGATTTCAGTCCCAGACATTGTAGAGGTTGAAAGCCCAAGTTCTGCAGCAAATTATATG
AAAAATTCTAGTCCTGCTGCTCCTGGGGCCACGACTAGAAAAGGCGGTATCCAAGTTGAG
AGGCAAAATTCAGATATGTCATACAATGAAGATGATGAAGATGGAAATCGTAAAAAGTAC
AGTCGAAGGGGTCCAATCCAACACAAGTTCCTTAGAGCTCTGCTTCCGTTCTGGTCAAGT
GCATTACCAACTTTACCAGTGACTGCTCCTTCCCGGAAAGATGGAACGAATGCTGACGAT
ACCCCGGAAGTCCGTACAAGGCATCACAGATCATCAAGGATGGACCCCAGAAAAATACTT
CTCTTCATAGCAATCATGGCGTGTATGGCGACCATGGGAATACTATACTACAGAATCGCA
CAAAGTGGATTTGGCGACGAGCCAGGTGATGAGCAGCAGTAA
>Lus10013235.g|Lus10013235
ATGTCAAGCAGCAGAAACACCCACTGGTGCTATAGATGCAGGAGAGGAATCTATATACGA
GGACGAGATTCCGTTTGCCCATTCTGTGATGGCGGATTCATCCAAGAACTTGAGGAAATG
AGCCACGCCGGCCCTCTGGATTACTTCGGACACGCCAGTGACATTGGCCATGACCACAGG
TTCGGCCTCATGGAAGCCTTTTCAGCCCTCGTACGCCAAAGAGCTAACGATCATGGAACG
AGGGCTAGATCAGACCCTGTACCCGAACATGGCGCTGGATTCAGTCCGCTGTTGATTTTC
GGAGGCCAAATCCCTGTTCGCCTGTCCGGAAACGGTGGTTTCGACACCCTTTTCCCCGGA
GCTCCCGGAATCGGTTTCGCCAGGGGCAATGGTGGCGATTACTTCATCGGTCCCGGACTG
GAAGAGTTGTTCGAGCAGCTCTCGACGAACGACAGGCGCGGACCTGCACCGGCATCCAGA
TCATCGATCGATGCATTGCCGACTATCAAGATAACTCAAAGGCACCTCCGTTCCGATTCA
CATTGCCCGGTCTGCAAGGATCAATTCGAGGCGGGATCCGAAGCGAGACAAATGCCTTGT
AACCACATGTATCACTCGGACTGCATAGTTCCGTGGCTCGAACAACATAACTCATGCCCG
GTCTGTCGGCAGGAGCTTCCTCTGCAGGGTGGTTCAAGTAGCAGCAGCAGGAGCTGCCCT
AGTTCGAGTTCAAGAACTAGGAGCAGCAGAAGGGAGAGCGGGCGAGAAGGGAGAAGAAAT
CCTTTCTCGAGTTTGTGGCCTTTTCGGAGCTCGAGCTCGAGTTCTAACCAGAGCAGGACG
AGCAGGAGCAGCTCGAGTTCGACGACGATGAACGATAATTCTCATCACCACCAGGTGGGT
TATTCGGGGTGGCCATTTGACTAA
>Lus10013210.g|Lus10013210
ATGACTCGTCCACTCAGATCCCTCAGCTCCCTGAACCCCTCCTCCGCCACACCAGCAGCA
GACACCAACCCCGACCAGCGCACAGCTCCAGTGGTAGATTCCGACTTCATCGTCATACTA
GCAGCTCTCCTCTGCGCCCTGATCTGCGTCCTCGGCCTAGTCGCCGTAGCCCGCTGCGCC
TGGATTCGCCGCTTATCCTCTTCCGCCGGCTCCGGATCCCGGCCACAGCCGACTACAAAC
TCCTCCTCCGCCAACAAGGGGGTCAAGAAGAAAGTACTCCGCTCCCTCCCCAAGGAGACG
TTCTCCCCTGATTACGCCGCCAAGTTCCCCGATTGCGCCATCTGCTTATCCGAATTCGCA
GCGGGTGAGGAGTTGAGAGTGCTCCCTCAGTGCGGCCATGGCTTCCACGTGAGCTGCATC
GACACCTGGCTGGGTTCTCATTCCTCGTGCCCTTCCTGCCGCCAGATACTGGTTGTAACG
AGGTGCCAAAAGTGTGGCGGCCTCCCCCCGCCGACGCCGACGACGACGGGTGCCAGCAGC
GGGGAAGGATGTGGTGAAACGGAGGGTAGATTGAAAACGCGAGAAGATGATGGGAATAGA
TTCTTACCCTAG
>Lus10013606.g|Lus10013606
ATGGAGGGTCCGGAGGTGGATGAGGGGAAGAAAGCTGCAGCGGCTCAGATGATGACATCA
GCTGCAGCTTTTGTGGAAGGGGGAATCCAAGATGGCTGCGAGGATGCTTGCAGCATTTGC
CTTGATGACTTCACTTCAACGGATCCTTCCACTCTGACAAACTGCAGGCATGAGTATCAC
CTCCAATGCATCCTTGAATGGTGCCAGAGAAGCTCAGATTGTCCCATGTGTTTGCAGCCA
GTTAGTTTGAAGGACCCCTTGAGCCAAGAACTATTTGCAGCAGTAGAACGAGAGAGGAAA
ATCAGGGTTGCTGCTGCTTCTCGAAATACAACCACCATATTTCGTCATCCGACCCTGGGA
GACTTTGAGTTGCAACACTTGCCTGCTGGTGCTACCGATGCTGACCTGGAACAACGTATA
ATCCAGCACCTAGCTGCAGCTGCTGCTATGGGAAGAACTCACTATGGTCGGAGAGAAGCA
CACAGAGGTAGTTCTGCTGCTTCACAACGGCGTCCGCACTTCTTGGTATTCTCCCCTCAT
CCTAATGCACAATCTTCCGGACAAATCGATACCTCTATGTCACACGAAAGTGAGCCAGCT
GTCATCAATGTAGCTATTCCAGCAGCCCCTCTTACGGCTGATCTAAGCTCATCTCCGCCA
GTCTATGCTGCCAGGCCGTTAATTCGTGCAGGATCCTCTAGGGAATCTTCACACCCGAAT
CCAGATTCAGCGGGACCTTCCGACTTGCAGTCATTTTCGGAAACTTTGAAGTCTAGACTT
AGTTCAGTATCAATGAGGTACAGAGATTCGTTCTCGAGAAGCACGAGAGGGTGGAAGGAG
AGGCTTTTCTCTCGAAGCAATTCATTAACAGATATTGGTACTGAAGTGAGGAGAGAAGTG
AATGCTGGAATTGCAAGTGTTTCGCGAATGATGGATCGTCTTGAAACTAGAGATAGTAAT
GGACGGGATGATGGTCCTCGGTCTTATTCATCTTCCACTAGAAGCAATCGCAATGGTGGC
AGCAACCAGAACGGAAGCAACCCTTCTCCTTCAGTTACTGCAACTTCTGCGGCCACTTAA

>Lus10002639.g|Lus10002639
ATGCCTTCAAAGACGAAGAAGCAGTCCAAGGGGCAGTCGAGGCTGTCGAGCTCGGAGCTC
TCCGGTTCGTCGCCTTGGACTCCGTCACTGACGCCTTCTCTAGCTTCTCAATTCGGCCAA
GAAGAAGAGGAAGAAGAATACATATCCTCCTGTATGGAAGAAGCGTCTAAGAGATTCCCT
GATTTGATCGGGAAATCCGCTGTTGCTAGCCGAATCACCGACGTGGCTACTGATTCCAGA
GGCGGAAAAATCTGGCTCTCGGAGGCTTCCATGGTCGCTTCTTCCATCGTCCCCGGCTCC
GTTGTCTCGGTGTCAATTGCTGCTTCAGCTAGTAATGGTTTTCCTCTCAGTGCGATATCG
ATAGATTGTACTACACAGATGGATATGGAGTCGATGGACGAACAAACTTATGCCGAAGGA
AACTACTTTGCTCTTGCTACTGTATTTCCTTCTTGTAAGGTTTTGAAGAATGGAGTGAGG
TTGTCGACAGATCTGTGGTACACAATGGGTTGTCCTGCTTCAAACCGAAATGTCTTTGTC
TATCCTATAGAGAGTAGCTTCGTAGGTAGTCGGATAAATGGAAGTGCCAAACGAGATGAC
ACGGCGAAAGTGTGTATCAGAAATTGCAGCAAGCTATGCTTAGACTTGGTCCCTTTGAAG
GAACGGTTGCAAATGGCGAGTGGCGAAAACTCTCATGATTCGTCTGCAAACAGTGTACTT
TCATCTCCAAGGACACCAATGTCTAGATCGAAACTCAGGTCACCTAGTCCTGGTCAATTC
TCTGCACCAAGATTTGAAGAAGCAGCAGCAGTTGGTTTGTCATACCCCACTGGTAAATTT
GGGGATTCGTCTCAAATTAAGGGCGTGCTCAAGGATGAAAATTCGAGAAAGCTACTGCAA
GTGTGTACTGCTTCATGGCTATGCTCTCGTGTTTTAATCAGTGGGAATGTCGTTGCAGTC
CCTGTGATGTCAGAGCTTTTCACTTTCCGTGTGACGAGTGATCAAGAATTTACAGCTGTT
GATTGTAACCAAGGCACGGAAGGCAAAAGGACTAATAGTTACACTAAAATGGCAAACCAT
GAGACTGATGCCTTGGTCATAAATCATGAAACACAAGTGTATTTCTGTCACCAAGAAGGC
TCAGCAGATGAAACCCCTAAGAAAAGGGGTGAGAAAACTGGTAGATATGATGTCCCAAAA
TTGGGTGGTCTACACAAGGAATACAATATTTTGAAGGAAATAATTGCTATTGCTTCATCC
ATGAAGAACAATTTGTCAAGTCTTGGTTTACGAACTACAAAGGGAGTGCTTCTTCATGGT
CCACCTGGCACTGGGAAAACTTCCTTGGCTCGTCTATGCGCCCACGATGCTGCACTTAAA
ATTTTCACCGTTAACGGACCCGAGATAATAACTCAATATCATGGAGAAAGTGAGCAAGCA
ATGCGTGAAGTGTTTGATTCTGCCAGTCAAGCTGCACCTGCTGTGGTATTCATCGATGAA
TTGGATGCCATTGCACCCGCACGGAAAGAAGGAGGTGATGAGCTATCTCAGAGAATAGTG
GCCACGCTATTGAACTTGATGGATGGTATTAGTAGGACTGACGGAGTGGTCGTTATTGCG
GCAACCAACCGGCCTGATAGTATTGAACCTGCACTGAGACGTCCAGGAAGACTTGATAGA
GAAATTGAAATAGGTGTTCCGTCACCCCAGCAACGCCTAGATATAATCCATACCCTTCTC
GGTGAAATGGAGCACTGCATTTCATATAGCGAAGCTAAGGATCTTGCCATGGCTACACAT
GGCTTTGTGGGTGCTGATTTAGCTGCACTGTGTAACGAAGCTGCCTTGGTGTGTCTTAGG
CGGTTTACTTCGCTTCTGAACTCTACGCTTAGTGCGGATTCTGGATCGGGGATGGTCTCC
ACTTCTCCTGCTTCGCTACCGCCGATTCTGACATCTTCAAGCTTAAGTACTGCCTCCTCA
TTAGTAGCTGATAACATAGATGAAGGTGCTAGTAACGGTCACGAAGATTCATTCTCAGTT
GAAGACAAGCTATTGAAAGTTGTCTATGAAGACTTCGAAAAGGCCAGGATGAAAGTGAGG
CCTAGCGCCATGCGAGAGGTAATACTCGAGGTACCAAAAGTTAAATGGGATGACATTGGT
GGGCAACGAGAAGTAAAAACTCAACTGATGGAAGCAGTCGAATGGCCTCAAAAACACCAG
GAGGCATTCAAACGCATTGGCACTCGTCCCCCGTCTGGAATTTTGATGTTCGGTCCTCCT
GGTTGCAGTAAAACGCTCATGGCAAGAGCAGTAGCATCAGAAGCCGGATTAAATTTCCTG
GCAGTTAAGGGTCCAGAGCTTTTCAGCAAATGGGTTGGTGAATCTGAAAAGGCTGTGAAA
TCCCTTTTCGCTAAGGCCAGGGCCAATGCACCGTCGATCATCTTCTTCGACGAGATTGAT
AGTCTTGCAGTCATCCGTGGAAAGGAAAGCGATGGAGTTTCTGTTTCTGACCGGGTCATG
AGCCAACTTCTTGTTGAATTAGATGGCCTGCATCAGCGAGTGAATGTTACCGTTATCGCT
GCCACAAATCGACCAGATAAGATTGATTCAGCCCTTCTAAGGCCAGGACGTTTCGATCGA
TTACTGTATGTGGGACCTCCAAACGAGAACGATCGGGAAGCCATATTTTCGGTCCATCTA
CGTCGAATTCCACAAAGTTCAGATGTCAATGCGAAAGAGCTTGCTTCTCTGACAGATGGA
TATACAGGAGCCGACATCTCACTAATATGTCGCGAAGCCGCAATTTCAGCTCTCGAGAAA
ATAGCTAACACGGGTGCCCTATGTTGTGTGGCCGCTGGGCCACATGGTGGAGCAAAGTCT
CCTGTCGAAGGTGGAGGCAGAAATGATCCGTCTTTCAACGAGGGAGAAGAACAACCCCCT
CGTTGGAGGACGAATTCTAGCTTCTCTCCTCCGGCTTTGAGGATGTGGGATTGCAGATTA
CACTCTGATGGTGTTTCGCAAGAGCCTCATGGTGTTCGTGGTTCATCTGTTTCGTCGCAT
AGCAGGAACTGGATGGGTAGTGATCAGTATACCAACCATCACCATTCTGTCTCTGATGGT
GCTTTGTCTTTCTCTGATAGTCCGCCTGATAACATCCCACGGAATCGATGGACATCGCCA
TTGCCAAAGTTCCATTTAAGCGAGCTTTCTTCTGTCGCCGCAGGAGGCTCTAGAATTCAA
ACTTCTTGGCTTCCTCGCTCCGTTGAGAGACCATTTCCTGTTAGAGCCAATGTAGCATCC
CCTAGCCTGGGTTCTTCGTCTCCTCTTTCCGAATCCGGTCAATGGGAATCGACATCAATA
AACAAGCGCCCTTTCCGCAGCTTCAACAGCAGGCGATCCTCGCACACATCTAAAGCTGTC
TATCCTCTAATGTTCCGTAACCCAGTCTCCGACTGCGAAACACTTGGTGGTGATGCTGAC
TCCAGCAGCTTTGGTCAGGTGACACCATCGTCTTCTGGCTGGCCCGATCACAGTCCTAGC
ATCGAGTACAAATTCCAGAAGACCCTCATGGAACTCCACGAGACAACGTCGCCTGACCCC
AGCGCTAGCTCCAGAAGAGACGGCTTTCGATGGAGCAGCGCCAGCAGCTACGATATGGGG
CTTGACATAGGGGAGCAGCAGCAGCTCGATTTGGAGAGCCTCAGGTCCAGCAGCAGCACT
GCAGTGGATCAAAAGTGCGGAGTCTGCTCGAAACTCCTCTGGCAGAAATCTCCCTGGAGT
TCGAATCGGATCATGAGAGGAGGTGTCGGAGACATGCCTACCGCTGGGGTCCTACACTGT
GCACATGTCTTCCACGCCGAATGCTTGGAACAGGTGACGCCGAAGACTCAGGTCCATGAC
CCTCCTTGTCCGCTGTGCTCGAAAACCATCGGTGGTCTGGAAGGTGGCGAATGTGCAGGT
GCTGTTGCTGAACCCTTGCTGAGATCGATTCGGAGAAGTAGAGGACCGTTGACTTTGTCT
GATGATCATCATAACAACAACTCTAAGGATATGCTAATAAGGAGGAAGGCACCGCCATGC
CAAGAGGAGAGTAGCTCCTCATTATCGAGCCGGCTTAAGAAGCATTTCGCCCCGAAAGGG
AAAACCGGCAAAGTGTTGTTCCACAGGACTGGATCTTCTTCTTCCTGA
>Lus10002637.g|Lus10002637
ATGGCGGATACAGTGGTGGACCAATACTGGTGTCATATGTGCGGCCGCACAGTGAGCCCA
GTAATGGAACCCGAAATCAAATGCCCCATCTGTGAGAGTGGGTTTGTGGAAGAAGTCTCT
CCCAACAGCAACCTCACCGCCACCATAACCAACTTCAACGGCGAAAACAACAACAACAAC
GAAAATACTAATACCGATAGCGGTATTAATGGTACTAATGAAAATGGATTCGATGCAGAA
TCAGAATCAGAATCAGAACGTGCATTCTCTCTTTGGGCGCCGATCTTTCTAGGGCTAATG
GATGGCTTGGGTGCCTATCGCCCAACTCTGGCTCTCCCTAGCAATGCCATCACCACCGAC
GAAGCTCAACAAAATGAACAACATCAACAACAACTAGATAGGGAGTTTGAGTCACTCCTT
AGGAGGAGAAGGACTCGAAGCTCGGTCTCGATCCTTCGCTTGCTCCACGACATTCGTGTC
AGGGCCGAAACCAACCACCATGGCCAAGAAACTGATGATCATGGTAGTCAAAATCGAGAT
TCCAGGAATAGCAGGTTGATTCTGGTTGATCCATTCAACGAAGGTGCACTGATACTCCAC
GGACCAACTGAGCAAGCTCGACCCGAGAGCATTCCTGCTCGATCATTCGCGGACTACCTT
ATAGGTCCCGGGCTAGACTTGTTGCTCCAGCATTTGGCTGAGAACGATCCCAACAGATAT
GGAACTCCACCGGCTCAAAAGGAAGTAGTCGACGCAATGCCAACAATTACAGTCGAAGAC
AACCTCCAATGCGCTGTCTGCCTCGAGGATTTTGAGCTCGGGAGTGAGGCCAAGGAGATG
CCTTGTAAGCACAAGTTCCATGAAGGGTGCATCCATCCTTGGCTCGAGCTCCACAGCTCT
TGCCCGGTTTGTAGGTTCCAGATGCCTACATCGGATCAAGCTGATGAATCCAAGACCGAG
TTGAATGTTAGCGGTGGAAGCGACGGTGATAGTAATAACAACAACCCGAGATCGGGCGAA
AGATCAAGGCAGCATCTGTTTCCATTTCCATTCAACGGTTCGCTTTCGCTCCTGAGGCCA
CCGAGCAGCATCGGTACCACTTCATCAGCATCGGGATCGACATCCAATTCTTCGCCCGTT
GTGCATCTGTTGGGAGATTCCTCTGCTCGTAGTAGTGACGAACCTGGAGGAGGAGGAGGA
GGAGGAGGACATCATGAGTTGCCTTGA
>Lus10013739.g|Lus10013739
ATGGCCCCGGGAGGAATCACCTGCAGAGAAGAGATAGAGTCTCGAATAACATACACAGAT
TGCGATACAGTAACATTTAATGCAGAGTCAAGTGCTTCCTCTTTTCGAAAAGCTGCCACT
ATATTAGGTGGAAGTCTCGGGGCATCGTCAACTGGAAATGTGCAGGACTTGCTAGAATGT
CCAGTTTGCATGAATCTAATCTACCCTCCCATTTACCAGTGTCCTAATGGTCACACCCTT
TGCTCGAACTGCAAAGCCCGAGTACACAACTCTTGCCCGACGTGTCGTGGGGAACTTGGC
AACATAAGGTGCTTGGCTCTCGAGAAAGTTGCTGAATCGCTCGAAGTTCCTTGTAAATAC
CAGAACTTTGGGTGTTTTGAAATATTCCCGTACTATAGCAAGCAAAGGCATGAAAAGAGC
TGCAAATACCGTCCCTATAGTTGCCCTTATGCCGGAGCTGAATGTTCATTCACCGGTGAC
ATTCCCCAGCTTGGCACGCATCTGAAAAATGATCATAAGGTTGACATGCACGATGGGTGC
ACCTTCAATCACAGATATGTGAAGTCCAATCCCCAAGAAATCGACAATGCCACTTGGATG
TTAACTGTCTTCAATTGCTTCGGCCGACAATTCTGCTTACACTTTGAGGCATTTCGTCTG
GGAATGGCACCGGTTTACATGGCCTTCCTGAGATTCATGGGCACTGAAGAGGAGGCAAGA
CAATTCAGTTACAGCTTAGAAGTTGGCGGAAACGGGAGAAAGCTGACATGGCAAGGAATA
CCAAGGAGCATCCGCGATAGCCATAAGAAAGTAAGAGATAGCCAGGATGGATTGATAATC
CAGAGAAACTTGGCACTCTTCTTTTCTGGTGGGGATAGGCAGGAACTGAAGCTCAAAGTC
TCTGGGCGTATATGGAAAGAACAATAA
>Lus10001582.g|Lus10001582
ATGTTTGGCAGCCAAATCCCATTTCGGGTTGAAACTAGCCGGTTTGGCACTCGTGGGAAC
ACACTGCTGGAAGAACTGTTTGAGCAGCTCTCTGCAAGCAACAGGCGTGGACCAAAGCCG
GCATCCAGATCAGCAATCGATGCAATGCCTACAGTCAGGATAACTCATAGGCACCTCCGG
ACAGATTCGCACTGTCCAGTATGCAAGGATGAGTTCGAATTGGGATCCGAAGCGAGACAG
ATGCCGTGCAACCACATATACCACACTGACTGCATCGTCCCCTGGCTGGTACAGCATAAC
TCGTGCCCCGTGTGTCGCCAGGAGCTCTCCTCATCCTTACCGGGCTCAAGCTCGAGATCA
AGTAACCATAGCAGCAACTCGTACGTAAGGGAAGACAGTGACAGAGAAAGCTGGAGGAAT
CCTTTCTCTTCGATGTGGCAATTCGATTCGAGCTCTAACCACGAAGATCCTGCCGCGGGA
AGCAGCTCGACGACTATGAATATGAACAGAGTGATCATCATCACCAAATGGGGTATTCAG
GGTGGCCTTTTGATTAGGGTTGGTTGCTTCCCAATATGCTAG
>Lus10004460.g|Lus10004460
ATGGCCGCCACCGCCACCGCCGCCGTATTCTTCTCGCTGCTCCTCATCTCAGCTGCCACG
GCGCAACAGCCTTCGCCGGACCAAAACGGACCGCGTGACCCCTACGCGTACCAGCGGATC
ACCCCGTCGATGGCGATCATAATCGTGGTCCTCATCGGCGCCCTCTTCCTCATGGGATTC
TTCTCGATCTACCTCCGTCAGTGCTCCGAGTCCAACTCCGCCGTTGGCAGCATCCGCAAC
CTCGGCAGATCTCGCCGCGCCGCCGCCCCTCGCGGACTTGATCTATCCGTCATCGAGACG
TTCCCGACGATGGTGTACTCCGCTGTCAAGGGGCTGAAGATCGGGAAAGGAGCGCTGGAG
TGTGCCGTCTGCTTGAACGAGTTCGACGACGATGAAACGCTGCGTTTGATTCCGAAGTGC
GATCACGTTTTCCACCCCGAGTGTATTGATGCTTGGCTTGAATCTCACACCACTTGCCCC
GTTTGTAGAGCTGATTTGACTCCTCAGCCGGACGATGCGATGGCAAGTCAACAACCCGAG
TTGACGGCGGCGGGTTCGACTCGGGCCGAGTCGGATCTTGAAGCTGGACGAGTAAATGAC
GCAGTTTCGGAACCGCAAATTGAAAGCGAGGACCGCGTGAATGCGGAGGTTCCGGAGGTG
ATGAGCGTTAACCAAGTCTTGAGTAGGAACCGGACACGTGGATCCAGATCAGGGAGGCCA
CGTAAGTTTCCGAGATCCCACTCGACCGGCCACTCTTTGGTCCAACCGGGTGAGAATACC
GACCGGTTCACTTTAAAGCTACCGGTCGATGTTCGGAAGCAATTGATGGACCAGGAGCTG
AACCGGACTTCGAGCATGGTCGGGTTGCCGAGAGAAGGGAGTACTAGGCGTGGGTATCGA
ACCGGTGAAGGTAGTAGTAGAGGCAAGCACTTGAGCTATAAGCGGTTGGATGATTCGTTG
GAAAAGGGAGCCAAATCGGACCGGTGGGTGTTTAACCGAACTCCGTCGTTCTTGGCTAGG
GCATCGTCGTTCTTGACCAGAGCGTCTCCGTCTGTACGGTCCCCTAGGGTTGCGGCTGGG
GAAGGGTCGTCGCTCCGATCACCACGACTAGTATCAAGGGAAGGGGAAGGTTCCTCGAGT
AGTCCGGTTGGGCAAGATACGACCCAATCGGTCCGACCTCCGGTCTGA
>Lus10004467.g|Lus10004467
ATGGAGGACGAGAAGACTTCTTCATCTTCGACTTCACAGGACGCAAGCGGCGGCCATTGT
TGCCCTATCTGCTTGGGGTCGTTCATCCAAGAGTCGTATCTCGATACCTGTTTCCACAAG
TTCTGTTTCAAATGCATCTTGCAGTGGTCTAAAGTGGTGGCTGGGAAGCATTCTGCAGCC
CAGTCTTCAGTGAAATGCCCTTTGTGCAAGACAGAAAATGCATCGGTCATCCATGGATAT
GATGGAGCTTCGTTCCTTAGGCATTACATAAGTTCCGGAACTGAGGACTCGACGTTCTTC
ACCAAAGAGCACAAGTATAGATTACAAAGTTATTACACTGAACCAGGTGTTCTGAGTGAG
GCAGTCAACATTCAGCGGTTTTGGAAGTCGAATAAGTATCTCCAGCCAAATCACTGGCTC
CAACGTTGGTTAACTAGAGAAATCCAGGCTCTTATTCAGGTAGAAGATGTTGATGTCATT
GTTCATCATATCCTAGGTGTGATTGAATCTTTCTTAAGAAGAGACGATCAATCTCAGTAC
AAGAAACCACCAGAAGCAAAGCAGCAGGAGTTCAAAGCTCTGGTAGCAGATGCAGCAAGG
CCTTTCGTAGCAGCAAGAACAGCGCGATTCGTAGATGAATTGGAATTCTTTCTTGCGTCG
GGATTGAATGTTAATGGGTACGATGAAGTCTACACACAACAATTGGGCTGGAACATCCCT
GGAATCAGCAGGATGATTCGAGAAAAAGAAGACTACGGACACGTTGAATCGGATGAGCAC
ATAACACCAGCTGCAGTTCCATTGCTGTACATTTCAGATGCGGATTGTGATGAAGCTGTT
TGA
>Lus10008106.g|Lus10008106
ATGGAGAGATCAGAGACGTTTCGGAGTACCGATCACATAATCGACGTACCAAGAAGTGTA
GATTCATCGTCTTCTGAATCAACAACCTCTCAAGGTAGAGGTTCTGATGGTCTAGAAAGT
TTCTCAACAGTTGGCCGGACTTCTTCAAGTACTTCAACAACCCCCATTTCTCAACCTTCC
ACATCTTCATCTTCATCTAATGCTCGGAATGCTAGTTTCACAAGGAGGGGGGAAAATCGT
AGACGAAGGAGTCCATTGAACTCCGGTCTATGGATATCCGTTGAATTAGCCCTCACGTTG
AGTCAGATTATTGCATCGATCGTCGTTTTGTGCTTGTCAAGGGACGAGCACCCTCGTACA
CCTTTGCTTGTGTGGATTATTGGTTATGCATCTGGATGTTTAGCAACTCTCCCACTTCTT
TACTGGCGATATTATCATCGAAATCAGGGGTTGGACCAAGATGCAGCTCAAACTCGCCAA
GGCTCTACGCATATCAATGTTCCTGCTGGACCGTTTTCTCTCTCGGTGAGCCGGACTTCC
GATGGAGAAGATCGTCGGCCCGCTGTAGCTGCATCTAGTGATGGTCATAATACCGCTACA
GTACATCCCAGGTACCCTTTGATCAGAAGATACCCTCTTTGGTTCGTTGTGGGTAATGTG
TGGATCTTCGGAGGTCACTCATCAGCAAGTGATGCTCCAAACATGTATAGCTGTATCGGA
TACGCCATGCCCTTCATTCTGTGCGCCACAATCTGCTGCTGCCTGCCTTGCATCATTTCC
ATTCTCGGGTTTCGAGAGGATCAGACACAAACCAGAGGAGCCACACCGGAGTCCATCGAT
GCATTACCGACTTTCAAATTCAAGTCGAAGAAAGCTAGGAACGATAGAAACCTCGGGACG
AACGATGGCGGGGTTGTGGCTGCTGGGACAGAAAAGGAACGTGCCATCTCTGGTGAAGAC
GCGGTCTGCTGCATTTGTTTGGGGAAGTATGCGAACAACGACGAGCTGAGAGAGCTTCCG
TGCGCTCACTTCTTTCACAAAGACTGCGTAGACAAGTGGCTTAAGATCAATGCAACTTGT
CCTCTGTGCAAGAGTGATGTCGGAGAAAGCATCACAGGTTCGCTCTCGGCCTAG
>Lus10005754.g|Lus10005754
ATGGGGAATTCGTTCGGATGCTCCGCCTCCGGCGAGAGGCTGGTATGGGCGGCAAGAGAC
GGCGATCTAGTGGAAGCCAAGATGCTCTTGGATTGCAATCCTTGCCTCGCCAAGTACTCC
ACCTTCGGCGGCCTCAACTCTCCTCTCCATTTCGCCGCCGCCAAAGGCCACAACGAGATT
GTGGCGTTGTTGCTTGAAAACGGAGCCGATGTCAATTCAAGGAATTACTGCGGCCAGACG
GCATTGATGCAAGCTTGTAGATACGGACACTGGGAGGTTGTACAGACTCTTCTTCTGTTC
AGATGTAATGTTACGAGAGCAGATTATCTCAGTGGAAGGACTGCTCTTCATTTTGCAGCT
GTAAATGGACACGCGAGATGTCTGAGACTTGTTGTTTCGGATTTTGTTCCTAGTGCTCCG
TTCGATCTTGCAGAAAATGATGCGGGGAATTCTGCTGGTGTGAAGGCTAGCCAACTGTCC
AAGTTTGTAAATAAGGCAGCTGATGGTGGCATAACTGCTCTTCATATGGCTGCATTGAAC
GGCTATTTCGACTGTGTACAGCTTCTACTCGACCTTCATGCAAATGTTTCGGCTGTGACG
TTTCATTATGGAACAACGATGGATTTAATTGGAGCTGGAAGTACACCGTTGCATTATGCT
GCTTGTGGGGGGAACTTAAAATGTTGTCAGGTTCTCCTTGCAAGACGTGCCAGTCGAATC
TCATTGAATTGTAACGGGTGGCTACCCGTTGATGTGGCTAGGATGTGGGGTCGTCACTGG
CTTGAACCGTTGCTGACACCGAATTCTGACTCTATCATTCCGCGATTCCCTCAATCTAGT
TACTTATCCTTGCCCCTTCTAAGTGTGCTTAACATAGCAAGAGAGCATGGGATGCAATAC
TCAACATCCTCTGACGATCCCGACACTTGTGCTGTTTGCCTAGAGAGACAGTGTAATGTG
GCCGCTGAAGGATGTGGGCACGAGCTCTGCGTAAGATGTGCACTTTACCTCTGCTCGACG
AGCAACATGCCAACCGAAATGTCCGGGCAACCCGGTTCAATCCCGTGTCCTCTCTGCAGG
CATGGAATCGTCTCCTTCGTCAAATTACCAGGTTCCCCAGCAAGGGAACTCAAGCTCTCG
ATGTCCCTTAGCCTCTGTAACCCTTGCATTCTCCATCCTCGCAACGACCAGCCAGCATGT
GTACCTGAGATTCGAAAGAACCGGGTGGCCTCAGTTTCTTCGGAGTACCTCTGCCCGGTG
ACTTGCAGCCCGTTCCCTTCCGTGGCGATGCCCTCTTGCACCTGCAACAATGGCCCTTGC
CCGTCGTTCGAACCCGAATCAGCCGAATCGGCAGGGGAATCCCCCCGTCGCTCGCAATCA
GTTGTACCAGGGGATCGGGATGATAAAGTGGAAGGGACGGGACTGGAGAATCAGAAGACG
ACATGTTCGAGCATATTTTGGAGCAGTAGAAGAAGCTGCAGCCGCGAACATCGATGCAAT
TCCGAGATTAATGCTTGA
>Lus10001131.g|Lus10001131
ATGTATCAGAGCGTGGTTGTCTTCTACCAGTATCAGTGTGCTACTTGCTCCTCAAAGACG
TCACAAACCTCAGAGGGGAGAAGAAGCTTGTACGCACTTGAGGGTCAGATTCCACCGCCT
GTCGGGTTTTACCACCCTCCAAGTTTGCAGGACCAGTCTCAGCATCCTCCATATATTCCT
CCTCCCTTTCATGTGGTGGGATTTGCGCCTGTACCTGGTCCTGCTAATAATGGTAGCGAT
GGAGGAATTGATTTACAGTGGAATTATGGGATTGAACCAAAGAGGAAAAGATTGAAGGAG
CAGGACTTCTTGGAGAATAATTCCCATATTTCATCAATTGACTTCTTGCAAGTTCGTTCT
GTTTCAACGGGCTTAGGGTTATCCCTTGATAACAATCATGCTTCATGTTCTACTGGCTCA
ACATTGATGGCACTCGTTGGTGAAGATATCGATCGTGAGTTACAACGACAGGATGAAGAG
ATTAACAGATTCCTCAAAGTTCAGGGTGATCGATTGAGACAAAACGTCTTAGAAAAGATC
CAAACGCACCAAGTCCAGACCATCTCATTATTGGAAGACAAGATTGTGCATAAACTCCGA
TCAAAGGAAGCTGAAATGGAAAGTATTAACAAGAAGAATTTGGAACTAGAAGAGAGGATG
GAACAGATCTCTGCAGAATCAGGGGCTTGGGAGCAACGAGCGAGATTCAACGAAAACCTG
ATAAGCGCCCTAAAGTCGAATCTCCAGCAGGTTTATGCTCAAAGTAGGGACAGTAAAGAA
GGATGCGGGGACAGCGAGGTGGATGACACAGCTTCATGCTGTAACGGACCTGGGATTGAT
TTCCAGATACTTGCCAAGGAGAAGGAGATGAAAGAGGGGATGGCGTGTAAGGTTTGCAGA
GTGAAGGAGGTATGCATGCTTCTATTGCCGTGTAAGCATCTCTGCCTATGTAAAGAGTGT
GAAAGTAAGCTTAGCTTCTGTCCACTGTGTCAGTCGTCCAAGTTTCTTGGGATGGAAGTC
TATATGTAA
>Lus10002487.g|Lus10002487
ATGGACGAAGACTCACATCACACTCCACCTCCTCCCTCCTCTCCGTCTTCTCATTCCGCA
ATCGACGTCGACGACGGAGGTTCCCCGTCTAACTCCGATTCTGGAAGGGACGGTGAGTCA
TCTTCTTCTTCGCAAGTCCGGGAGGAACACGAGGATCCTGAGCACGGCAGCGAGCATCAC
TACCATCGTTTTCCGGAGCCGGAGATCGAGCAGCAGCGTCAGTATCATCAACAACAAGAG
GTTGGCGTCTCCGATCTAAGAAGGAACTCGCCTGATGCCAGTGGTCTTTCGTCGCTTGGA
GATGACACTTGGTCTTGTGTCACTGTCATCCTCACCTTTTGGTTATTCGTTTCGATGACT
TTGATATTTGGAGTATATGGTCCGGAGAGTCTCAAGTTGGGACCGAATTGCTCACTTCTT
ATCCGACCTAATCCCTTATTCGTGCAGACTGTAAATGTGGAGGAGTTGAATGATTCCAAC
CCTGGTCTAATGCTCTATGGATTTTATAAACCTCCTTCACTCGATCAGATAGAAACATGG
TCGGACAAGCGCAAGAGAAGTGTTCCATATAATTCTCACGAGGCAAGTTTGTTCTTTATG
TCAAATTACCTGTTATACTTGAGTGAGTGGATTTATCACCTGAATGAGGGCTCAGAGATT
AATATTTCATACAGTGTGAATTCCTCAACCTCTTCTGTTATCCTTGTAATTGCCCAAGGT
GAAGAAGGCTTCGACCAGTGGCTGGATCAGCCTGCATATCCTAATTCTACTCTATCATGG
CACATTATCCATGGAAGTGGTACTATCTACCAGAGGATAAGCAGATCTTCTTTCTACTAT
GTCGCTCTTGGCAACGTGTACTCCGAGACAGTGCAGGTGCAGTTGAAAATCAAAATAAGA
GCTTTGCTGTATGACACAAGTGGAGCTTATTACAAGTGCTCATTCCCAGATGGGGTGTGT
AGTTTACCTGTGTCATTCCTCAACGATAATCCTGTAGTTTTAACAACGCCTGGTACAAAA
CAGGCATCGATTGGAGAAGAATGGTACGTTAAAGTGTCCTATGGACCACGATGGGCATTA
TATATACTCGGTATTGCTGCATTATCGATCCTCATGCTGGTGGCCTTAAACCTCTTAAAC
AAGTTCCGATGCATGAATGGAGAAAGCAGCGGTGCTGGGGGAACAAGAGCCCCTCTGCTT
TCAAATAAAGAAGATGACCTCTCAAGTTGGGGGTCTTCTTACGAATCTGTGTCCAACGAC
GAGGAAAACAATCTTGAAGAACTTATGAGAGCAGGTCGTCATCGAGAAGGGAAATCAGCG
AGGGATGGTGATGATAGCAGCTATACACGGCGACTTTGCGCCATCTGTTTTGATGCCCCG
AGAGATTGCTTCTTCCTCCCGTGTGGTCACTGCGTCGCTTGTTTTGCTTGCGGAACTAGG
ATCTCTGAGGTCTCTGGTACATGCCCGATTTGCCGTCGGCACATGAAGAAGGTGAAGAAG
ATTTATAGCGTTTGA
>Lus10002491.g|Lus10002491
ATGCGGAAATCGTTTAAGGATTCTCTCAAGGCTCTTGAAGCTGATATTCAGTTCGCTAAC
ACTCTGGCATCTGTTTATCCTACAGAGTACGATGGCGGGTGTCTTCAGATGAGATTATCA
TACAGCCCTGCAGCTCACTTTTTCCTGTTTCTTGTCCAATGGACCGACTGCCATCTGGCC
GGCGCCTTGGGATTGCTTCGGATTCTTATATACAAGGCTTATGAGGATGGGAAGACAAGC
ATGTCGATCCAAGAAAGGAAAGCTAGTTTGAGGGAGTTCTATGGAGTTGTGTTTCCTTCT
TTGTTGCAACTTCAGAGAGGGATCACTGACGTGGACGAGAGGAAGCAGAGGGAGCTATGC
GCCAAGTACAGCAAGAAGAAAGATTGCATGACAACGGACAAGGGGAAGCTCTCGGAAATC
GACCTTGAAAGAGAAGAGGAATGTGGGATCTGCATGGAGAACAATACCAAAGTGGTGCTT
CCTAAATGCAGCCATTCTCTCTGCCTCAAGTGCTACAAAACCTGGCGAGCAAGGTCACAG
TCGTGTCCATTCTGCAGGGACAGCCTGAAAAGGGTGAACTCAGGGGATCTGTGGGTGTAC
ACAAGCAGCAATGAAATAGCTGACCTCTCGGCTATAACGAGGGAGAACTTGAAGAGGCTG
TTCATGTACATTGATAAGCTCCCTCTGATAGTGACGGACCGGACGGTTGTTTCCTATGAC
TTGAGGTACCAGTAG
>Lus10010791.g|Lus10010791
ATGGCCAGTGGGTTTGGGGAATCAACCAGCAGGCAACCTCAAAGCCCCTCGTTCTCTAAC
AGCAATGGCAATGGCGATGCAGGCAACTTCGAATGCAATATCTGCTTCGACCTAGCGCAA
GACCCTATTGTAACTCTCTGTGGCCATCTTTTCTGTTGGCCTTGTCTCTATAAGTGGCTA
CACTTTCACTCTCAGTCTAGGGAATGTCCTGTTTGCAAGGCTCTAGTTGAGGAGCAGAAG
TTGGTTCCCCTATATGGCAGGGGTAAAACATCTACGGACCCGAGATCCAAGTCCATTCCT
GGTGTCAATATTCCGAACCGTCCAGCTGGACGGAGGCCCGAAACGGCTCCTCCACCTCCG
GAACCAAATCATCATTTTGCTCCGCATGGATTTGGATTCATGGGAGGTTTCGCACCTACG
GCGACGGCTAGGTTTGGGAGTTTCACTCTTTCAGCAGCTTTCGGTGGCCTATTCCCTTCA
CTCTTCAACCTTAATGTTCATGGATTTCCAGAAGCGGCCATGTATGGTGGTGCTACTGGT
TTTCCTTATGGGTTCACTAATTCATTTCATGGTGGCCACGCGCATGCATATCCGCAGCAT
CAAGGGCAAGGGCAGCAAGATTATTATCTCAAAAGGCTGCTTTTCTTCGTTGGTTTTTGT
GTTCTCCTTGCTCTGCTCTGGCAGTAG
>Lus10002391.g|Lus10002391
ATGGAGGACGAGGCGGCTTCGATCAAGGTTGAAGAAGGAGCGATTGGGAGTCTTGAGGCC
GTCGAGAAGGATGATACACCTGGAGGGGGTCGGTATTTTGAGGAAGAGGAGAGCGACACG
ATGAATGGAGGAGTTGAGAACCGGAACGAGACTGTCAATGGTGAAGAAGAAGAAGCGATT
GATGCAATGGAGGTGGAGGTCCAAGGTCTTGCGAGCGTTGAGTCGGTCAAGAAGGAAGAT
ACTTCGCCGTCGTTGGAGCGCGATGGAGGGGATCTGAATCTTGAGGAGAAAGAGGGTGAT
GCGATGATGAATGGAGGAGGTGAGAATGGGACTGCGACTGAGGATGGGACTGTCGACGGT
GAGGATGAAGTAGCGGAGGAAGAGGCTAATGGAGAGCCTTCTAAAAAGAGGGGAAGGAAA
GAAGGTACGAAAAACCAGGGGCGAAAGAGTTCGGAGCCTGCCCAGGAACTGCGTCGCAGT
AGCCGAGTTCATAAAAAAGTGAGCGTTGCGGAGCCCGATTCGAGTTCTGAGAGTGAGGAT
GCTTTACCTGTGAAAAAGCGACGGGAGACTTCTAAGCCAGTTGAGGAAGACAGTCGCAGC
AGAAGCCGAGAACGTAAAAAAACGGTGAGAATTGCTGATTCCGTGTTGAGTTCTGAGAAG
CTTGGTTCAACTAAGAGAAAGCAGCGACCGGAGAAGAGTGATACTAAACCTAGCAAGGTG
TCTTCAAAAGAGGAAAGTTCCGGTCTACAGATACGAGATTTAGTGTATGGAGAGCTCGCT
TGTTTGGAAAGGAACCGCGAGTTTACAGAGAACTACTGTCTGATGTGCCATCAATGCCAG
AGGAATGACAAGGGTAGTGTTGTTCGTTGCACCAAATGTAAGACTAAGCGATACTGCTTT
CCCTGCATAGAGAGATGGTATCCTAAGATGACTCACGATGAAGTTGCAGCTGCCTGCCCT
TTTTGCCTTAACAATTGTAATTGTAAATCATGCATGCGTCAGGATGTGGAAATGAAGGAT
CTGAAGACTCGGCTGGATGTGAAACCAACTCCCGATCAAAAGAAACAACATGCTGAATAC
ATGTCGCAACTGCTCTTGCCCTTCTTGAAGCAGATTGATGAGGATCAATTACTTGAGAGA
AAGATTGATGCAGGAATCCTAGGGGTGTCGGTAGACGATATGGACGTGCATGAAGCTGAA
TGTCCAGCAGATGAGCGCATATACTGTGATATCTGCAAGACTGCTATCTTTGACTACCAC
AGAAACTGTTCAGAATGTGAATCTGATATTTGCCTTTACTGTTGCCGTGAGATCCGTGAG
AATAATCTTCGCGGCAATGTGCCAAGTGTAGTTATGAAATATGATGATAGGGGATCTGAT
TATTTACATGGTATAACTGTCAAAGGAAAAAACACTCGTCCCAGTAGACGTGTTATAATG
CCTGTTCCTGAGCTGGAGATTTCGGACGATCTACAACCCAAATCTGGTTGGAAAGCCAAT
GGAGATGGTGGCATTAGTTGTGCTTGTGGTTCTGGCATTTTAGAACTCAAAACTCTGTAT
TCTGGTAATTGGGTCTCAAAGTTGGTGGAGAGAGCAGAAAGTCTTGTCAAAGTTGTTCTG
GATGTGCCGACGACTAAAAAATGTGCATGCTTTAATTGTATCGGGGATCTAGAAGTTCAA
CGTGATAAGGTAATAGAGGCTTCATCTCGTAATGACTCGGATGATAACTATTTGTTCTAT
CCAAAGGCTAAGAATTTGACAGAAGAAGATTTTGAGCATTTTCGTCATCATTGGATGAAA
GCTGAACCTGTCCTCGTCGGCAATGTGCTTGAAACTGGGTCTGGGTTAAGCTGGGAGCCT
TCGGTTATGTGGCGTGCCTTCCGCCAAATAAAGAACGAGAAACATGATACACTCTTGGAT
GTGAAGGCGCTAGATTGTTTGGATTGGTGCGAGGTGGAAGTTAATGTCGCCAAGTTCTTC
AAGGGATACTCACAGGGTCATTTTGACGAGAAGGGCTGGCCTCGGATTCTGAAGCTTAAA
GACTGGCCGCCATCTGCTATGTTCGATGAACGTCTGCCACGACATGGTGCTGAGTATACC
TGCTGTTTGCCCTTTAAAGAGTACACTCATCTTGATAAAGGACCTCTAAATCTTGCATCC
AAGCTTCCGGCAGAGTCTCTGAAGCCTGACGTTGGACCAAAGACATATATAGCTTATGGT
TTCCCACATGAGCTTGGGCGTGGAGACTCTGTGACTAAGCTCCATTGTGACATGTCAGAT
GCGGTCAATATTTTGGCGCACACAATTGAGATTGGATATGACAGCAATCAGCTTACTACA
ATAGAGAAATTGAAGAAAAAGCACCTTAAGCAAGACAGAAGGGAATTATACGTTGAAGAG
AAGAGCAGTAGCAGTGAGGGTGAGGATGACCAAAGTCCCGAGGCTGGTGAAATATCAAAC
AGTTCTGACACTAAACTGGATAATGATTGTCCTCCTTGGACATCACAATCGAACAGTTTG
CAGACTCAGACGGAAAGGACCGAGTCTAAGGAAGCGTTGAAAAATTGGGAGACTAAAGTG
GAAAGGATCGTGTGTGAGGATGCGCAGAACTCTTTTGATTTTGATCAAGTGAAAACGATC
AAGAAAGACGAAACATTATGCAGAAACCAAGCAGGACGGTCCAATGGGAAGAAAAATGCA
GATGAAGTTTCAGAGATGCAGAGAATTGACGCGGTGGAAGGAGGTGCTCTATGGGACATC
TTCCGCAGAGAAGATGTTCCCAAGCTGGAGGAATATCTTCTCAAGCACTTCACAGAGTTC
AGGCACATCCATTGTGTTCCTGTGCAAGAGGTCATTCATCCCATACATGATCAAAGCTTT
TATTTGTATGAAGAACATAAACGGAAGCTCAAAGAAGAATATGGTATTGAACCTTGGACG
TTCGTCCAGAAACTTGGTGATGCTGTCTTTATACCTGCTGGATGTCCCCATCAAGTGAGA
AATTTGAAGTCATGCATCAAGGTGGCATCAGACTTTGTCTCGCCCGAAAACGTCGGAGAG
TGCATTCGTCTGACAGAGGAGTTCCGCCTTCTCCCTATGAACCATCGTTCAAAGGAAGAC
AAGTTGCAGGTACAGAAGATGTGTCTCTACGCAATGGACTGGGCGTTGGATACCTTAGAC
CCCGAGGAGAAATCGAAAGATGAAGATGGGGAAGGAAACGAAAGCACAAGGGGAACTACC
AGGAAAGCTGGAAATAGGAAAGGAAAGAAGAATAAGAAGAAGAGAGGCTGA
>Lus10014526.g|Lus10014526
ATGGCGTGGATTCATTATCAAATCCAGCAAAAAGATGGATATTTGACATACACACCTCCC
CCTCCTTCCATTTATCCATATACAGATGCTTTCCATAAAGAATCAGCAATACCCTCTACT
TCCACTTCGTCTTCGTCATCTTCTGGTGCTAGAATCAGCCCGGCTGTACTGTTCATCATA
GTAATTCTTGCTGTACTTTTTTTCGTCTCTGGCTTGCTTCACTTGCTTGTTAGATTCCTA
GTAAAGCACCCGTCTTCCTCCGGTGGTGGTTCTAATCACTCGAATAGGGACAACCCAGAA
TTGTCAAGCTCGGATGCTCTTCAAAGGCAGCTCCATCAGCTTTTTAACCTCCATGATTCT
GGTCTGGATCAAGCCTTTATAGATGCGCTGCCTGTTTTCCAGTACAAGGAGATTGTAGGA
GGTCTGAAGGAGCCTTTTGATTGTGCTGTTTGTTTGTGTGAGTTCTCGGAGAAGGATAAG
CTGAGACTGCTTCCTATTTGCAGCCATGCTTTCCATATCTCTTGTATCGACACATGGCTG
CTGTCGAACTCTACGTGCCCGCTGTGCAGGGCTACTCTATTCAATCCCGGGTTTGGAAAC
CCCATGTTTGATTATGACGATTTCGGAGAGGATGAGGAATGTTGTCCGGGGAGTAATGTA
GAGAACAAGGTCCCTTCTTCACAGAAAACTGTGGAGATTGAGGAAGTTGTTGTGAAAAAG
GGAGTGGTGCCTGTTCGGCTTGGTAAATTCAGGAGATTAGATGGTGGTGGTGGTGGTGAG
GCAGGTGGAGAAACTAGTAGCAGTAATTTAGATGCACGGAGATGTTTCTCGATGGGTTCG
TATCAATATGTGCTAGCCAAGTCGGATCTCAGGGTTCCTTTGAGCAATGACAGGCAAGGC
GGCCGTGAAATAAAGCTCACTATTGAGAGAGAAGATGGTGAGAAGTCCTCAATTGACAAG
GACTCTGAAGGTAAGAAGGTTTCTAAAGGTGAGAGCTACTCTGTCTCCAAGATTTGGCTT
TGGTCCAAGAAGGGTAAGTCTTCAGATGTTAATATGGGTATGCCATCTTCACTTAGCGGG
GATTTGCCGTGGATGAACAGAGCGCAAGAGAAATGA
>Lus10005084.g|Lus10005084
ATGGGTGCTGTTTGTTGTTGTTTGCATCTCGAAGACTGTGAGGACTATGTGAATCCTAAC
AGTTCTGTATATAGAAACTGCATGTGTCTCAGTTGCTTTCTGCAGTATTTCCTACATGTG
GGGACAACATCTCTGAATTCTCCTACATCACTGGATAGCTCTCTTGCTGACATGTACCGC
TCTCCTCCAAGGCCCTTGCCTTATGATGCCGATCCAAGATACTTCAGGTTGCAGCGTGAC
GGTCTGGTTTCAAGGCGTGAGAAGGGTTCAAGTCACTCGCACGAGGAGGCAGAACCATTA
AGGAGTGATAATGATGATGATGATTCCGAATACTATAGTACAGGAGATAAGTGGAAGGCA
TCTGCATGTGAAGAAGGTTCTAAAGAACAGCGTCCTAGGTCCTCGCTTAAACTATCGTCT
GCAAAATCTACCTCTGGAATCGGATACATTTACTCATCTTCAGAAGATGAGGAAGTCTGT
CCTACATGTCTTGAAGAGTACTCTCCGGAGAACCCTAAAATTATGACCAAGTGCTCTCAC
CATTTCCACCTTGGTTGCATTTATGAGTGGATGGAGAGAAGTGACAGCTGTCCTATTTGT
GGAAAGGTAACCTTCTAG
>Lus10005111.g|Lus10005111
ATGGCGACGCCGTTTTCCGCTGTCGACGGAGGCGCCGGTGGAGTGGCGGTAATGGCAGGT
CCACTCAACGCAATCGATCCTTCCACGCCTTCCAAGTCTTGTGTCAAGAATTCCGTACTC
AAGTCACCAATACTCATATTTCTCTTCTTCCATAAAGCTATCCGGTCCGAGCTGGACGGC
CTCCACCGCGCCGCCGTCGATTTCGCCACCGCTGGCGGAGATATTAAACCTTTGCTCCTC
AAGTATCACTTCCTTCGTCGGATATATAAGCACCACTGCAATGCTGAGGATGAGGTCATC
TTTCCAGCTCTTGACATACGCGTGAAGAATGTAGCTCGAACTTACTCCCTTGAACATGAG
GGAGAAAGTGTTCTTTTTGATGAGTTATTTGAGCTATTGAATTCAAGTATACAAAATGAA
GAAAGCTATCGGAGAGAGTTAGCTTCTCGTACTGGAGCCATAAAAACATCAATTAGCCAA
CATATGTCAAAGGAAGAAGAGCAGGTCTTCCCACTGCTCATTGAGAAGTTTTCATTTGAA
GAGCAGGCTTCACTGGTTTGGCAGTTTCTATGCAGCATTCCTATAAATATGATGGCCGAG
TTTCTGCCATGGCTTTCTTCCTCAGTTTCATCCGACGAACACCAAGATATGCGTAAGTGC
TTGTCCAAGATAATACCCAACAAGAAGCTTCTTCAGCAGGTGATATTTACCTGGATGGAG
GGGACAGAACCCTCTGATGCCTGTAAGACTTGTGAAGGTGGTTCACATTCAACGACAGTT
TCAGAAAGAGAATCATTCTGTAAAAGAGAAATGCATTGTGCATGTGAATCATCTGGAAAT
GGTAAAAGGAAATATATGGAGCTAAGCTCCGATCTTGTTAATTCAACCATGCTTCATCCT
GTTGACGAAATCTTGCTGTGGCATAATGCAATCAAGAGAGAGTTGACTGACATAAGTGAG
GCAGCTAAGAAGGTACAACTGTCTGGAGACTTTTCCGATCTCTCAGCCTTCAACAAGAGA
CTGCAATTCATTGCAGAAGTTTGCATCTTTCACAGTATTGCTGAGGATGAGGTTATATTC
CCTGCAGTAGATTCCGAACTATCTTTTGTTCAGGAGCATGCCGAAGAAGAGATTCAGTTT
GACAAACTTAGATGCCTCATTGAAAGCATTCAAAATGCTCGGGCCAACATATCACTCACT
GAGTTTTATGGAAAGCTCTGCGCACAAGCTGATCAAATCATGGACAGCATACAAAAGCAT
TTTAAAAACGAGGAGATTCAGGTTCTACCACTTGCCCGAAAGCATTTTAGTGCAAAAAGA
CAGCGTGAGCTTCTATACCAGAGCTTATGCGTGATGCCTCTGAAATTAGTTGAATGTGTT
CTACCATGGTTGGTAGCATCAATCACTGAACAGGAAGCAAGATTATTTCTCCAAAATATT
TATCTAGCAGCACCAGCATCGGATTCTGCATTGGTTACCCTGTTTGCTGGTTGGGCATGC
AAAGGTCGTTCTGGAAGTGCTTGCTTGTCCTCAAGTCCCCTTAATGGCTGTCCTGCGAAA
AGCACAACGAATGATCTTAAACAGTTTGGCTGCCCTTGCATCCCTGTTTCATGTCCTAAT
GGGAAGTCATTTATTGATGGCCAAAAAGAGATATCAAACTGTGGAAGGCCAGTCAAGAGG
CCAAACTCTGTTGCACACGAAGAGAATGGTTCTTGTCATTCTTCTGGGTCTGGCCGCCTT
CACCAATCATCTGCTAACAATGCTTCGTGCTGTGTACCAGCACTGGGAGTAAATAGCAGT
AGTCTAGGAATTGGTTCTCTTGCAGCAGCAAAATCTCTACGATCTTTAGCTGTTAGTCCT
TCTGCTCCATCTCTTAATTCTAGTCTCTTTAACTGGGAAATAGATGTGAGTCCCTCTGAT
ACTGGCTGTGGATCACGCCCTATAGATAACATATTCCAATTTCACAAAGCCATCCGTAAG
GACTTGGAGTATTTGGACGTTGAATCCGGAAAGCTATGTGAACGCAGTGAAACTTTGCTT
AGGCAGTTCACTGGAAGGTTTCGCTTGCTATGGGGGTTATATAGAGCACATAGCAATGCC
GAGGATGATATAGTGTTTCCGGCATTGGAAGCTAAAGAGACACTTCATAATGTTAGCCAT
TCCTATACACTGGATCATAAGCAGGAGGAGAAACTCTTTGAAGACATCTCAACTACGTTA
TCTGATCTTACACAACTCCATGAATCCTGGAAGAGGAGCAGACTTTGTGTTGATTTATCA
GGAGATCTCAGTGGTGCTAATGACTCTGATGAGGTTGTTAGAAGGTACAATGAGCTTGCA
ACAAAGCTTCAGGGCATGTGCAAATCCATAAGAGTAACACTGGATCAACATGTTTTCCGG
GAAGAACTAGAATTGTGGCCATTGTTTGACAGACACTTCTCAGTCGAGGAACAGGACAAA
ATTGTAGGACGAATTATTGGTACTACAGGGGCAGAGGTGCTCCAGTCGATGTTGCCATGG
GTAACATCTGCTCTTACTCAGGAAGAGCAGAATAAGATGATGGATACCTGGAAGCAGGCA
ACCAAAAATACTATGTTCAGTGAGTGGCTAAATGAATGGTGGGAAGGAAACTCTAAGGAT
ACTCATATAGGAACAGCAGAAAGCTGCCTATCCCAGGGTGCTGATATTCATGAAAGTCTG
GATTACAGTGATCAAAAGTTTAAGCCTGGGTGGAAAGATATTTTTCGGATGAATCAGAAT
GAGCTTGAAGCAGAAATACGGAAGGTTTCTCGAGATTCCACTCTTGATCCTAGAAGAAAA
GCCTACCTGATTCAAAATCTTATGACCAGTCGGTGGATAGCAGCTCAGCAAAAGTCAATT
CAATCTAGGACTGGTGAATCTTCGAATAGTGAAAAATTGGAGTGCTCTCCTTCATTTCGC
GACCAGGACAAGAAAGTTTTTGGATGCGAGCATTACAAGCGGAATTGTAAGCTTCGGGCA
GCATGCTGTGGCAAGTTGTTTACATGCCGATTTTGTCATGATAAAGTCAGTGACCATTCA
ATGGACAGGAAGGCTACGACTGAGATGATGTGTATGCAATGCCTGAAAATTCAACCTGCT
GGACCTGTTTGTGCAACACCTTCCTGTGGTGGGTTGTCAATGGCAAAGTATTATTGCAAC
ATTTGTAAATTCTTCGATGATGAAAGAAACGTTTATCACTGTCCCTTCTGCAATCTATGC
CGTGTTGGGAAGGGACTGGGTATTGATTTCTTCCATTGTATGAAGTGCAATTACTGCCTT
ACAATAAAGTTGGTTGACCATAAATGCCGAGAGAAGGGCTTGGAAACAAATTGCCCCATT
TGTTGTGATGATTTGTTCACATCAAGTGCAACTGTCAGAGGCCTTCCATGTGGTCATTTC
ATGCATTCGAGCTGCTTTCAGGCGTATACAGTCAGTCACTATGTATGCCCAATTTGCAGC
AAGTCGATGGGAGATATGTCGGTCTACTTCGGAATGCTTGATGCACTGCTGGCTTCTGAG
CAACTACCGGAAGAATACAGGGATCACTGTCAGGATATACTGTGCAATGATTGCGACAAG
AAGGGAAGTGCGCCGTTCCATTGGCTGTACCACAAGTGCAGGTCCTGCGGTTCCTACAAC
ACCAGGGTCATCAAGACTGATTCCAGCTGCCCTACTCCAAACCAACCCCAAACTGAGTGA

>Lus10015080.g|Lus10015080
ATGGGCAACATCAGCAGCAGTGGTGTCAACGGACGCCGGAGGCACGGTACTAGTCGCCGC
AGCCACCCTCCACCTCAGCCCCCTCCTCCCGCTCCTCCTCAGCCGGAGATCACCGCCAAT
CGATACGTTTTCGCCGCCGCCACTCCCTATCCTCCCCCGTCCTCTCAGTTTCCTCCCAAC
CCTAACGGTCCTCCTCCGCCTCATCCTCCTTCCTACTACCACCAGTACCCTGGCTACTAC
CCGCCTCCTCCTCCCGCTATGCCGCTTCCGCTCCCGGCCCCATATGATCATCACCACCAC
TACCGAGGCGCCGTCGATCATGCTCACTGGGTCGGCGGGAGGTACCCTTGCGGCCCGGTG
GTTCAGCCGCCCACGCCTTATGTGGAGCACCAGAAGGCTGTCACCATTCGGAATGATGTC
AATTTGAAGAAGGAGACGCTAAAGCTGGAGCCCGATGTGGAGAATCCTGGCACGTCTCTC
GTCTCCTTCACCTTTGATGCCACTGTTGCTGGAAGCATCACCATTATCTTCTTTGCTAAA
GAGGGTGAGAACTGTGTCCTAACACCAACAGATGAAGACAGTTTTCCAGCAGTGACGTTA
AGTTTTGAGCAAGGTCTTGGTCAAAAGTTCAGGCAGGCATCCGGAACAGGGATCGACTTG
TCAAAGTTGGATGAGGAGAAGTTAGTAAAGCAGGGGGAGATTGACCTGTATCCTCTTGTG
GTGAAGGCGGAGGCCAACGGATCAGATGGAAATGACACCATGCTTGGGAACTCGAATTCT
CAGATAACTCAGGCAGTGTTTGAGAAGGAGAAAGGAGAGTATCATGTGAAGGTAGTGAAG
CAGATTCTGTTTGTGAATGGAATGAGGTATGAGCTGCAGGAGATATACGGGATCGGGAAC
ACTGTCGAAGGTGAAGTTGATGCGAATGACCCCGGTAAAGAATGTGTTATTTGCTTGTCC
GAACCACGAGACACCACTGTTCTTCCTTGCCGGCACATGTGCATGTGCAGCGGCTGCGCC
AAGGTGTTGAGGTTCCAAACGAATCGATGCCCGATTTGTAGACAGCCAGTGGAGAGGCTT
TTAGAGATTAAAGTTAACAATGCAGCAGACGAAGAATAA
>Lus10015046.g|Lus10015046
ATGGAATTCCAACCATCACCAACTACACATGATCATCAACACCATCACCATCATCTAGTA
GAAGAAGAAGAAGAAGAAGAAGAAGAAGAAACAAGAAGGATAATGGAAGCACTCTCCACT
CTCACCACTCAATCAACAACCAACCTCACCTCCTCCATCCTCTCCTTAACCGACCACCGC
CGCCGACGACTCTCAACCATCCTCACCTCCCCAACAGCCTTCTCCCTCTCCCTATCACAC
CTACACTCGCTATCCCTCCCTCAAAAAACCCTCTTAATCTCCAAACTCCTCCTCTCATCC
CTCCACCTCCTCACCTCCCACTTCCCTATCCCTCCACCGCCGCCACCTTCCTCCTCCTCC
ACCACCCACCGTGACCTTGACGCTGCCGTCCTCCTCCTCCACATATGCGACCTTCTCCAC
CGTCACCCGGACGTCCTCGACACCACCCCCTACGAGGACTGGCGGGTCGCCCTCACCGCC
CATTTCGCCGACGTCGTTCTGACGTCAGCCACCATCGGAGTTTACTACGGCGGCGTGTTG
GTGCCGTTTGTGGAGTCGGTGGTGAGGTGCTGGAGGTTTTTCCTTAGTGATGAATTTGTG
TGTGGAATGGTGGAGGGGGAGACGCCGGCGGATCCTACGGCGGGGGGGGGGGGGGGGNNN
NNNNNNNNNCCGTCGGTGAGTGGTGGAGGAGAGTGTGTGGTGTGTAAGGAGGAGATGGAG
GAAGGGAGGGAGGTGTGTGAGATGCCGTGTGGGCATTTGTTTCATTGGAGTTGTATATTG
CGGTGGCTTAGCAACCGGAATACTTGTCCAACTTGCCGCTTTCAGCTCCCCACGGAGAAT
GTTCACGGTGAGATCCGGCGGCTCTGGGGGTTTCTCGTTAAGGCTGCTAGTGGGGCCCCC
GCTCTATTAACTAGTCATTAA
>Lus10013618.g|Lus10013618
ATGAGCTCTTCGACCAACCAATTCCCGCCATGGCCACCGTACGAAACTTACAGAGACTGC
TCCCAAGGAATCTGCAACATCTACTGTCCCCAATGGTGCTACTTAATGTTCCCTCCCCCT
CCTCCTTCTCGCCAATTCTCCTCCGCCAACGACTCAGACGGCGGCGACTCCTCCTCCGAC
TTCTCCCCTCTAATCATAGCAGTTATCGGAATACTCGCCAGCGCCTTCATCCTAATCACT
TACTACACCATCATCTCCAAGTACTGCCGCCGTCGACGTGGCCGCACCGCAATCGACGAA
ATTCGCGACCACCACAACGCTGGTGATCCAAACAGCAGCTGGATGACCTCATCAGCCGTC
GGATTAGAGGAATCCGTGATTAAATCAATCACGGTGTTGAATTACCGGAAGGATGATGGA
GTTGTGGAAGGCTCGGATTGCTCTGTTTGCCTCAGCGAGTTTGAAGAAGAGGAGAAAATT
AGGTTGTTGCCCCAATGCCACCACGCTTTCCATGTGCCTTGCATTGACGCCTGGCTCAAA
TCCCACGCCACTTGCCCTCTCTGCCGCGCCAATATCAACGGATCGGCCGACTCATCACCA
TCCTCTGCTGTTGTTGTTAGGTCTATTCCACTTCCGCCAGAGGAGGCGGAGCAGCAGATG
GTGGTGACCCTGCCTCCACTGGTTTTAAGTGAGATTACGGCGGCGGTGGAGGTTGATGAT
ATTGAGTGCGGCGGCCAATCGGAAGAAAGTGAAGATCGTGAACGAGTATCGGAGATGAGG
AGATCGAGCTCGTTGAATTTTGAGGGGGTGCCGGTGAGGATGATGAAGAGATCAGTTTCG
ACTGGGAGATTTGTGTTAATGTCGAGAGATGGTAATTCTTCTTCCAATACCATTCCAGTT
TGA
>Lus10002282.g|Lus10002282
ATGTTAACCGACGGCGACGACACTCAATCTGTTGCAGAGGGAGGAGGGAAAAGGAAAGGA
GTCTTCTTTACATACACTTCCCAGATGAAGAAAGCTGCAATAGAAAGCAAAAGCCAGCTG
CATCAGCCTGCTACAACATCTTCAAGCAAGGAACTAGCTTATATGTCATCTCCAAAGAAA
CTCGTTGACTGTAGAATTTGCCATGATGAGGATGAGGACACAAACATGGAAGTTCCATGC
TCTTGTAACGGCAGTTTAAAGTATGCTCATAGAAAATGTATTCAGAGATGGTGCAATGAG
AAGGGTGACACAATCTGTGAAATTTGCCACCAGCAATATAAGCATGGTTATACAGCACCT
ACTCCTTTGTTCCATTACGGAGGTCTTCCCGTGAACATCAGGGGAAACTGGGATATCTCC
AGGAATGATTACCTTCACAATCCTCAGTTCATAGCAATGGTGTCAGATGACCATGAAATA
TTGGGTTCCGCCTTTGATGATTACGCTACTCCATCTCCGAGAAGCCTAATGTGTTGCCGA
ATCGTGGCCATAATTTTCATGGTCCTTCTGGTTCTGCGCCATACACTTCCAGTCATCACC
GCTGGCGCTGAAGACTACTCTTTGACAATGTTCACATTATTGATGTTGAGAACAATCGGG
ATTCTTCTACCGATTTATGTCATGGTTAAAGCATTCACAGCCATCCAGCGTCGCCGTAAC
CATTACCAACAGAGCTCGCGTATGGGAATGATGACATCCGATGAAGAGAACGAGCTGCCT
CGATTGCAACCTCAGTCCCGGCTTATTCATGTGCGGTAA
>Lus10006448.g|Lus10006448
ATGATGTATTTGCAGCTGGAAAGGTCCTCTTCTTACCAGGACTCCCTCAAAGCTCTGGAA
GCTGATATCCACCATGCCAACACCTTGGCAGCTGAAATCCCTAGGGAGAAAGGTGGATTA
CATCTCCAGATGAAGCTAATGTACAATCAATGGGCTCCAATTTTCCTCTACTTGCTTCAG
AGGATTGATTGCTCCTCTTGCATCTGTCTGGTTCCAAGATACCTTAATCTCTTCCACATC
CTCGTATACAAGGTTCGAGCAGATGGAAGGCCGGGAATATCTTCTTACGGAAGGAAAGCA
ACCGTTAAGGAGTTCTACGGTGTTATTCTACCTTCTCTACAAAGGCTTCATAGCAGCTTG
GAGGAACCGGAACCGGAACCAGAATCGAAACTGAATGATGTTCGTTCAATCAGAGATCGT
TATGAAGATGAATGTGGGATTTGCTTGGAGCCTTGCACCAAAATGGTTCTTCCCAGTTGC
TACCATGCAATGTGCATCAAATGCTACCACAACTGGAACACGAGGTCAGAGTCATGTCCA
TTCTGCCGGGGAAGCTTGAAGAGGGTCAACTCGGAGGACCTATGGGTGCTTACTTGTGAA
AAAGACGTGGTCGATACCAAACTGATCACTCGAGAAGACTTGGTGCGGTTCTACCTCTAC
ATCAACAGCCTGCCTAAAGAATACCCGGATGCGATGTTCTTGGTATACTACGAGTACCTA
TTCTGA
>Lus10006449.g|Lus10006449
ATGGAGCACTATCAATCAGACGGCGACCACCCATCAAATAATCCCGTTCTTCCACCTCCG
GCGAAAATCAACGGCGATCCGTCGACGACGACGAAGACGCCACACCTCCACGCAACCTTT
GTGTTCAAGTGCTTGCGACGAGACTTCGTCCAGTCTCAGGATGGCAACCTCACACTCGTC
GACGAGCAGGAAATCGAATCCCCAGATGGTCCGAAGACTCTCTGCTTGGGCCCAGTGGGA
CTGTTCCACGACCACCGGCAGAAGGTCGCCGACCGGGTCGCCCGGTTCCTGAACCGACTC
GGCTGGTCCGACTGGGTCGGTTATGTATCCAATGCCCTGACCCGGGAGGTCGGGAAATTG
ACCCGGCAGCCGGTTTGCAAACCAATTCAGTTTGATTTCACTCTGACTATGCTCCACGGC
GCCGTTTGGGACGAGGTGGACTACATGGAGATGGTGTCGGAAGCAGAGGCGGAGCAGAGT
AACTACGGGATGGTGCCGACGGCAGAGAAAGCGATCGAGGAGATGCTAGCGACGTTCGAG
ATCGGAGAGGGGCAGCCGGCGGTGGTTTGCATGATCTGCTTGGAAGATTTGGCGGCGGCG
GCGGCGGAGATGCCTTGCAGGCATCGGTTTCACAAGGGGTGTATAGTGAGTTGGTTGAAG
CAGAGCCATTACTGTCCGATTTGTCGATTCGAGATGCCGAAGGAGGTGGAGATTTCCAAT
TTTTCGATTTGA
>Lus10006463.g|Lus10006463
ATGGGAGGGAAAAGTTCCAAGGGATCGCGCAGTGGTAGCCGCCGGAGGGAGCTCTCTTCG
TCTCACAGTTCCTTAAACCACCGCCACGCGCCACCTTCTCCGGCGCCGCAGAGGCAGATG
TATTTCACGCCTCAACACCGTCACGCGCCTCCGGGGCCGACGTACGGGAGGGCTCCTCCC
CCCCCCGCCGGGGCGGGGGGCGTGACTGCTGCACTTTCACAAGCAGGGCTGGAATCATCG
AACCTAATAGTCGGAATCGATTTCACGAAGAGCAATGAATGGACAGGAACAAGATCATTC
AACCACAAGAGCTTGCATCACATTGCCAACAATGCACCAAACCCATATGAGCAAGCCATC
TCCATCATTGGAAGGACCTTATCCGCATTCGATGAGGACAACTTGATCCCTTGCTACGGC
TTTGGAGACTCTTCGACACATGATCAGGATCTCTTCAGCTTCTGTCCGGAAGACAGATTC
TGTAATGGATTTGAGGAGGTCCTGTCCCGGTACAGAGAGATCGTTCCTCAGCTCCGCCTT
GCTGGACCGACATCCTTTGCACCGATTGTCGAGATGGGGATCACGATTGTCGAGGAAAGT
GGGGGGCAGTACCATGTTCTTGTCATCATTGCTGACGGCCAGGTGACACGAAGCGTTGAT
ACCCGCCATGGACATCTTAGTCCTCAAGAGCAGAGGACTATTGATGCAATTGTGAAAGCG
AGTGATTATCCACTGTCGATAATCCTAGTTGGAGTAGGGGATGGGCCATGGGACATGATG
AGGGAGTTCGACGATAACATCCCTGCTCGAGCATTCGACAACTTCCAGTTTGTGAATTTC
ACTGAGATCATGGCCAAGAATGTGAACATGACAAGGAAAGAAACAGAGTTTGCTCTTGCT
GCATTGATGGAGATCCCTTCTCAGTACAAAGCCACTCTTGAGCTTGGTCTACTAGGTTGT
CGAAAAGGGAATGGTCCTGAGAGGATAGCTCTACCTCCACCGCTCTACGGTTCATCTCCC
TTTGCTAGGTCATTCCGGTCAACCAGCTTCCAACAACGAACGCCTAGCTATTCGGGTTAT
GGTTTGCCTGCAGCTGGCGTGCCGGTCAATTCCTCTCAGTACTCGTCGAGCTCTGACCAC
GAAAACAAGGTTTGTCCGGTTTGCCTTTCGAATCCAAAGAACATGGCATTTGGTTGTGGC
CATCAGACATGCTTTGTTTGTGGTGAGGACCTACAATCATGTCCGATATGCCGGTGTTCG
ATACAGACCAGAATCAGACTCTACGGGTGA
>Lus10006447.g|Lus10006447
ATGTGGGAGAAAGAGCCTCTTCGATCATCTTCCTTCAGAGAATCCCTCAAAGCCCTCGAA
GCTGATATTCAGCATGCCAATACTCTGGCAGCTTCTCTCCCAGGAGATTATGGCGAAGAT
TGTGTACAGATGAGACTTTCCTATAGTCCGATCGCTCCTTACCTACTCTTCTTGGTTGAA
TGGATGGACTATAGCTGTACTGATGCTCTTCCTAGCTACTTAGGCCTTCTCCATGTGCTT
GTTTACAAGGTTTACATTGATGGAGTCCCGACGTTGTCGTCCAAGGAGAGGAAGGCTAGT
CTTAGGGAGTTCTATGCAATTATATACCCTTCACTCAGGCAGCTCGAGGGCCAGTTCGAA
GGATCTGAAAAAAAGGACGACCATAAACGAACTCGGAGAAAGCTTATTACTGATAACGAA
TTTGATAGAGACGACGAATGTGGGATATGCATGGAGGGTAGTGGCCAAATGGTGTTGCCT
AACTGTGGACACTCCTTCTGCATGAACTGCTTCCACGATTGGAATTCGAGATCAAAGTCC
TGCCCATTCTGTCGTGGCAGCTTGAAGAGAGTGAGGTCAAGGGACTTGTGGGTTCTACTC
AACAATGGCGATGTAGTCGATGCAGCCACTCTAGCGAAAGAAAATCTTAGTCGATTCTAC
CTCTATGTCGAGAATCTTCCCCTCGTAATGCCCGACACTCACGCCATTCTGTTCGATTAT
ATGATATGA
>Lus10012290.g|Lus10012290
ATGAAATTCGGAGAGACGTTTCGAGAGTACCTTCGCGGAGACCAGGAGAAATTCCTGGAC
AAATGCTCGCACGTCGAGTACAAGCGGCTGAAGAAGGTGCTGAAGAGATGCCGGGTTTCT
CACGGCTCTCAGGATCAACAAGGCGAGGAGGAACATGAAGATAATAGCCCCGGTTGCGGC
CGATTCTGCAATTGTCAATCCTGTCCAGTGTGCGATCAGATGTTCTTTTCTGAATTGATG
AAAGAAGCGTCTGATATAGCTGGATGCTTCAGCTCAAGAGCTAGGCGTCTTCTCCACCTC
CACATGGCGAGAGGAATGCAAGGCTATGTGCTGAGGGTTCGTCAATGTTTTCGAGATGAT
AAGTTAGCTATGGCCGAAGAAGGCCGGATGTTGATGGAGTATGTTACCATGAATGCTATT
GCAATACGGAAAATCTTGAAGAAGTATGATAAGGTGCATAGCTCTGTCAATGGGAATATT
TTCAAATCCAAGATGCGTGCGGAGCACATTGAGCTACTGCAATCTCCTTGGTTGATCGAG
CTTGGAGCGTTGCTGTTGAACTTCAACGGCTTGAATGGAGGACGGTTTAGCGAGTTCTGT
GGCCATTTCTCTTGCGATCTCGATGCTTCTGAGCCTGTAATGAAGCTCACTTTACCGAAT
TCGGTCACGATAGAATACAGCTTGACCTGTGCTATTTGCTTGGAAATGGTGTTTAATCCA
TATGCTTTGAGTTGCGGTCACCTTTTCTGCAAGTCATGCGCTTGCTCGGCTGCTTTCGTA
CCAATATTCCTCGGTCTTAAAGAAGCAACTCCAGATTCAAAGTGCTCAATCTGCAGAGAG
GTTGGTGTGTACCAAAACGCAGTGCCGATGACGGAATTGGACTTGCTGTTGAAAAGAAGG
TGCAGAGAGAATTGGAAAGAAAGGATGGCAGCTGAACGGGTGTTGATAGTTAAGCAAACG
AAAGAGTACTGGGATATGCAGACCAAATATGCTATTGGGTACTGA
>Lus10001209.g|Lus10001209
ATGGTTAAGTCTTCGTTTAAAGATTCGCTCAAAGCTCTTGAAGCTGACATCCAACACGCC
AACACTCTGGCTTTGGATTATCCGAGGGAGAACGATGGAGCACGTATGCAGATGAGATTA
TCTTACAGTCCAGCTGCCCAGTTTTTCATGTTTCTTGTTCAGTGGACTGATTGTCATCTA
GCTGGAACCTTTGGCTTGCTCCGGATTCTTATTTATATGACCTATGATGATGGAAAGACT
ACTATGTCTGTGTACGAAAGACGAGCCAGCCTCAAAGAATTCTATGGTGTGATATTTCCT
TCCTTGTTGCAACTTCAGAGAGGGATAACAGAGTTGGAAGACAGGAAACAGATTGAGGTT
TGCAACAGCAGCAAGTACACAAGAGAAGGGGAAATGTCAGAAATGTCTCGAACTGACGTG
GAAAGAGAAGAGGAATGCGGGATTTGTATGGAGATGAACCCGAAATTCGTGTTGCCTGAT
TGCAATCACTCAATGTGTCTCAAGTGTTTCCGCGACTGGCGTGGGAGGTCGGAGTCGTGT
CCGTTCTGTCGAGACAGCCTGAAGAGGACAAACTCCGGGGATCTTTGGATATACACAGAT
AGCTCTGAAATAGTTGACATGCCTTTTATTTTCAGGGAGAACTGCAAGAGGCTGTTCATG
TACATTGATAAGCTGCCACTCATTGTTCCAGATCATCTTTATTCCATGTGA
>Lus10009035.g|Lus10009035
ATGGGGCAGTTCCAATCCAAGCCATCCAAGGATGAATTGGTATACCAGCAAGTCAGGTAC
GGGAACGCCGCTGGAATCAGAAGCCTTGTCAGGGAAGGGGCTGGCCTTGAGTGGATAGAC
AGCGAAGGGAAAACACCATTGATATTGGCGTGCATGAACCTTGAGCATTACAATGTTGCC
AAAACCCTTATCGACTTTGGTGCTAATATTAATGCCTATCGTCCTGGTCGTATGGGCGGG
ACTCCATTGCATCATGCAGCTAAATTAGGACTCGAGCAGACTGTTAAACTACTTCTTTCA
CACGGAGCTAATGCATTGGTGATGAATGATGAATGTCAAACGCCTCTTGAAGTTGCTAGA
GCAAAAGGATACACCAATGTGGTTCGCGCCATTGAGGGTATATTGAACCCTTCCTTCGTT
TTCCAGGGTCACCTATGCCTATTCTCTGGTTTGCTCCGTGAGTTTTATGGCCCAGGATTT
CTGGAAATTCTGACTCCTCAGTTTGTCACGAGGAAAGTATGGGTTGTTGTTTTACCAACT
GGTTCACGCAACGCCAGGGAGCCGTTTAAGTTAGAGCTAGCAATATACCCTAGTTCACAG
GTTGCCAAACCACGTACGGTGATTTCTTTGTGGAAGGCTAACCTAGAGGACCCTAAGTTG
CAGCAGGCCGATCCTTCAATAACAATAGTCGACAATTCCAACATGCCAAGGGGCCGCAGG
CGGAGACGAATGAGGCATAGACCTCCAACCGTTAGGCAAACACGGATAAGACTTGCTGCT
GCAAAGGAAGGCGATAGACAACAGCTTCAGTGGTTTTGTGATGCATGCAAAGGAATACCT
CAGGCAACACAGCCTCCACAATTTCTGCGAAGTTCGTACCCTCCAGCTCCTCAGCCTCAG
GCAACAACACCCTTACCTGTTGATGATCTAGAATTAGCAATGGCAATGAGTGCCTCTTTC
CAATCAGACATAAATGTGACTCCTACTCTGGATGTCAATGCTAGCTCTGAGGCAAGTGCC
TCTACCAGTTCGAATGACTTTGTGAAGGCTAGCACCCATGGTCCTATGGCATCACCAGCT
CAATCTGCGTCTGGAGCAAGTTCTAGTAAGAGCCAGGGGAATATCCACAATTCTAACTTG
CCTGATGTATCCCCAGCACCTCAAGCATCTAGCTCAGTCCCATCAGCTCCGCCAATTGGT
GATGAAATTGTGGAAGATGGACCGATTCAGTATCCAAGCATTGATTTTGACCCTGTTGAT
TTGCCTTCCGCACCCATGGAGGAATCACCCGTCAAATCGGGTGAAAAGAAGGAAGATGGT
GCTTCCTCTGTTTGTGTGATATGTTTGGATGCTCCTGTGGAAGGAGCTTGCGTGCCATGC
GGTCACATGGCCGGATGTATGTCTTGTTTGACAGAGATCAAGACCAAGAATTGGGGTTGC
CCTGTGTGCCGCACCAAGATTGATCAGATCGTAAGGCTGTATGCTGTTTGA
>Lus10008283.g|Lus10008283
ATGAAATTCCGATGCGACTTCGTTTCGGCAAAGATCCCCAACTGGGTGGACTCGGCGTTG
AGCTGCATAAGGTGGATACTAGTGGAAGCGCTTTCCCTGGTCGGTCTGATGAAGTCGCCG
GCGGCGTCAGAGTACTCACCGGAAGAGAGCAGCAGCGACACTACCCACTTTCTGCTACTC
GACGGATTCTATCTGATGTCGGTCCCGGTCAGTGACCTCACCAGGTTCATCAAGAGGAGC
CTCCCCGTCATCAGTTATTCTTCATTTCTGATCCCTGACGGCGGGGAGGAGACGGCGGCG
GCGGGGATGTGCACGGTGTGCATGGAGGCGATAAGTGGAGAAGAGAAGATAAGAGAGCTA
TGTAACTGCCGCCACGTGTTCCACAGGGAGTGCGTTGACCGGTGGGTTGACGAAGGCCGG
CTGAGTTGCCCTCTTTGTAGGTCTAATCTTTATCCAAATAAGTTGGGATTGGCCCAGCTA
CGCGGCTGCTCCTCCTCCTCCTCTCCTGTGTCGACGTCATCTTTAGATCATTTTCATGAG
GAATAA
>Lus10008286.g|Lus10008286
ATGATAGGTGGTCAGATGCAGATGCATGAGCCTAATAAGGTTGGCGATGGGAATCCCTCT
CATGAAAATAATTTGTCTATACATCCTACTCAAGAAGACCTTGACTTGGAGAAGCAGCAG
CATGTTGACCACCTTCAAGTCGCCGCCGCCAAAGAAGAAGAAGATCATGCCTCCACTGCC
ACTTCTGTGCCTTGTGTGGTTGTTGTTGTTGCTAATGACAATTCTCCTCCCCTTCCTTCC
AATTTACCAGCTCCTGCTTCACCCACTAAGCCATCTCTCTCAAGGGTTCCGAGTTCTCAT
GACAACTGCAGAGTATGTCAGCAGGACAAAGAAGAAGTGCTGATAGATCTTGGGTGCAAA
TGCAAAGGTGGTCTTGCCAAATCCCACCGCTCCTGTATAGATGCTTGGTTCTTGACTAGA
GGGTCAAATAAGTGTGAGATATGCCAAGATATCGCTGTAAATGTGTCTCCTCCGGAATCT
CAACCAAGTACAAACTACTGGGTGTGGAGGCTTGATCCGACATACAGACCTCAAGACCAG
CAAAGGGGTTGTTCTAGTCCTCTTTGGGTGGCATTCTCGATCCTGATCGGGGGACTCTTG
TTGGACGTGTTGATCTCAATCACCCTGGGGATTTCCGCTCTACCAGTCAACATAATTATC
GGTGTGATCGTTGTGATTGGACTAGGAACTGCACTGAGGTTGGCTCTGGAGTTCTGCAAC
GAATGGAGTTCGAGGAGAGGAGTTCACCGGGTGGATGCGAATGTTAATCTCGGGTATCAT
CCCGCATTATAG
>Lus10008163.g|Lus10008163
ATGATGGTTCCATGGGGAGGAATCAGCTGCTGCTTAAGTGCCGCTGCCTTCTATTTGCTT
GGCAGAAGCAGTGGCAGAGACGCTGAAGCTCTCAAGTCGGTCACAAGAGTCAATCAGCTC
AAGGAATTGGCGAAACTATTCGACGTCGAGAACAGTCTACTGCCTCTAGTTGTTGCAATA
TCGGGTAGAGTTGGATCCGAGACACCGATAAACTGCGAGTTCAGCGGTCTGAGAGGTGTT
ATAGTGGAGGAGACGGCTGAACAGCATTTTCTGAAGCATAATGATGCTGGGTCTTGGATT
CAAGATTCAACCTTGATGCTATCGATGAGTAAAGAGGTGCCGTGGTACTTGGATGATGGA
ACCGATCGTGCTTTCGTTCTTGGGGCTCGGGGTGCCTCTGGCTTTGTCCTGACTCTGGCA
AGTGAAGTCTTTGAAGAATCCGGGCGGTCGCTGGTACGTGGAACACTTGATTATCTTCAG
GGCTTGAAGATGCTTGGAGTGAAGCGGATTGAGAGGGTACTTCCAACTGGAACATCATTA
ACTGTAGTTGGCGAGGCTGTCAAAGATGATATTGGGAAAGTTCGGATTCAGCGTCCACAT
AAAGGGCCCTTTTATGTATCTCCTAAAAACATTGATGAACTCATTGGCAATCTGGGGAAG
TGGGCGAGCTTATATAAGTATGCCTCGGTTGGATTGACGGTGTTTGGTGCTTTTCTGATC
GCTAAGCAAGCCGTAGAGTACATCATGGAGAGACGGCGGCGATGGGATCTACACAAAAAG
GTTCTTGCTGCGGCTGCTGCAAAAAGATCAGGCAGTCAAGACACTGAAGGTTCGAATGCA
ACGGCTGAGGATGACTCAGATGCTTCCAAGAGAGACTGTATTCCAGATATATGCGTAATA
TGTCTCGAGAATGAGTACAACGCTGTGTTTCTACCGTGTGGCCATATGTGCTGTTGTACA
ACTTGCTGTTCGCATCTAAGCAGCTGCCCACTTTGCCGGAGACGGATAGAACAGGTGGTT
AAGACATACCGGCATTGA
>Lus10004712.g|Lus10004712
ATGTCGTCGCCTGTGCCGTCCTACTGGTGCTACCGTTGCAACCGCTTCGTCCGAGTATGG
AGCAGGACGCCAGATGAGGAAGACGATTCTGTTTCGTGCCCCAATTGCGAGGGTGGATTC
GTTGAAGAGATCGAGAATCATCGTCCGCACATGATCCCCATGGAGACAGCTCACCGCCGG
AGGATCCCGCCGGCTACGTTTATGTCAGAGCATCGAAGAGGAAGGAGAGGCGGTGGAGGA
GACAGGTCGCCAATTAATCCGGTCATCGTGATGCGCGGCGGAGCTGACAGCGGTAATTCC
TTCACTGACGAGGGCGTTGGCGGTGGCGCAGGCGGCCGTGGATTCGAGCTGTACTACGAC
GATGGCGGCGGTTCAGGCTTGAGGCCGCTGCCGCCGAGTATGTCGGAGTTCTTACTTGGA
TCTGGTTTCGAGAGGCTGATGGATCAGCTGTCGCAGATCGAACTGAACGGAATCAGTAGG
CACGAGCATCCTCCGGCATCGAAGGCGGCGATTGAATCTCTGCCGACTGTAACAATCAAC
AACACGCACATCTCGATGGAATCTCACTGTGCAGTGTGCAAGGAGCCTTTCGAATTGGAA
ACGGAAGCCCGTCAAATGCCGTGTAAGCATCTTTACCACTCGGATTGTATTCTCCCCTGG
CTTTCTCTCCGCAATTCCTGCCCTGTCTGCCGCCACGAGTTGCCGGCGGCAGAGGAGGAT
CGACTGGTCAACGAGCAGGGCGATGACGTGGCCACTGGTGAGGAGGAAGCAGTTGGTTTG
ACGATCTGGAGGTTACCGGGCGGCGGGTATGCTGTCGGGCGGTTCACAGGAGCGATGAGG
GGAGAAAGGGAGCTGCCGGTAGTGTACACAGAAATGGACGGCGGGTTTAACAATAACGGC
GGGTTACCTCGCCGAGTATCGTGGGGATCGAGAGGTAGCAGAACTAGGAGAGATAACAAC
AGCGGCGGCGGAGGCCAAGGGCGCCGGATGTTCGGGTTGAATCGGGTTTTCCGGAACTGG
TTTGGTTGTTTCGGGTCGGAGTCAAGCAGTAGCAGGGCATCGTCTTCCACAGTTACCACT
TCCTGGGCGAGGAGAGATCGATGA
>Lus10005817.g|Lus10005817
ATGGCTAGAAGGCTCCTCCTCAACACCCCTACTCCGCCGGCGCCCGCGAGACCGACTCCT
CCGGCATCCACCGATAGCACTTTCGATGCCAACGTGGTGATGGTCCTCTCCGTCCTCCTC
TGCGCCCTGATATGCTCTCTCGGTCTCAACTCAATAATTCGGTGCGCTCTACGATGCTCC
CACTTGGTACCCGCCGGCGGCCAACTTTCCACCGCCTCCGGTGCTGCCGCCACGGCCAGG
CTTGCCAACACTGGGATCAAGAAAAGGGCCCTCAAGACCTTCCCTGTCGTCTCCTTCTCC
AACGAGGGGTTGAACTTGGAAGCCGAGTGCGTCATCTGCCTGTCGGAGTTCGCCACCGGC
GACCGGGTCAAGATTCTGCCTAAGTGTAACCACGGCTTCCACGTCAAGTGTATCGACAGG
TGGCTTGGGTCCCACTCTTCCTGTCCTACTTGTCGCCACTGCCTCATCGAAACCTGCCGG
AAAATCGTCGGCGCCGCCCCCACACCTTCGCCGGCGACGGTCGTGATAGAGGCTTCAACT
GCTTCGGAAGTTTCTTCTCCTCATCTCCCTCCGCTATCAGTGTCACAACCACTGCCGCCG
CCGCCACAGATGGCGGTGGCACTAGTGGAGGCTGTCGTTATCAGTATGCCGCCGTTGGAA
CAAGAGGATTTGGTACGGATCTATAGGGGAGCTAGCTTAGCTATAAAGTCCAAATTAGTA
ATTGGTAATTAG
>Lus10005815.g|Lus10005815
ATGGATTCAACCACTAGTCAAATTTTACTCCAAACCCCCACCATCGCCGGCAGAAGACTC
CTCCTCAACTCCTCCCCACCTACCGCGGCCCTCGCTGAGCCAGAAAGCAAATCCGACTCC
AAGGTGGTGATGGTGGTCTCGGTACTCCTCTGTGCCATGATCGTGTCTCTCATTCTCAAC
TCGATCATCCGCTGCGCATTGAGATGCTTCTACTCCGAACCCACTTCCACTGGCACCGGA
GCTCCGGCGACGGCGAAGTTAGCCAATACTGGAATTAAAAAGAAGGCCCTCAATACTTTC
CCTGTTGTCACCTTCTCGGCCGAGTCTGGTGAGAGGTTAAATTTGGATGCCGAGTGTGTC
ATCTGCTTGTCGGAGTTTTCCGCCGGCGACTTGATCAAGGTCCTGCCAACGTGTAACCAT
AGATTCCACGTCAAGTGTATTGATCAGTGGCTTGGATCCCACTCTTCCTGCCCCACTTGC
CGTCACTGCCTCATCAAGACCCGCCGGAATGATTCTGGCAGTGAAGCTGTCGGGCCATCG
GCGGTGGTGGCTCCGGCAGAAGATGCTGTTGTTGTTAGTATGCCGCCGTTGGAAGCGGAA
GGTCCGGTACGGGAACATCGGATGATTAAGAGTGTGTTCTTTTGGAGGAAAAATTAA
>Lus10005816.g|Lus10005816
ATGGATTCAACCACCGCCGCCGCCAGAAAACTCCTCCTCCTCCACAACTCCCCACCTCCG
TCCACCGCCCCGGCCACAGTCACCAGCGAGTTCGACGCCAAGGTAGTGATGATCGTCTCA
GTCGTCCTCTGCGCGTTGGTCGTCTCTCTGATTCTCAACTCAATCATCCGCTGCGCACTG
GGATGCTCCCGATCTGTACCTGCCGCCGGCGACGACCAACTTTCGGGCGCCGGAGGTAGG
GGAAAGTTGGCCAGTACCGGGATTAAAAAGAATGCCCTCAAGTCTTTCCCAGTCGTCGCC
TTCTCCAAGCCGGGCGATGAAGGAATGGATTTGGATGCTGAGTGTGTCATCTGTTTGTCG
GAGTTCGCCTCCGGCGACTTCGTTAAGGTCCTGCCGACGTGTAACCATGGGTTCCATGTC
AAGTGCATTGATCAGTGGCTTGGGGATCATTCTTCTTGCCCCACTTGCCGTCACTGCCTT
ACCGGCGGTGAAGCTGTCTTGCCGGGGGCGGTGATTCCGGCGGGAGGTGTTGTAATTAGT
ATGCCGCCGGTGGAAGCGGAAGGTCCGATCCGGGAACGGAGAATGATCAATTGGGTCTTC
TACTAG
>Lus10005814.g|Lus10005814
ATGCCTAGAAGACTCCTCCTCCTCAACTCCTCCCCTTCTCCGGCGGCCGCCACCTCACCG
GACAGCAAATTCGACGCCAACGTGGTGATGGTCCTCGCCGTCCTCCTCTGCGCCCTGATA
TGCTCTCTGGGTCTCAACTCGATAATCCGGTGCGCTCTACGGTGCTCCCACTTGGTACCC
TCCGGTGTTGCCGCGGACCAACTTTCCACCGTCTCCGGCGCTGCCGCCGCGGCCAGGCTG
GCCAACACCGGGGTCAAGAAGAAGGCCCTCAAGACCTTCCCCGTCGTCACCTTCTCCGAC
GACAATGGATTGAACTTGGACGCCGAGTGCGTCATCTGCCTGTCGGAGTTTGCCGCCGGC
GACCGGGTCAAGATCCTCCCCAAGTGTAACCACGGCTTCCACGTCAGGTGTATCGACAAA
TGGCTAGGGTCCCACTCTTCTTGCCCGACTTGCCGCCACTGCCTCATTGAGACTTGCCGG
AAAATTATCGGCGAGGATACCCTAGCTCCGGTGGTGGCAGTTTCCGGCGACGATTCTCCA
TCTTCTTCTAATGCTGCTCAGATGACGTCAGATTTTGCTCCGGCGGAAGGGATTGTTATT
AATATGCCGCCGATGGAAGGCGAAGGTCCGGTGAGGGAACACAGAATCGTCAAGAGTGTG
TTATTTTAG
>Lus10005818.g|Lus10005818
ATGCTCTCTCGGTCTCAACTCAATAATTCGGTGCGCTCTACGATGCTCCCACTTGGTACC
CGCCGCCGGCGACCACCACCACCGGCCGCCGGCCAACAACTTCCGGCGACCGGAATAAAA
AAGAAAGCGCTCAAGACCTTCCCCATCGTCACCTTCTCCTCCCGGTTGAACAACATGGAC
GACGAGTGCGTCATCTGCCTGTCGGAGTTTGTCTCCGGCGACCGGGTCAAGATTCTGCCC
AAGTGTAACCATGGGTTCCACGTCAAGTGTATTGACAAGTGGCTTGGTGATCACTCTTCT
TGTCCTACTTGCCGCCACTGCCTCATCGAGACCTGCAGGAAGATTGTCGCCGGCCAAGAT
TCTTCTTCTTCTACTCCTTCTCCGGCGGCTGGAGGTGTTGTTATTGGTATGCCGCCAATG
GAAGCTGAAGGCCCCGTACGGGAGCACAGAATATTTAAGAGTATGTTCTTTTGGAGGAAA
AATTGA
>Lus10004977.g|Lus10004977
ATGAGCTTTGTGTTCCGTGGTAGAGGAGGTGACATTGAAAGTGGATTCTCAGGGTTTATG
TCTGAACGGCCTACAGTGCGGATTCATGGAGCAGCAGCAGCTCGGCCAGTTAGTTCCAAT
TCCATGGCGTTTCTCGCCACAATTCTGCTTCTTTTCATGATATTGAACTCTCATCAGATG
TCACCAAACTTCCTGCTTTGGTTGGTTGTGGGTGTTTTCCTTATGGCCACTAGCCTGCGA
ATGTATGCAACCTGCCAACAACTTCAAGCTCAGGCACGGGCACACGCCGCAGCAGCCAGT
GGCTTGCTAGGTCACACCGAGCTCCGGTTGCATATGCCCCCATCGATAGCATTTGCTACA
AGAGGACGGCTACAAGGACTCAGGCTTCAACTCGCACTTCTTGACCGTGAATTTGATGAC
TTAGATTATGATGCCCTTAGAGCACTAGACTCTGATAATGTTCCTTCTGCTCATTCTATG
AGCGAGGAAGAGATCAATGCATTGCCTGTTCACAAGTACAAGGTCCCGAGATCAGAGAAT
AGTAGCGCACCTGTGCCTGAGGCATCTTCCTCGTCAGTTCCAGCTGAGACAAAGCAAGAA
CCTGGGAAGGCGGAAGGAAACGCAAAAGCTTCGGAAGACGAATTGACGTGCACAATCTGT
TTGGACCAAGTTAGCAGGGGCGAACTTGTTCGAAGCTTGCCATGTTTGCATCAGTTCCAT
ACCAACTGTATTGATCAATGGCTTCGGCAACAAGGAACATGTCCCGTTTGTAAATTTCGT
ATGGGACCGACCTGGCAGGATAACCGGGGAAGCGACTCGGATGGTTCGGACACCGTTTAG

>Lus10010372.g|Lus10010372
ATGCAAGGGCAAAGGGGTATACTGGGCTCTTTGCCAGAGACTTTGGACTTTGAACATGGA
TCACCATCGGCTACCCCTATCATGGACCAGCAACATCGCTGGAACAACCTGAGAAATCCT
GCAGATGAGCGATTGTCAAACTTCATGCTGTCTCCGGTTCACATGAATGCATATGCAACT
CCCATTGATCATGAACGCCAGAACTTGAGTCGGTGGAGCCTAGGTGAACCAAGTTCCAGT
ACCGGAAGAAGCGAAATAAGCCGGGATAAGCAGAAGATGGAATATGGGTCATCATCTTCA
GGAAACATGTCAACTGATGGTAGTTCAAGGTTAGAAGGAAGGTGTAATGAACCAACACAT
GTTCTTTCCTTGAATACTGCCAATGTCAATGACCAGTTTATGCAGAGCTCCAATGCCAAT
GGATTTCCCCATAATCTGAACTTGAATGCTGGATTGGCGGGCCAAGGCGTGGATGGATGT
CCAGCGATGGGAGGCCAAACTCTATACAAGCCTGGTGGAGCTGAACATGGGGTTGCTGCA
CCTGTTAGTGGTCCTGAGGATTTCCTTCTCCGTTCTGGAAGTGGTGGATACTTGGTGGAA
GATGATGGTAGACCCGGTTTTTCATTGGATGGGCGTCGTCAATCGTGCAAAAGGAAAGCT
GTGGAAGGACAAGGGCAGTCGTCTATGGCTGCAAATTCTAGTTTGTTTCAGCATCCAGAG
GGTAGTGCATGGCCAGTTGTTTCAACCCGTGACTTTCACAGCAGTTTGAGTATGTCAGCT
GCGCCAGTGCAGGTGAATCCCAGACATGGATTAGGCGTGAGAGGACTAGGTACTGAAGGT
ATTGGAGGGCCGATGGCACCTAGAAGCTCTCAAAGAAATTTCCGTTTAAGGATGAATCCT
TCACATCAAGAATCTGTCCCCTCTTCATTAGTTTCTTCCGGGAATGTAGTGAGACATCAC
AATTTGCAAACTTCCCATCACTCATCAAGACCTATTACAGTTGATCATTCCTTGGAGTTT
AGGTCATCAGCTATTGCAGAGGCTGTAATTCCTCAAGTTCAGGCAGCTGCTGTCCCTGGT
CTAGTTTTACCACAAAATGCTGCTCAATTTAGGTGGAACGATAGCTCTAGCTCAAGACCT
GGTAGCTCATCTGGTCCTATGGACTTGAGTGATAGAGAGGGAGGAGGCTCAAGAAGCAGT
GCTAGACATATATGGGAGCATCCTAGCAGTGCTTCTTCTGCATCTCGAAATGTCTCAGCT
TTAGGCGTTCATTTGTCAGCTCCGACTTGGGTTCCTCATCAAAACCCTTCTAGAAACTCA
AGGAGACTGGCAGAGTATGTTCGCCGATCATTGTTTTCTTCTGCTCCTGGCGATACTGGA
ACTCAGAGCAGTAATCATCCTTCTGCCGAAGAGATGGTTTTGCCGTCTGGGACTAGTAAC
CAGGGGCATCGATCACATCCGAGATCAGCTCCTTGGATGGAGAGACAGGGCAATGGGGTA
CTCAGAATTCCTTACCCCTTACGGACTCTTGGTGCCACCGGTGAAGGTCGAAGCAGGCTT
GTTTCTGAGCAGATACGCAATGTCTTGGATCTCATGCGTAGGGGCGAGGGTTTGCGACTT
GAGGATGTGATGATCCTTGATCAATCGGTACTTTTTGGCATGGCCGATTTCCATGATAGG
CACAGGGACATGCGACTTGATGTTGACAACATGTCATATGAGGAATTGCTTGCTTTGGAA
GAAACCATCGGTACTGTCAATACCGGATTGAGCGAAGAAACCATATTAGATAGGCTCAAA
CAACGCAAATATTGTGCTTCAGTTAGAACAACCGAGGTGGAGACAGAGCCATGCTGCGTT
TGCCAGGAAGAGTACAATAACGGGGAGGACATCGGAACCCTTGATTGCGGCCACGATTTC
CACACGGGTTGTGTGAAGCAATGGCTGATGCTGAAGAATTGGTGCCCCATATGTAAAACG
ACAGCGCTGGCGACGTGA
>Lus10003485.g|Lus10003485
ATGGTGACTGGTTGGAGACGAGCCTTCTGCACTTCAATCCCTAAGGACCAAAGGGACGCC
ACCCCTCCACCTCCTCCTTCTTCTTCTTCAGACGACCAACAACAACATTGCAGCAGTAAT
AGCCCAACAATTAGTTCCAAGTTCGGTTTCTTCTCAAACCCATCTACTCCTCGTCCCCGC
CTCCAATCTCACCTCCGCTGCCGCACCACCGCCGCCTCCCCTGCTTCTTCCCTCCCCAAT
AGCCCCAAACTCTCTTGCAACTCTGTACCTGCTGCCACTTCTTCCAAGTCCAATTCCTCT
TCCAGCCCTCGCTTTTTCAATTTCTCAAACCCTTCCTCTCCCAAATCGCCTTCTAGTTTC
TCTCTTCTCAAATCCACCCTCCGCCTCTCCAAAAGTCGATGCGGAATATGTGCACACAGC
GTGAGGAGCGGGCAAGGAACAGCTATTTTCACGGCGGAATGTAACCACGTCTTCCATTTC
CCTTGCATCACTTCTCACTTCACCAAGCATCATCTCCTCCTCTGCCCAGTTTGCAACTCC
TCCTGGAAGGAGCTTCCATTGCTCTCCCTCTACCCCAATTCCGAATTCCGCAAGGGTGAA
TCCCGTTTCGAAATCGATTCCAAATCCAAGAATCTCAGGGTTTACAATGACGACGAGCCA
CTGATGTCTCCATCTCCAGGGTCTCTGTTCAATCCCATTCCGGAATTGGAAGAGAACGAA
TCCGAATTAGACGACGAAGACGATGAAAGTGGCCGGGGATCTAGTGACGTGGAGTTTCAG
GGCTTTTTCGTAAATCCGTCTCCAGGAAAAGGCAGCAGGGCGAATAATAACAGTAACAAC
AATCTTCATCATCATCATCTCGTGGTGGGTGCGAAAAACGTGGAAGTTAGTTTGTTACCG
GAATCTGCGGTGGTGGCTGCCGTCAGAGGGTACGAGACTCACGTGTTTGTGATGAAAGTC
AGAGCTCCGCCATCCCAGCGCAGTATCCGTCGGGCTCCGGTCGATTTGGTGGCCGTTCTG
GACGTCAGCGACAGAATGTGCGGAGTAGCCAAGGCACAGGTGATGAAGAGGGCTATGAAA
TTGGTGTTGGCTTCGTTGACCGGAACAGACCGTCTGTCCATCGTTGCGTTCTCTGGTGGC
TCCAAGCGGCTTCTGCCGTTGCGGCGGATGACGACGAACGGGAGGAAATCTGCCCGTCGT
ATTGTGGAGGCGTTGGTGGGGACTACCACCCTGACTGGTCAAGGGATGAGCGTCAACGAC
GCTCTGAAAAAGGCAGTGAAAGTGATCGAAGACCGACGTGACAAGAACCCGGTCGCCACC
GTCTTAATCCTATCCGACGATCACCAGGATCGATCCCGAATCACTTCTCTCTCCACTTCA
CCGCCGGCGTTGGTTTCAACCACGCGCTACTCGCAATTCGGCACTCCCGTTCATTCGATT
AGCTTCGGAGATTTGGGTGCGTACAAGCTCGCGGCGATGGAAGATGCCTTCTCCAAGTGT
TTGGGTAGGTTGTTACGGGTCGTGGTTCAGGATCTGAAGATTCAACTCGGATTCGTTACG
GGTTCCGCCCCGGCAGAAATAGTAGCAGCATATCCGCTAACGGGCCCCCCAACTGTGTTC
GTACCCGGGTCGATCGGACTCGGGGATCTCCACGTCGAGGAAGAGAGGGAGGTTCTCCTG
GAAGTGAGAATACCATCATCATCATCTTCGTCCGGTGGGTCCCGACGCCTGTTGTCCGTA
CGTTCGTCGTTTAAGGACACCTCATCGCAGGAGCAAATGAACGGTAAAGATCAAGCTCTC
ATCATTCCACGGCCACAAGCCGCCAGATCGGGAAGGCTGAAGAACGTACACGTGTCGGTT
CGAGCAGTAGCGGAATCTCGGAGATTAGTAGAGCACGGCGATTTATCAGGGGCGTATCAC
TTGTTGTCATCGGCTCGAGCTTTGTTGATGCAGACAAGGAGCCAAAGCTCGGCATCGGCT
ATGGAGTGTCTACAGTGCGTGGAGGCAGAGCTAGCCGAGGTGCAGAAGAAGAAGCCGCTG
AAGACGAAGGGGAGGCAGAGCCAGCAGCAACAGAGGAGCAGTAACCGGCAGTCTGAAGCG
CAAGTGGAGGAAAAGGCGGAGGCGTTGACGCCGACGTCGGCTTGGCGAGCCGCGGAGAAG
TTGGCTAAGTTGGCGGTAATGAGGAAGCACATGAACAGAGTCAGCGATTTGCACGGCTTT
GAGAACGCAAGATTTTGA
>Lus10008972.g|Lus10008972
ATGTCAGACCCATCATCAGCTTGTTCTTCTTCATCACCAGAAATCACCAAAGCCTTCCCC
TTAGCCATCGGCATAACCATCGGCTCCCTCTTCCTCATCTCTTTCTTCATCTCTCTTTGG
TTCCTCTCCGCCCGTGCCCGCTACCGCTCCTCCCTCCTCCCCAACCCAACCCTCGCCGAC
CAAGACGACACCGACGACGACGACGTCGTTATTGACGTTGGCCCCGTTGACGAGGACACC
CACGTGGGCAGCATCGTCCACGACGATGCTGACCTCAGCCGCTTCCCTAAGCTCATCTAT
AACAACAACAACAACGGTAATGAAGCAGCGGCGGCGGCGGTGGGGACAAGCTGCGCGATC
TGCCTGGCGGAGTACGTGGACGGGGACATCCTGCGGCTGCTCCCGGATTGTGAGCACGTG
TTCCACGCGCCGTGCGTGGATCAGTGGCTGCTGATGAAGAACCACTCCTCCACTTGCCCC
ATCTGCCGCCGCCACTCGCCTGTTCAGGCTCCACCGCCGGCGGATGGTAAGAAATAA
>Lus10003400.g|Lus10003400
ATGCCAACAGCTGTTCGTTACGCTATAACAGTAGGTGTGGGAATCCCACTCCTACTATTC
GGTGTAGGCGCCTTATGTTGCGTGTTTCGAAGAGTCAAACGATGTGTCACCTCATCATCC
ACCAATGACCACCACCAACACCACCGGTCTCTTCCACAATTCAATCGTGACACAATCACC
ATTCCGCCAACTCGAACCGGTCTAGACGGATCGACAATCAAATCGTACCCGAAAATAGTG
TTGGGAGAGAGTAGGAGGTTACCGAAGCCGGACGACGACAACACATGTTCCATTTGCCTG
TCGGATTACAACCCTAAAGAAACCGTCAAAACCATACCGGATTGCCATCACTGCTTCCAT
GCCGAGTGTATCGACGAGTGGCTTCGACTCAACGGGACCTGCCCCATCTGCCGCAGTTCT
CCGTCCCCTGGCATCGTCATAGCTACATAG
>Lus10001654.g|Lus10001654
ATGGATGTTGCGAGTAACTGCGACTGTAGCACCGCCGAATCCTGTCCCGTCTGCAGCGGA
TATAATAATAGCACGGAGGGCCAATTCATGTCGTTAATGTCGGCTGTGGTTGAATACCAA
GGGAATCGAGTTCTTGACAGCGTCCCCAGAATTGTCGCCGGAGCCATCTCCGGCGCCCTT
ACTGGCCTTTTCGCTATAGCTGGAGCTTGCACGGGAGCAATTACTGGGGCGTTTGCAGGC
AGAGCTGCGGATTGTGGTGTTCTTAGGGGAGCTGGGTTAGGAGCTGTTGCTGGTGCTGTA
CTTTCTGTTGAGGTTTTAGAAGCTTCTCGTGCTTACTGGGGTTTGGAGCAGTCTGCTTCT
CGAGGACCTTCCTCTATGGCAGATTTCCTAGAAGAGCTGTTCCGAGAGAGGTTTGTTGAT
CATGAGTTTACACCAGCAATGTTGACTGCTTACCATTGGCAGATATCCAACAGCAACACA
AACAACCAAGAGACGAACGAGGCTCACGAGGAAGTCGTAGGATCGAGTAGAGGGCTATCA
GGAGAGTCACTTGACAAGCTCCCATGTCACGAGATCAAGGCTACGCAAACTATCTTCTGC
ACTATATGCTTACAGGATATTGGGAAAGGGGAGGTGGCTCGAAGCTTACCAAAGTGTCAA
CACAGCTTCCACATGGCCTGTGTGGATAAGTGGCTTGTAAGACATGGTTCTTGTCCAGTT
TGTCGCCAAGATGTATAG
>Lus10005275.g|Lus10005275
ATGGGCGACGAAGAAGAAACCGGCGCTGCCCGGAGCGGCCGGAGGCTCATGCTGTTCGCA
ATACTATCCCTAATCATCGTCGTCATCCTCATGGTGGTCCTCCACCTCTACACCAGGCTC
CGCCTCAGCCACCGCATGCGCCGCCGCGACGATCGCCGAATCCGGCAGCAGATTGTGGCG
GTGGAATCGCTGAATTTCACACTCGTCGAGGAGCCGCCGAAACGGGGGCTGGATCCTTCG
GTCGTCGCTTCACTGCCGACTTTTAGCTACAAGCTGGACTCCGCTAGTGATTCGGAGCCG
ATTGAGTGCTCTGTTTGTTTGGGATCGGTGGTTGAGGGTTCGACGGTGAAAGAGTTGCCC
AATTGTAAGCATTTGTTTCATGTTGAGTGTATAGATTTGTGGCTTGGCGGGAGTACGAAT
TGCCCCAATTGTCGGGCTGTATGA
>Lus10009773.g|Lus10009773
ATGGCGCACGAAGAAATTCTGTTAGAAGTAGAGGCCGTTCAAGCGGTGTACGGAGATGAT
TGCGTCGTCCTCAATCCCTTCCCTCCTTATCTCCACCTCCACTGTAAGCCGCGAACCGCC
GAGATTTCTTCTCAACAGTTTGTGGAAGCATTGATCAGCATCAGAGCAGGTGTACAGATT
GTATTTACTTCTTCAACGTTCATTAGTATGTCATGGAGAAAAGCTCAACCTGCTACTAAC
CTGGTTAATTTCCTTTTCAAGTATCCAGAGGAACCACCCAGTATCATTATCATAGATTCC
AAGGGTCTTGATGAACTAAGGCAAAAGGTTCTATTAACCAGTATACGTAACAAAGCACTA
GAGCTCTTTTCAGGCTTCATGCTGGTAGCACTGTGTGAGGCAGCAGTGGAGCAGCTCTCC
ATCATGAATAGCCCGGATGGTGATTGTCCATTGTGTTTATACCCTTTGGTTCAAGAAAAA
GAAGAGCGTGAAATCTTGCCATTTATGAAGTTGATGTCATGTTTTCATTGCTATCACAGT
GAATGCATTATAAGGTGGTGGACTTGGCTTCAAAAGCAGCAGGAGAACACGAGTGCTTCC
TCAATCAGAGTTGAAAATAAGATGGCGGCAGAGAAGAGCATGGCCCAATGTCCAGTGTGT
CGAAAGGTTTTCCATGCCAAGGATTTGAAACATGTGCTTGATTTGGTTGGAACTCATTCC
TCTCACTTGAGTTTGATGAAAAAGGAAGGTAAGGGTGACGAAGAGGAAGAAGCGGTGGTT
GATTGTGAGTCGGAGCAAATTAGAAGAGAGAAATATGAGGCTATACTAAAGTTACAAGAA
GAAAAGAAAGGGCTGATAGAACTAAAAAAGAGTATTGCGGTTGTGCCTGGCATGTTTCTT
CCACGGCCTACTACTACTACGACTGCTACTACTACTATGACATCAGAGCAACAAACAGAA
ATGCCAACTACTGATGATTCTTCAGAGCGGCATGGTGGCATAGCTAGGCGACGGAGGAAA
AACTACCGTAATCAGCAGCACAACTCTCAAAGACAGGTGGTGGTGAAGCAACAATGGACA
AGGAAAGGAAACGCTACATCAAATTGA
>Lus10001611.g|Lus10001611
ATGTCCTTGGCCACCCCACACCGCCCTCGAGTCGTCGTTAATGGCGTGAGGAGAATGAGA
ACCTTTCACTACTTTTGGTGCCATCATTGTCGAAGAACTCTACGATTCGCTTCTATAAAC
CCACGTAGAATGTCATGTCCTTGTTGTTTCGTAACGTTGAGTCACGAGCTTGACATATCA
CGTCCAATGTTAACTAGCCGGCTCCCCGAACCAACAAGATTACTTGAATCGTTGTCCCTT
ATGGTGGATCCAAGAGTTAGTACTCCATATAATCATCCCTCAAGAAACGAAGATCAACAC
TCCATCGATCATTGGATTACCCTTCATTTCCCTCCGAGACCACCTCCTCTTCAAGACACC
ACGACACCAACCGACGACCGACCAGGGCCACCGCCAGCCTCCTCTTTGGCAATCGAAGCC
TTATCGACGGTGAAAATCGGAGCTATGAATATAGCGAAAGACCCCAACTGTCCGGTATGC
AAAGAAGAGTTCAAGATGGGAGAAGAAGCAAGGGAGATGCTGTGCCACCACTTGTACCAT
TCTAACTGCATCGTACCCTGGCTCACCATGCACAACACGTGTCCGGTTTGTCGGTACGCG
CTTCAGATCGACGAACTGCAGCCGGGTGGCCGCACAAGCAATAACTATGATCTGGAGGAG
TTAACGGTGAACGGAGTAAACTGGGTGAGGGACCGGGTATTTTCCATGGGGCGGCGACCC
ATTCGAATCGTTTCGGATTGGACGCTTCTGTGCATGGAAATGCTGGATCGTAGGATCATT
GGTTTGATTAATACCAACGATGATCACTACTTTTCCACCGGAGCAACAGAGATCAATGAT
GAATCGGGGGGCTCCAGGTGGTGGCCATCTTGGCTAATTCTGTGA
>Lus10004636.g|Lus10004636
ATGGGTGGGTTTCTAAGTTGCTTCGATGCTAACAGTAGAGAGAATGATCGATCTTCTGAG
AGCTTCCATTTGATTCCCACTTTTTTTAAGAAGTTAGGCAAGAAAGACACAAACTCAACA
AAAGCCAACAGAGGATCTTCTCCTTCTTCAACCTCCAATGTCTCCTACCAGAGTGTTCGA
GCCGAGCTTGATCCACTATCTCCCGGATCAACATCGAGCAAAGAAAATCACGAAGTATCG
ACTCCCGAAGAATGTGCCATATGCCTTGAAGTGTACGATTTCGAGAACCCGAAGATTTAC
ATGCAATGCATGCACTATTACCATCTCAGCTGCGCATTCGAGTGGATGCAGAGAAGTGCA
ACATGTCCAGTTTGCAGTAAGGTAAAAAAAAATTGA
>Lus10004666.g|Lus10004666
ATGAATCTGTGGAGGTTTGCTTCAAATGCTATAGCTAGCATAGGGCTGAAGAGGAGCTCG
AGCCCGAAAGAGACGATTCAAGACCATTCCTCAGAGTGTTCGGACGACGATGCGTGCTCG
AATGCTAGCAAGGAGGAAGGATTGGAGTGTCCGATTTGTTGGGAGTCTTTCAACATTGTT
GAGAATGTTCCTTATGTGTTGTGGTGTGGACATTCCCTTTGTCAGAACTGTGTTTTAGCT
CTTCAGTGTACTGTGTGGCAGTTCCATGCTCAGCATTTCAAGGTTCCTTTCCTCATCTCG
TGTCCTTGGTGCCACGTGGTGTCGCTACGGGTGTTGTATAATCGGAGCTTGAGGTTCCCT
CGCAAGAACTACTTTCTTCTGTGGATGGTGGAGAGGTTGAATGATGACCAGGCTGGGAAG
GTTAACTCGTCGGCCTTGCCATCTGCTTTTGATGTTCAACCAGTTTGGCATTTGACAAAT
GAAGTTGGTAATGATCAAACCACAACTCTTGAAAACGAAGCAAGGAATGAGCAGGATCAA
GGGTTGGACTTTCAAGGGGATGGTCATGGAGGTAGAGGAAGCAATGCAGTGGGGAGACAG
CATTTGCTATCATTGCACAAGTCGCTCGATCTTTTCATCCGCTTCACTTCCAAGTTCCCC
TTGGCGATTGTATTGCTTCTGGTGGTGTTTTTCGCTGTTCCCATCAGTTCAGCCATATTG
ATCCTCTACTTTATAGTTACTGTTGTTTTCGCAATACCATCTTGCTTGGTTTTGTATTTT
GCATACCCTACCTTGGCTAGGCTTGTTGCAGAAATCATCTCTTGA
>Lus10010011.g|Lus10010011
ATGGGTGAATCAGTCGTTCTGTGGATAATCGACGGTGATCACCATCCTCCTCCGTCAAGC
TCAGGCAGCAGCTCCACAGCGGCGTACTGCAGGATTTGCCATGAAGCCGAATTCGAAAGT
TTCAAGAGCTTGGAAGCTCCCTGTTCTTGCTCCGGTACCGTCAAGTATGCGCACAGAGAT
TGTATACAGAGATGGTGCGACGAGAAAGGGAACACAATCTGCGAAATCTGCCTTCAGAAG
TATGAACCAGGTTACACGGTGGCAGTTGAAATATCGTCGAAGAAAGCTGAGATGTTTGAA
GAAATGAATACCAGAGATAGCTTGGATATGGTGACAACAAGGGAAGAAGAAGAAGAAGAA
TTGGTGGCACATGTGGGTCTACGCCACGTGGCTGGAGAATATTTGGAACCCACCTCCGCC
GCCGATAGAACCGCCGCTGTCTGCCGTTCCTTGGCTTTAACGTTCACATTCCTTATGTTG
GTGAGACATTCCTTTCAAACACTCGTCGGCGGGGCAAAAGAAGAGTATCCCTTCGCACTC
ATCACAGTACTCATACTAAGGGCTAGTGGCATTGTTTTCCCTATGTACATTATACTCCGG
GTTATATCATCCCTCCAGAAGACAATTCGTCAAAGATATCAGGGTTGCGATGATGGAGAG
GAAGATGAAGCAGCAGTCTTCAACGAAGAAGAGCAGCTGCACTTAGTATAG
>Lus10012332.g|Lus10012332
ATGTACCAGTGGAGGAAATTCGACTTCTTCGAGGAGAAGTACGGCGGAAAGAGCTCGATC
CCGGAGGAAGTTAGTGGGGAGATCGAGTGCTGCTCCAGCGGCAGAGGCAAGGTTGTGATC
GGCTGCGACGATGGCACCGTCAGCTTCCTTGATCGTGGCCTCAACTTCAATTCCGGATTC
CAAGCTCACTCTTCCTCCATTCTTTTCCTCCAGCAGCTCAAGCAACGGAACTTCCTTCTA
ACGGTTGGGGAAGATGAGCAGTTGTCTTCACAGCAATCGTCCATGTGCCTGAAGGTCTTT
GACCTCGATAGGCCACAAACTGAGGGAGCTAGTAGTTCAGCTACCACCCCTGATTCCATT
GGCATATTGCGCATTTTCACCAATCAATTCCCTGAAGCGAAGATTACTTCGTTTTTAGTA
CTTGAAGAGGCGCCTCCAATACTACTGATAGCTATTGGATTAGACAATGGTTGCATTTAC
TGCATCAAGGGAGACATTGCAAGAGAGCGTATACAGCGGTTTATGCTGCAGGTAGATAAT
GCTTCTTCAGACCGAAGCCAATCATCTGTCACTGGTCTTGGGTTTAGAGTGGACGGCCAG
ACCCTTCAATTATTTGCTGTAACTCCTGGTTCTGTGAGTCTGTTCAGCTTGCATAATCAA
CCACCGAGGCGGCAGACCCTCGATCAGATTGGTTCCAGTGTAAATAGCGTTGCAATGAGT
GATCGATCAGAGCTAATCATTGGTAGACCTGAGGCTGTTTATTTCTATGAGGTTGATGGG
CGTGGTCCTTGTTGGGCATTCGAGGGGGAGAAGAAATTCGTAGGTTGGTTCCGTGGTTAC
CTTTTGTGTGTAATATCTGACCAGAGGAGTGGCAAGGATAGTTTCAATGTTTATGATCTG
AAGAACCGGTTAATAGCCCACAGTATAGTGGTGAAAGAAGTTTCTCAAATGCTTTGTGAG
TGGGGTAATATTATACTTATCATGAGTGACAAATCAGCATTGTGTATTGGTGAGAAAGAC
ATGGAAAGCAAGTTAGACATGCTTTTCAAGAAAAATCTGTATACTGTGGCCATCAATCTG
GTTCAGAGCCAGCAGGCTGATGCTGCTGCAACTGCTGAAGTTCTTAGAAAGTATGGAGAT
CATCTCTATAGCAAGCAAGATTATGACGAGGCTATGACTCAGTACATCAGTACTATTGGT
CACCTTGAGCCTTCATATGTGATACAGAAGTTCCTGGATGCACAGAGAATATACAACCTT
ACAAATTATTTGGAGAATTTGCATGAGAAGGGGCTTGCTTCAAAAGACCATACAACTCTG
CTCTTAAATTGTTATACTAAATTGAAAGATGTTGAGAAGCTGAATGTTTTTATCAAGAAT
GAGGATGCTGTGGGGGAGCACAAGTTTGACGTGGAGACGGCTATACGGGTTTGCCGTGCT
GCCAATTACCACGAGCATGCAATGTATGTTGCTAAAAAGGCTGGAAGACATGAATGGTAC
TTAAAGATCTTACTCGAGGACCTAGGCAGATATGATGAAGCCTTGCAATACATTTGTAGC
CTCGAATCTAGTCAGGCTGGTGTCACAGTAAAAGAATACGGTAAAATTCTTCTGGAGCAC
AAACCAGTTGAAACTATTCAGATACTCATGAGGCTTTGCACCGAAGATGAATCAGTAGAC
AAGGGAACATCAAGTAGTGGATACTTATCTATGCTGCCATCTCCTGTTGATTTCCTGAAC
ATTTTCATCCATTATCCTCAGTCCCTGATGGTCTTTCTTGAAAAATATACTGACAAGGTG
AAGGATTCTCCTGCCCAAGTTGAAATCCATAACACTCTTTTAGAGTTGTACCTTTCCAAT
GATCTGGACTTTCCTGCAATGTCACAAGCTAGTAATGGTGTAGATCTTCCACTTGAATCT
AGATCAGGGCCTGCTACGATTTCAACTAAACCCAATGGCAGATCAACTGGTAGTGATAAA
GACAGTTCTGCAGAAAAAGATCGTACAGAAAGGCGTCAGAAGGGCTTGCTCTTGCTCAAG
AGTGCATGGCCATCTGACCAGGAGCAACCACTTTATGATGTCGATCTTGCTATAATTCTT
TGTGAGATGAATGGATTTACAGAAGGGCTTTTGTATCTCTATGAGAAAATGAAACTCTAT
AAGGAGGTCATTGCCTGCTATATGCAGGCTCATGACCACGAAGGATTGATTGCATGCTGC
AAAAAGCTGGGTGACCGCCGAGCTAGTGAGAAGTATCAGGATGAGACAACAGCGATGAGA
AAAGAAATTCAAGATCTGAGGACAAATGCCAGGATATTCCAGCTGAGCAAGTGCACTGCT
TGCACTTTCACCCTTGATCTTCCTGCTGTCCACTTTATGTGCATGCACTCTTTCCATCAG
CGTTGCCTTGGGGATAACGAGAAAGAATGCCCTGAATGTGCTCCTGAGTACAGATCTGTC
CTTGAGATGAAGAGAAACCGGGAGCAGAACTCCAACGACCAGGACCAGTTTTTCCAACAG
GTGAAGAGCTCCGATGATGGCTTTTCTGTAATTGCCGAGTACTTCGGGAAGGGGATTATT
AGCAAAACCAGCAACGGAGCCACTGCAGCAACTCTTGGATCAGCCAGCACATCTACTGGA
AATGGGTTCTAG
>Lus10012365.g|Lus10012365
ATGGTGGTCTGCAAATGCCGGAAGGCTACTAAATTGTATTGTTTCGTACACAAGGTTCCT
GTCTGCGGGGAATGCATCTGCTTCCCGGAGCATCAGATATGCGTGGTTCATACTTACTCA
GAGTGGGTTATAGATGGAGGGTATGACTGGCCCCCCAATTGCTGCTCATGCCAAGCTGTG
TTAGATGAGGGTTCTGGTGAAACAACTCGATTGGGCTGCATGCATGTGATACACACAAAT
TGTTTGGTTTCTCATGTTAAAAGTTTTCCTCCACACACTGCACCAGCTGGATACGTCTGC
CCTTCTTGTTCAATACCGATATGGCCTCCCAAAAATGTGAAAGACTCAGGATCTCGTTTC
CATTCAAAGCTGAAAGAAGCGATTATCCAGGCATGTACTCTTACGGGCATCGAAAAGAAT
TTGTTTGGAAATCATCCAGTTTCCTTTCCGGCACCACCTCCTGCATTTGCGTCAGATCCA
TTGGTTTCCATCTCTTCTTCATCATTGTCGGCAAAAGATGATTCTGGGAAGATTCCTTCT
ATGATTTCAGTCCCAGACATTGTAGAGGTTGAAAGCCCAAGTTCTGCAGCAAATTATTTG
AAAAGTTCTAGTCCTGCTGCTCCTTGGGCCACCACTAGAAAAGGCGGTATCCAAGTTGAG
AGGCAAAATTCAGATATGTCATACTATGAAGATGATGAAGATGGCAATCGTAAAAAGTAC
AGTCGAAGGGGTCCAATTCAACACAAGTTCCTTAGAGCTTTGCTTCCGTTCTGGTCAAGT
GCATTACCAACTTTACCAGTGACTGCTCCTTCCCGCAAAGATGGAACGAATGCTGATGAT
ACCCCGGAAGTCCGTACAAGGCATCACAGATCATCAAGGATGGACCCCAGAAAAATACTT
CTCTTCATAGCAATCATGGCGTGTATGGCGACCATGGGAATACTGTACTACAGAATCGCA
CAGAGTGGATTTGGGGACGAGCCAGGTGATGAGCAGCAGTAA
>Lus10012376.g|Lus10012376
ATGACGAGTTTCCATCACGGAGCAGCAACAACGACGACCGTATTCAATCGAGCCCTGCCG
GAGACATCGCACAGCCGCAGCGATTATGCCGAACAAGCATTTGAGCGTTTAGAAAGGTAC
TATAGGGAACATATGAACGATGAACACTGGCAATTTTTGCAAGGATTGGACGAAATAGTG
GAAAGCACTCTGTCTCTGTTAGACAGGGCGCCGGATGCGGAGGACTTCACCGCTGGTGAG
TACGAGATCAAGAACATGGGTGCTTCCGATTTGGCGATCGAGAAGCTGGAGAGGCTGGAG
AAGTTCGACGGCGAGGATTGTTGTTGCACGATTTGCTTGGAGGAGATGGGCTGCGGCGAA
GGAAGAGTGATTTGGTTGGAGTGTGAGCATGTGTTCGATGAGAGTTGCTTGGTTTCTTGG
CTGCGGATTTCGAATTCCTGCCCATTGTGCCGATTCCAAGTTTCGGATTGA
>Lus10005859.g|Lus10005859
ATGGTTAAGTCTTCGTTTAAAGATTCGCTCAAAGCTCTTGAAGCTGACATCCAACACGCC
AACACTCTGGCTTTGGATTATCCGAGGGAGAACGATGGAGCACGTATGCAGATGAGATTA
TCTTACAGCCCAGCTGCCCAGTTTTTCATGTTCCTTGTTCAGTGGACTGATTGTCATCTA
GCTGGAGCCTTTGGCTTGCTCCGGATTCTTATTTACATGACCTATGATGATGGAAAGACT
ACTATGTCTGTGTACGAAAGACGAGCCAGCCTCAAAGAATTCTATGGTGTGATATTTCCT
TCCTTGTTGCAACTTCAGAGGGGGATAACAGAGTTGGAAGACAGGAAACAGATTGAAGTA
TGCAGCAGCAAATACACTAGAGAAGGGGAAATGTCTCGAATCGATGCCGAACGAGAAGAG
GAATGCGGGATTTGTATGGAGATGAACCAGAAATTCGTGCTGCCTGATTGCAATCACTCA
ATGTGTCTCAAGTGTTTCCGCGACTGGCGTGGGAGGTCGGAGTCGTGTCCGTTTTGTCGA
GACAGCCTGAAGAGGACCAATTCCGGGGATCTTTGGATATACACAGAAAGTTCTGAAATA
GTTGACTTGCCTTTTATTTCCAGGGAGAATTGCAAGAGGCTGTTCATGTACATTGATAAG
CTGCCACTCATTGTTCCAGATCATCTTTATTCCACGTGA
>Lus10002584.g|Lus10002584
ATGCCGCAGAGACACTCGAAGAACAACAACGATCTTGCCTTCTTCACCTACGATGAGAAG
CGGAAGCTGGGTTACGGCACGCAGAGGGAGAGGCTTGGAAAGGACTCGATCAAGCCCTTC
GATTCCTGCAGCCTTTGCTTGAAGCCCTTCATCAGTCCCATGTCCTGCCCAAAGGGTCAC
GTCTTCTGTAAAGAATGCATCCTCGAGTGTATCCTAGCACAGAAGAAGGACATCCAGCGG
AAGCTAGCAGCGCATGAACTACAAACAAAGCAAGAGAAAGAAGAAGAAGAAGAGAAAGCA
GCAGCACAGAGAGCCAGAGAACTCGAAGCATTCGACCAGCAGAACCACGGAGCAGTCCCA
CAGTACACGAACGACCGAAACCAAAGCCAAGACAACAACAACTTCCACGGAGCCAACTCC
GTGAAAGCAACCTTGTACGAAGAAGAAGCTCTCCGTACAATGAAAGCCTTCTGGCTACCA
TCCGCCACTCCAGGAGCCGCCGTGAAACTAACAGCTCCTTCCTTACACACAACCTGCCCT
GAAGGATCGGAGAAGCTGACAATGAAGAGTTTGTTCCCCGTTCATATGACTGAGGATACG
AGCGAAGGGAAATCCGGACATCTGGACAAGAAGTATCTTTGTCCTAGCTGTAAGGTTACG
TTGACGAACACGGTGACGCTTGTGGCTTTAAGCTCGTGCGGGCACGTGTTCTGCAAGAAG
TGTGCCGATAAGTTCGTGGCGGTCGATAAGGTCTGCCTGGTGTGTAGTAAAGGGTGTAAG
GGGAAGAATCTGGTGCAGCTGGAGAAAGGCGGGACTGGGTTTGCTGGGCATGATGATCAT
CTTGTGGCGAGTGATTTTAAGCATTTGGGAAGTGGGTCTGGTTTGGGACTTGTTAGGCCT
TCTTCTAAGGTTTGA
>Lus10004246.g|Lus10004246
ATGGTTTCCGATTCAATCAACCTCAACGCCTCCGTTGCCCCGAGGGATTTCGCCAAGAAG
AAGAGGGCCAATAGGTCTGCAAGATTGAAGCAGTGCAAACTCGATGCGCGTCGTGAGCAA
TGGCTCTCTCAAGGCACGGGAAAGAGTAAGGAGCAAAAGATGCCTTCGCGTGCATCTCCC
TCTCCTCTTTCTCCTTGCAAGAGCAAGGAAAGGAAGAATCTTTTGGAGAAATTGGCGGTG
GATGATGACGAGAATGAAAATGGGACGACTCCTCTCCATCATCATCACCACGACTTCGAT
ACAGATTCGCCTTCTAACAGCCCCATCAGCAACAGCAGTAGTGTACTCGGGGCTACTACT
GATTCGGGCACGAACTCCACTGCTTCTTCGAGTTGCAGTGGGAATAGTGCCGGTTCTTGC
TCCGGCAATATAACCGAGGAAGAGGATGAGGAGGACGATGATGTCGAAGATGAGAATTGC
TTGGATGATTGGGAGACTATGGCGGATGCTTTAGCTGCAAATGTGGATGATGCCAAAGAA
GAGGGCGGAGCAAACGACGATTCACATTGCGAGCATGAACCTCGAATCCAAGTGCATGAT
AGGTGTACTAGTTTAGGCTCCTCCGTTAACCTGAGGCCAGAATTCCAGCTAGGCGTTCCA
CCTAGAGCAACTTCGTGCAATGCTCGGGCATGGAGGCCGGATGATGCATTTCGTCCACAG
AGTCTACCGACTTTGTCGAAGCAGAGGAGCTTTCCGGATCCAAGCAGACCATATTCCCAG
GGTGGTGCCCTACCGTGGTCGTCTAAATCTCACAACATGCCGTCCAGCTGTCCTATATGC
TGTGAAGATTTGGATCCAACAGACTCCAGCTTCTCGCCATGCACTTGTGGGTTTCGTCTT
TGTCTCTTCTGTCACAAGAGGATTCTCGAAGAAGATGGGCGCTGTCCTAGCTGTAGAAAG
CCTTACCAGCTCAGCAAAGTAGAGGCCGAGCCAAGCATCCTTGGGGGAAGCCTTACAGTG
AGGTTGGCTCGCTCTTGCAGCATGAGGTCCTAA
>Lus10008797.g|Lus10008797
ATGGTGGCTTCAGATGTTGTAATCATGGGTATACTAGTCTCAATGCTCTTACTATTCATG
GTTGTTGTAGGGGTAGTGATCATCCACGTTTGCGTCACTGCTCGATCGGCCGGGAGAGGA
ATGGAAGACGACGATACCAATCTTCGAACCGAAAGGAGCAGTAACAGGAGGATGATGAGG
AGGTTGTCTCAAGCAGACCTGGACATGCTCCCTTGCTATGAATATCAATCATCCAAGGAC
AACGATAGCGACAACAACAACATCATCGTCAGGGAAGGGATATTAATTAATGGTGAATTC
GGGGAGGCAGATTGCGCGGTGTGCCTAGAAAGCTTCAAGACAGGGGAGAAATGCAGGGTG
CTGCCGGCTTGTAAGCACTCTTTTCATGCTGAGTGTGTGGATGGGTGGCTCCTCAAGATA
CCCGTTTGTCCAATCTGCAGAGGCAAAATAATTAATTCGGATTTTTCGTTGTCGACGACG
ATGAGTGCTAATTTCAGTGATGAGTCAAGGAGCTTGGAGATGAGAGAAAGGAGCTTTGCC
AGCATAAGTCAGGGGAGCAGCCTTTTTAGTGATGCGAGTTTTAATCATGTGGTGGGTGGG
AGGATGTTCATAAGGGGAAGTGAAAATGTGATAATAGAGATGGTGGATAGCCCAGATAGA
GATGTTGATGATGCCATGAGTGATTCCATTTCTGGACCTCCTGCTTCTCTTGATTCATTG
CCATTGTAG
>Lus10002369.g|Lus10002369
ATGATCCTGGTACCGGATTGGGCATTTGAAGCTGCTGGTCAAGAAATGCGAGTCATGGGT
CAAGATACCAATGCGTATCACCCTGGACTTTATTTGACCCCTACTCAGAGAGAAGCTGTT
GAGGCACTGATTCAGGAACTTCCAAAGTTCAGACTGAAAGATGTTCCGACCGATTGCAGC
GAATGTCCAATCTGCTTAGAAGAGTTTCATGTTGGCAATGAGGTTCGTGGATTGCCCTGC
GCACATAATTTCCACGTAGAGTGCATCGATGAGTGGCTCCGATTGAATGTGAAATGCCCT
AGGTGCCGCTGCTCTGTGTTCCCGAACCTTGACCTCAGCGCTTTGTCAAACATTCGCTCT
GATACAGATAGACCTTCAACAACTGTTGTCTCGGCCACCCGTTACATGAGATCCCAACCT
GCAAGCGAAAGCTACCGGCTGCGTTTACAAGGTTTCCTTAGGCCAGTCCGCAGTGGGAAC
GCTGGACCCCTAACCTCAACTGAATCAGGCAGTAGCTCGGGGACTGCAGAGAATCGGAAT
GTCGCAGTAGCTATCGAGGAACCAGCGACAAGAGAACCTGTGATACTGGCTGGACTTGAT
GATCCTGTTGGTCAACCAATCCCAGATCACCCCTAA
>Lus10003698.g|Lus10003698
ATGTCAAGCGGCAGAGATACCCACTGGTGCTATAGATGCAGGAGAACGGTTCATTTGAGA
GGGAGATCAGAAGCAGTTTGCCCATACTGCAGTGGCGGATTCGTCCAAGAACTCGATGAA
ATCAGCCGAGCCGATTCTGCAGGCGACTCTGGAGGACTTGGCAGTGAATATTACGGCCAT
GACCACGTGTTCGGACTAATGGAAGCCTTTTCGGCCCTAATGAGGCAAAGAAATAGTCAT
GGAAGGAGGACTAGATCGGTTCCAGTTCCGGACTACGGTCCTGAATTTGGTCCACTGTTG
ATGTTCGGCAGCCAAATCCCCTTCCGGATCGAAACTAGCCGGTTCGACACTCATGGACCC
GGAATCGGGTCCATGAGGAGTAGTACACTGCTGGAAGAACTGTTTGAGCGCCTCTTTGCA
AGTAACAGACGTGGACCTGCACCTGCATCCAGATCAGCCATCGATGCAATGCCTACGATC
AAGATTACTCGTAGGCACCTCCGGACCGATTCGCACTGTCCAGTATGCAAGGACGAATTC
GAACTGGGATCGGAAGCGAGACAGATGCCGTGCAACCATATATACCATGCGGACTGCATT
GTTCCCTGGCTGGTACAGCATAACTCGTGCCCCGTGTGTCGCCAGGAGCTCTTCTCGTCC
TTACCAGGCTCAAGCTCGAGATCAAGTAACAGTAGTAGTAGCAGCAACTCATATGTGAGG
GAAGACAGTGGCAGAGAAAGCTGGAGGAATCCTTTCTCTTCGATGTGGCAATTCGATTCG
AGTTCCAACTACGATGGTCCTGCCACGGGAAGCAGCCCGACAACGACTATGAATAGTGAA
CAGAGTGATCATCATCACCAGATGGGGTATTCAGGGTGGCCTTTTGATTAG
>Lus10008628.g|Lus10008628
ATGTGCGGCTCCGGCGGCGGCGACGGCGACGTCGTCGATGATGGCTCGATCAAATCTCCT
ATTGACGACCACGAAAACGAGGAAAATCGAGAAGAAGAAGAAGGCGACGAAGATGAAGTG
AACTACGAGGCGGAGTACGAGGTCGAAGGGGAGCTGTTCTCCGGTGTGCGTTTGGCTGAT
GCTCCTATACTATTCCTCCTCTGTTTCCATAGGGCGTTCCGTCGGGAACTGGCGGAGCTG
TGTCGGATTGCTCTTGTGGCTTCCGAGAGTGGAGGAGGAGGAAGCGCGATTGATGAGCTT
CGCTGCAGATTCGAGTTCCTTAAACTTGCTTATGACTATCACTCTGCCGCTGAAGACGAG
GTTATCTTTCTAGCGTTAGACGTCCACGTTAAGAATGTTGTCTGTGCATATTCACTAGAG
CACAAAAGCATAGATGATGCATTTGCCACGGTTTCCCGTTGCTTGAAAGTGTTGATGGAG
GAAAAACAAGAAACTAGTTTTGAGCCATTTCAAGAACTTGTATCTTGCCTCAGCATTATC
CATTCCTCCATATGCCACCATATGCTAAAAGAAGAAAAACAGGTTTTTCCTTTACTCGTG
GAGCGGTTCTCTCCGAAAGAACAAGCTTCACTTGTGTGGCAATTCCTTTGCAGCATACCA
GTAATTTTGTTGGAGGATTTCCTGCCATGGATGATCTCTCTTTCTCCTGAAAACCAAGAT
GATGTTGCACTGTGCATTAAAGAAATTGTACCTGATGGACCACTCCAAGAGGTAATAATT
TCTTGGCTCCGGAGACCCGCTCAATTCCCATCTAGGGATTTGACGAACACAGCTGAACGG
GGACATATGCCACACCTGCTCTTTTCTGCTAGGTGTTCTGAAGAAAATTGGCAATCGAGG
ACAACAGATTCTGTCCTTGCCAAAAAGGGGCACATTGTTCATGACTGTTTCCATCTCTGG
CATGGTGTGATTATAAAATCATTATGGGAAATTCTTGAAGAATCATACCAAATAAGATCA
GGCAGTTTGTTAAATGTAGATCCAACCTTATTGAGGCTGAAGTTTCTTGCTGATGTATTT
ACCTTCTACAGCAATGCATTGAAGAAATTCTTTGATCAGATGTTAAATAGACTGGCCAGT
GACCACTTCACTGGCTTATATGCTGACCAGTCCCAGGCTGAAAGTCACCTGGAGAGATTA
CAGCAGTTGCTCCATGATAATGCTCAGAATATTTTACCTGTGCATGAGTTTGTGGACAAG
CTTTGCGAGGGAATGGAGCCCTTTGTCGTGGAAGTCGGAAAACAATTCAAATTTCTAGAA
GCAAAGGTACTTTCCCTTTTAATCGATAACTGTGGCCAAGAAATGCAGTTAGAGCTCTTT
TTGTACATGAGCTTTGGTATGATGCCTCTAGGATTACTGAAGTTTGTAATCACTTGGTTC
GCAGCCTGCTTGTCCAAACATGAGTTGGGACTCATCCTTCAAGGGTTGAAACAAGATGAA
AGTTTGGCCAGTAAATCTTTTCTGTCCCTCTTGCATGAGTGGTTGCTCATTGGTTATTCT
GGAAAAATCTCTGTCGATGATTTTGGAAAGGATTTGCAGAGAATGACTAAATCTTCATTT
CTGATTGAAAGATCCAAGGAGGATGTTAAATTCTCTTCCTTACCCTTGAACTTGAAACCT
TATGAAGCATCTCCCCATTTTAAAGCAGAACCAGTTCCCCTTTATGAGAACAAATTCCTT
TCTCCATCTTCTTTGTCCTTTGGTTTTGACAAAGCTAAGAGTTACCAGACATCTTATTCT
AGAGAAATAAACCTACATGTGTGTTGTCCTCAAACGATAAAGCTAAGGAACTCTGTTCCT
AAAATACCTGGTGTGGAGAGCTCTTCTGCTTCCACTATGGATGAGCCAATACCTTTGGAT
TTCATGCTTTTCTTCAATAAGGCTCTTAAGAAGGATTTGGAGAACATTGTCCTGTATTCA
GCTCGATTGGCTGAGAACTTTGGGTTTCTCAAAGAATTCTGCCAACACTTCAATCTATTG
CGGCACCAATATAAGTTCCACAGTAATGCCGAGGATGAATGGATATTTCCGTTACTTGAG
GCTAAGGGAAAAGCTGAGAATATTAGTCACTCCTACACAATTGATCATCAGCTTGAAGTC
GAGAATTTCCAACAAATTTCCATCATTCTTGAAGAGATGGTTGGCTTGCAGATGTCAGTC
TCTATTGGCACTCATAAGCAGGCTCGGAGAATTATTAGGTGCAAGCATCTCTGTCTGAAA
CTCCAGCGCAGGTGCAAATCTATTCAAAAACTACTCTCTGATCATATTCATCATGAAGAA
ATTGAACTTTGGCCAGTAATCAAGCAATGCTTGACAATCCAAGAGCAGGAAAAGGTTGTG
GCAAGCATATTGGGGAGGACTAGAGCAGAAACATTACAAGTCATGATACCATGGTTGATT
GGCTCTCTAAAACCAGAAGAACAGCTTACAGTTATGTCCTTATGGCGTAAGGTCACAAAG
GACACAAACTTCAGTGATTGGTTAGGAGAATGGTGGGAAGTGTGTGATAAATCTTCTATC
TCTGAGGAGTTTTCTTCATGTGATACAGACTCGCTGGAGACTGTCTCCAGATATTTGTCT
AGTGAATCCCCTGATCAACAAGATGGCTTCCTCAACAACATAAGCATCAATATGCCACAG
AAAGATTGCAATAGTGCTAACATCGTGGGAGATAGTGCATCCAAAGATAATACGAAAACT
GCTGCTGTGGATGAGGAAAATGAGTGTCTAGACTGCATAAAGATTCTCAATCAAGGTGAT
AAAAAGACATGCAATGAAGTAGGGGAAATCACAGATGAGAAGGCAAATAAAGCTCAACCT
TTCCAAGAAACTCTAAAATCCGTTGATCATGAGCGCCTTTTATCAATTGGTCAAGAAGAC
TTCGAAGCAGCATTAGGAAGAATTTCTCACGACTCCTCTCTAGATCTTCAGAAGAAATCA
CGTCTAATGCAGAACCTGCACACGAGTCGTTGGCTTATTCAGAAACAGATGTATCATACT
GATGAAATTCCCACGACTAATGAGAAAGTACTTCAGGGTCAGCATCCATCATACCAAGAC
CCTAAAAAGTCAACCCTGGGTTGTAAACACTACAAGAGGAGATGCAAACTTTTTGCTGAA
TGTTGCAATCAACTTTATACATGCCTACGTTGCCATGATGAGTCAGCTGATCACACTGCA
GACAGAAGGGATATTACAAAGATGATGTGCATGAATTGTTTAACTATCCAATCTATACAG
CAGACATGTGCAACCATCTCCTGCAACAATTTGTCGATGGCAAAATACTATTGCCAAATA
TGCAAATTGTTTGACGATGGAAGGGAAATCTACCACTGCCCTTTCTGTAACATCTGCCGT
GTTGGAAAGGGTTTAGGGATTGACTACTTCCATTGCATGAAGTGCAATGCCTGCATGTCC
AAGTCTTTGTCCAAGCATACATGCAGAGAGAAATGCTTCGACGATAACTGCCCCATTTGC
CGGGAATCCATCTTCACTTCCAGCATACCAGTGAAAGCTCTCCCTTGTGGTCATCTGATG
CACTCCCCATGTTTTCAGGACTACACTTGCAATCATTATATCTGCCCGATCTGTAGCAAG
TCACTTGGCGACATGAAGGTGTACTTTAAGATGCTGGATGCCCTTTTGGCTGAAGAGAGA
ACTCCAGATGAATACGCAAGCCAAACTCAGGCCATCCTTTGCAATGACTGTGAGGAGAAA
GGATCTGCACGTTTCCACTGGTTTTATCACAAATGTTCGTATTGTGGGTCCTACAACACA
AGACGTATATAA
>Lus10009810.g|Lus10009810
ATGGCGGAATCAGGAGATTCTCAGAAGCCTGAACAAGTATGCAACTTTTTTAGAAAGCCA
TCTAAGAACAAAAACATAAGGAAGAGAGCTATTGTGGAAGATGACGCGGAGGATTCAAAT
ACTGAAAGCTCTGTGCTGAACAATCAGAAGAAGGTGCCAAAGGCTGATAATAAGTTGTAC
TTCTCGACTGGACCCTCCAAGAGCTCAAAGTCATCTGAGCCTGACTCTGACAGTGCGAAG
TCCATCTTTCAGTTCGAGTCATCAAAGGAAATCCAAGTACAAAATGACAATAGAGCAACT
GCAACTTTAGAAACTGAGACAGACTTCTCAAGAGACGCCCGAGCAATACGTGAAAGAGCT
CTTAAGCAAGCAGAGGACGGTTTGAATAGTAAGAAGCCAAGTTCTAGCAACGAGAAGCTG
TATAAAGGGGCTCATGGATATACAGATCACAAGGCTGGATTTAGAAGAGAGCAAACAATT
GCAAGTGAGAAAGCCGGTGGATCACATGGCCCTCTTAGAGCATCTGCACACATCAGGGTC
TCAGCAAGGTTTGATTACCAGCCAGATATATGTAAAGATTACAAAGAAACTGGTTATTGT
GGTTATGGAGATTCGTGCAAGTTTATGCATGATCGAGGGGATTACAAGTCTGGATGGCAG
ATGGAGAAGGAGTGGGAAGAAATAGAGAAGGCAAGGAAGAGGAGATTAGCTATGGGTGGT
GGTGATGAGGAAGGACAGCTTCTTGAAGCTGAAGCTGATGACGACGATGAAGATGAGGAT
GCCTTACCATTTGCATGCTTCATTTGTAGAGAGCCTTTTGAAGATCCTGTTATGACAAAA
TGCAAGCATTACTTCTGTGAACATTGTGCTCTAAAGCATCACTCCAAAAACAAGAAATGC
TTTGTCTGCAACAAGCCAACTCTTGGCATTTTCAACACTGCCCATGAAATACGCAAAAGG
AGTGCAGAGGCGGGTAAATAG
>Lus10009832.g|Lus10009832
ATGGCTTCGACATCATCGTCGTCATTGAAAGAGTCCCGACCAGACCACTCGCACTTCACT
GAGCTAGAGGACCACCAGTTCCAGATCCGAGGCAGAACAGTCTTCTTCGCCATCCTAACC
TTTGCACTCGTTGTATTCATTGTCCTCCTCCTCCTCTGTACTCGCTGGCTCTACCGTTAC
CGGCAACGCCGAAACGGACTCTCCCACGCTCCCCGCTCATCCGACGGGAATCCGCAATAC
TGCCGTGGGCTTGACGCGCTTACAATCGCTGCCATACCCATTACCCTACACTCCTCCTCC
GCAATAATGGAGTGCTGTATTTGCCTAGGCACGTTTGAAGACGGGGACAAGGTCAAGTCC
TTGCCACGTTGTCACCATTGTTTCCACTCGGAGTGTGTGGACCGTTGGCTCCTCGCCCAC
TGTGATTGCCCACTCTGTAGAGCTTCAGTAGTTGTTGACCCGGTCCGCGAGCAAGTAGTC
ATAGTTGTTGACTCTGCGATCAGTACCAGATCAGGTGGTCTTGATGTCTGA
>Lus10002706.g|Lus10002706
ATGAGTTTTGTTTTCCGAGGGAATAGAGCTGAATTAGATTTAGAAAATGGCTTTCCTGGA
TTCGTCCCTGAGCGCCGAGCAATGCGAGTTCATCCGACTCGGCCGGTTAATTCCAACTCA
CTTCTATTCCTCGTCACAGTTATATTGTTGTTCATGATATTGAACTCGCACCAAATGCCT
CCTAATTTTCTGCTTTGGCTGGTGCTTGGGGTATTTCTAATGGCCACAATCCTAAGAATG
TATGCAACTTGTCAACAATTGCAAGCTCAAGCGCAAGCTCATGCTGCCATAACCAGTGGG
CTTCTTGGCCATACCGAATTAAGGCTGCATATGCCGCCTTCCATAGCACTTGCAACCAGA
GGGCGTTTGCAGGGGCTCAGACTCCAGCTTGCTCTTCTTGATAGAGAATTTGACGACCTG
GATTATGAAACTTTGAGAGCACTGGATTCTGATGTTGTTCCCACTACATCAATGAGCGAG
GAAGAGATAAATGCTCTTCCTGTTCACAATTATAAGGTGTCGGGTTCTCAAAGTTCGGTC
ACCTCAGTTTCAGTACAGCAAACATCATCTTCCATTCAAGCAGGGCCAAAGAAGGAGACA
TGTTGTGAGGTCGGAGACTTGAAGGTGACAGAAGAAGAACTAACTTGCAGCGTCTGCTTG
GAACAAGTTGACGTAGGAGAAGTGATACGTACCCTCCCATGCTTGCATCAGTTCCATGCG
ATTTGTATAGATCCATGGTTGAGGCAACAGGGAACATGCCCAGTTTGCAAATACAGGGCA
GGATCCAGCTGGCCTGAAAATGGACAAGGTGCCGTTGCTTCTTACATGGTTTAA
>Lus10002316.g|Lus10002316
ATGTTGCTGAACCAAAACATACTTGTGCTGATGTGCATCTGTGTCAATCTAAACGGAGTT
GTTCTTTGCTGTAGATATAAACCGGGTCATGCAATGGCGAGTGAGAAAGTGAAACAAGAA
CAAGATGTGGAATTTCCTAGTTCTGCTCCCGATCTAAATGAAGAAATTGGATCCATTGAT
CTTAATCATTCAACCAGCTTTACTGGTACGCCCTGGAATACGTTGCCTTTATTTCCTAAT
GACCCTGCATCAGATACACTGCCAATGCGTCAAAATCATGTTGAAGGGACTCAGACACCT
TTCTTCAGAATGATCTCTCCGTATCAACAGACGGATGGTAGGCATTTGATGGCTCAAGAT
CCTCATCAGGAGGTGCCGCTGACTGCCACACCTACAGCTGCTCAGTTTTCTCTTACTTCA
TTGCCTTCAAATGGGAACCGGTTCTATCAGAACCATTACCTACGGGATACCATGATTCCG
GAGGACAGGGGAATGAATTTTATACAGAGCAATGATCTTGAGAAGGCCCAAGTTTATAGA
AATCTGGCCACAGCAGGCCTCATGGATGGAGGTTCTCTAGTACACAATGTCAGAAATGAA
TCAAATTCGGACATAGAGACTATGCTGAGATTAAGCTCTTTCAAAGAAAATCAGCCTGAG
GTACACTCTGTGAACGTTCCAACTCATGGATTTGGAGCAGCATATAATGTGGAGACTAGA
CCTAACTATGGCATTTCCAGTATAGGCAGCACTGGGGTGGACTCGATGGATGTTGATAAA
AGCTTTTTCAGTCCTTCAGATACGACTACTGGTTTCACTGACTCGGGAAATAATGCGGAG
ATCTTCAACCGTTCACAGCCAAACCGAGATGGTGTCACATTTTCAAGGGGATTATCCAAT
CGTCAGAATGAAGTTCCTTTTACCCCTATAAATGATGAACTTTCCTGGCTAATACAGGAT
GTCAGTGGGTTTCCTCAACCTATTGAAAATAGAATGCTTGGAGCACAAAACATAGGTGCA
TTTCCTGCCAATTTACAGAATGTAGGCCCTGCCCGATTGTCACAAAACAGTGATGCTGGC
ACAAGTTCAGCGTTCGTACATGCTCAACATGCTTATCAGATTCCAAGCAATAGGAACTTG
GATATCCAAGGAAATCGAGCTGCATCATCAGTAGCTAGTTATGCTACCTCTGGCCTTTGG
GGATCTTCAGCTGAACTTTCAGGACTGCAAAACAATAACCATGTTAGTTTTCCTGGTTAC
AGGCAGTATGGGTTGGCTACATTTCCACCATCAAATTCAATATTGCAGGGAGGCATTCAA
CCTGCTTCCTTCCAAATGACAAATCCTTTCTTCGGGAATCATAATAACTTCTCTTTGGGG
TCTTATCCCGTCTCTCCTCCTATGGGGGATACAAGAAGTATCAACATGCAGGATTTCACA
GATAATGTTGGATTATCTCAAGCCATTGCTCCAGTACAGCCATCAACAGATGTACCGGCA
ACAACTCACAGAGCCGAAAATGTTAAATCTCGTAAGAGGGGCATGCCCAAACCTCTATCT
GAGCGCAAACGGACGAGAACAGTTAAAAATTCTGGTCAAACATCTCAATCTCCGGAGGCG
CCGCAGAGTTCTACTTCAATCTCATCTCCTGGTTTGAATGCCACCCCATTGAGCACAATT
CCCAATATGTCAACAACTTTTTTGCAGCAGACACCGTTCGTTCCAAACGCCCCCTTGTAT
CATCATCCTCAACCTTCAATGGTTGCATTACGCCAACCTCTACCTCCAACTGCCAACTTC
CTTCCACCACAAGCTCGAACTATAATCAGACGTCCACCTAGAGTTCCAACAGTAGCGTTA
CCTTCTCGACCCCGACCTCCAATTGCTGCTGCTTCACGGCCACCTCGAGCTGCACTCGGA
ATAGCTAATCATATCACCCAGTATATCAAATGGGAAGGTCTTAGTGGAGCGCCGAAACCA
AGTGGAATGCAGTGCATGATATGCAAGAGGGATCTTGCATTTACACCAGAAGGACCCATC
TCTGTGGAGAGGAACCTGCCGCCGGTATCGGTGCTGGCGTGCCACCACCATTTCCATAGT
TTCTGCTTGGAACGAATAACTCCAAAGGAACAAGCTGGGGAGCCTCCATGCATACCCTGT
GCGATGGGTGGTGTGAAGTAG
>Lus10006279.g|Lus10006279
ATGAGTTACCTGCAAAGTTTCCCTTACGGCTCCGCACAGTCCATCGACGGACAGATGGTT
CTCGACGCAACAATTTCGCCGCCTCCGCCTCCCCACGTTTCCCGAACTGCCGTTGGTCGG
GGAAATTGGCCACCGCAATTCAACCGCCGAAACACTGATCCGTCGTCAACCCCGCTAGGT
TCTTGGGGATATCAGATGCCTCTGCCGGCGGGAGTATTCGTCCAAGCAAATCCAGCGGCG
AGATCGGGCAGCCGATACCCAGAAGCTGATTCACGGAGACAGAGTATTCCACGCCGTTAC
AATGTCGGACGAGAACAATTGGCGACAGAGTTCCATCAGGGGGAGGAAACGGTGGTTGTG
ATGCCACCTCCGCCAGCGGCGCATGGGCAGAGGAGGAGGCGACTCCGTTACGTACGAGAA
GAATTCCCGGCAGAATTCCGTGATCAGATGGAGGCGGCGGTGTCGGAATCCGCCGAAGAA
TACGAGATCAGGACTACCGGTGCTTCGGAATTGGCAATTCAGAAGCTGGAGAGGGTGGAG
ACCGGCGGTGGAGAATGGAAACAGGGTTATTGCTGCACAATTTGTCTCGAAGAGATGGGT
TCCGGCGAAGGAAAGGCGATAAGGATAGATTGCAAGCATGAGTTCCACGAAATTTGCTTG
ATTTCGTGGCTTCGGAAATCGAATTGCTGCCCATTGTGCAGATTTCAGATTCCAGATTGA

>Lus10004521.g|Lus10004521
ATGGATGATAGTTGTGCTGTTTGCGCTGATTCCTTGGAATGGGTCTGTTATGGCGCTTGT
GGCCATCGCGAGGTTTGCTCTACCTGCGTCGCTCGTCTCCGTTTCATCATCGAGGATCGA
CGATGCTGCATCTGCAAGACGGAGTCCAATGTTGTTTTCGTCACCAAGGCTCTTGGAGAC
TATACGAGGATGATTAATGACTTTTCCGTATTGCCATCTGAACCAAGGGAGGGTCGGGTT
GGGTCTTATTGGTATCATGAGGATACACATGCATTTTTTGACGATGTCGAACACTACAAG
ATGGTTAAGGCAATGTGCAGACTCACATGCAGTGTATGCGACAAGGCAGAGGATGAGACG
AATGACGGTGCCAAAAAGCGCTCCAAGTTTAGGAACATTGAGCAGCTGAAGGGTCATTTG
TTTCACAAACATAAGTTGGTCATGTGTAGCCTGTGTTTGGAAGGGAGGAAGGTATTTATT
TGTGAGCAAAAGCTGTATACTAGATCACAGCTTAGTCAGCACATCAGCACAGGGGACTCT
GAGGTCGATGGTAGTGAAAGTGAAAGAGGCGGGTTTAGGGGTCATCCCATGTGTGAATTT
TGCAAGACTCCATTCTATGGCGAAAATGAGTTGTACTCCCATATGTCTAGAGATCACTAC
ACCTGTCATATATGCCAAAGGCAGCACCCTGGACAATATGAATATTATAAAAACTACCAG
GACCTAGAAATGCACTTTGGTCGTGACCATTTCCTCTGTGAGGATGAATCGTGCCTTGCC
AAAAAAGGCATAATACGATTGAACATGGTGGCAGGATGTCCCGTTCGAAGCGTAATGCTG
CTCTACAGGCATATACCAACAAGCTTTAGGTTTCACCGTGAACAAGATCCTCGTCATGGA
AGGGGACGTACATCTCGGCGTGATGAATCTGATAATCAGCTTTCTATGGCAATACAAGCA
AGTATGGATGCTTCTTTCCCTAGAGGAACATCTCATGACCCCCCATTGCCATCATCTAGT
ACCCAAGTTGCGGATCTTGGTTTTGATATGGATCCAGACGTTCAGCCTTTGGAATCATTA
TCTTTAACAGAATCTACTCCTTCAAGGTATCTTCAAGCCTTAGGGCACAGTTCTAGGAAT
GGAGCTTTGCAAGAGTCCGCCTTTCCTCCTCTTGCTATGGCTCCTAGTAGTAGCCAGCAG
AAGCCCACACAAGAACCCGAAGGGTTACCAAATACGACTATGGCAACTCATCTTAGACGC
AAGAACAAAGTAACTGTTGTTAGATCATCCCAGGGATGGGCGGCAAGTAATGGCCCTGCT
TCCAGTAGTTCTACACAGTGGCCTGCCATAAATACTGCACCGTCAATTTCACAGAGTACT
TCCAATGCTCCTTCAGTTTCCAGTCATGCAAGTCCTCCTGTTCGACGAGGGCATGCTCCT
GGTCCTCCTGGACATCAAGGGAGCTCCAGTAGTTCTACACAGTGGCCTGCCATAAATAAT
GCACCGTCAATCCCACACATTACTTTCAGTTCTCCTTCAGTTTCCATAGTGCATGCTCCT
GGAAATCAAGGGAGAACCAGTAGAATGACTCATTCTGCATCAGCTCCAAGTCTTGCTGAG
AGTAGACTATCAAAGCCAACCGTTTCAGATTTCCCACCAGTTTCAGCAACACAAGTACAG
AAAACACCCCCTGCTGCGCAAGTTGTGCCAAATGTTGAAGATGTTCAAACTGCAAACAGG
TCTTTGGTTGAAAAAATTCGTGATGCCCTTCAGCATGACGAAGCCAAGTATGCTTCTTTC
AAAGAAATCTCTGGTCAGTATCGTCAGGGTTCCATTAGCACTCCTAGGTACTTGGATAAC
GTGAGGCAGTTTGGATTGTCACATCTCGTTATCGAACTAGCTAGCCTATGTCCTGATCCT
CAGAAGAAGCAGGAGTTGGTTGGAACCTATTACGATAGTTTGGAGAATAACGGCCAGCAG
GAAAAGGTTAGTGGCCGTGGGGAAACCCAATTGCAGGAGAGTAAAGGTAAAAAGGGCAAG
GGGGTAGCTACTGAAGGCAGTTCAAGGGACAGATTGGCCGACAACATTATCAGCACTGTT
CGGACACTACAGTCAAACCACAAGCCTCAGGAGGAAGACGTTGAGGTGTTGTCCAAGGAC
GGGTACCGGAATTCTAAAGGCAAGTCAAGTTCAATGGCTGATCAACGAAGTTCCAAACAG
GGGAGCCAACGTGACTCTACATCTGGCGATGGATCTAAGTATAAGAAGAAAACTCCAAAG
TTCCTCAGAGCGAGACTGGGTGATGGGTCAATGGCGGCAATGATAGACACGAGAGATTCT
GAACCAGACCTGGATCCAGGTTCCCTTGCCGAAACATTAGATGGTAATGGTTTGCCTGTT
CGTGGGGTGTGGCGAAAGGGAGGAAGTAAGAAACTGTTTGCTTAA
>Lus10000996.g|Lus10000996
ATGGAAACCTCCGGCGCCGGAAATTCCGACCTCTTCAGACCGCCACCATCGTCTTCAGGC
GGAGGATTAGCTACCAATTCCCGCAGCAGCAACAGCAGCGGAGGAGGAGGAGGACTCACG
GCTGCTTCCATAATCCAGGCTCCTATCTCTGCTCTCCTCGAGTACTCCGGCCTCCTCCGG
CCTTCTAGGTCATCATCCTACTCCGATTCTTCTTCTTCTTCATCATCATCGGGTGATCAT
CTCATCTCTCACGATCTTCCTCCGGCCGCAAACAGCGGCAACGGAGAGGTTTCTATTCGG
ATTATAGGCGCCGCCGAAGATTCTGACCGAGGCCAGCAGCTTAGGATCGCCTCCGACGGA
GAGAGTCATGATTCTGGACCTGATCGCGAGGTTTCTAGCGCTCCTGCTGCTCAGTCTTCT
TCTAACCCTAGCTCGGCCGCGGAAGACGGAGGAGAAGCGAACAGTGATGGTAATGGTAAT
GGTGGAGCTAACGGGGGAAGTAATGGAAGGGATTCTACTTACCAGAGATATGATATTCAG
CAGGCTGCTAGGTGGATTGAGCAAGTTCTTCCGTTCTCTTTGCTTCTCTTGGTTGTCTTC
ATCCGCCAGCACTTGCAAGGCTTCTTTGTCACCATTTGGATTGCTGTGGTGATGTTCAAA
TCGAATGATATTCTTCGCAAACAAACGGCTCTTAAGGGCGAGAGGAAAATGTCTGTTCTA
GTTGGGATTTCAGTGGCATTTGCAGTTCATGTTGTTGGGGTTTATTGGTGGTATCAGAAC
GACGATCTTCTCTACCCTTTAGTTATGCTCCCACCAAAGGCTATACCACCTTTTTGGCAT
GCTGTTTTCATCATCATGGTCAACGATACTCTGGTGAGGCAGGCAGCAATGGTGATCAAA
TGCATTCTTCTGATGTATTACAGGAATAGTAGAGGCAGAAATTATCGTCGGCAGGGTCAA
ATGCTAACTTTAATTGAATATTTGATGCTCCTGTATCGTGCACTGCTGCCTACACCAGTG
TGGTATCGCTTCTTTTTGAACAAGGAATATGGTAGCCTCTTTTCCTCTTTGATGACAGGG
CTTTACTTGACTTTCAAGCTAACCTCTGTTGTCGAAAAGGTTCAATCATTCTTTGCTGCT
CTGAAGGCATTGTCACGCAAAGAGGTGAATTATGGTGCTTATGCAACATCTGAGCAGGTG
AACGCTGCTGGAGATTTGTGCGCGATATGCCAGGAGAAGATGCACGCCCCGATCCTACTC
CGCTGTAAACACATTTTTTGCGAGGATTGCGTTTCCGAATGGTTCGAAAGGGAGAGGACG
TGCCCGTTGTGCAGGGCGCAGGTGAAACCTGCCGATCTCCGGTCGTTCGGGGACGGTTCA
ACCAGTTTGTTCTTTCAGGTATTCTAA
>Lus10003473.g|Lus10003473
ATGTGGGGATTTGCTTCGAAAGCTGTTAGTAGATCCCGCAGCGGGTCAAATAAGAGTAGT
AGAAACCCACGTCGAGCTGCATCATCGGATGATGAACCTTCTCTAAACAGCAGCAGAGAG
GAGGGCTTGGAATGCCCAATTTGCTGGGAGTCTTTCAACGTTGTCGAGAATGTGCCTTAT
GTTCTATGGTGCGGTCACACCCTTTGTAAGAACTGCATCCAAGGACTTCAACGAGCCGTC
GTGAAACTTCCTACCCTACCGGTACAGGTTCCTTTCTTCATCACCTGTCCCTGGTGTAAT
CTTCTCTCCTTGAGGTTGGTTTACAAGGGGAACATGAGGTTCCCAAGCAAGAACTACATT
TTGCTCTGGATGGTTGAGAGCATCAATGGTGATAGGTCAAAGTCAAGTTCTTCCATCCGT
GGGAATAATAATCACCAGTCTGTTTGGTCTTCAAATAGAAATACTGACATGGGTAGTAGT
CATCAGCTTAGCCAACATAGAAGAAATAACAGAAACGGCCGATCTTCTTCCCGATCGGTT
GAAGAGCCGATCTTGGATGGTCCTCCACCGCCAGGTGTTATCTATGCTAATGTTCAGAGG
CTCCATGGATCAATCCGTAAGTCGTTGGTGTTCTTTCTCCAGTTGACGGCTAAGTTTCCA
TTGATTGTGTTGTTTCTTCTCATTGTGTTGTATGCAATACCAGCCAGTGCAGCTGTGCTG
GCGCTTTACATACTGATCACAGTTTTGTTTGCTCTTCCTTCTGCACTCATCCTATACTTT
GCCTTCCCAAGTCTGGATTGGCTAGTTAGAGAAATCATCACTTGA
>Lus10019703.g|Lus10019703
ATGAACGAGGATAGACAATCGGAGCTGCATTACATCAACAATGGATTTCCTTACACCGCA
ACGCAAAGCTATATGGAGTTTTTCGATGGCTACACACAAGTGCCTGTCAATTACGTTCAT
ACCGAACAGATTCATGATCATGACAATTCATATTGGTCGATAAATGCGAATGCCTACAAA
TATGGATATTCCGGACCTGAGAGCACGTCTTACTATGACCCTTATGAAGTTAATGAGAAT
TTACCAAGACTTGATGTCAGCACTAGCACTAGAGCTTGGCAATATCCCTCCGTGGAAAAT
GTCGAAGGCCCCACCACAACAGAAGTGCATTCTGAAGAAGAAGCCATCACGGATTTACAC
TCTATACCTGAAGAATGCATAACAGATAATCCAGGAAGCAGTAGTCCCCAGGATGTGTGG
CAGGATGACGTTGATCCAGATAACATGACCTATGAGGAACTACTGGACTTAGGCGAGGCA
GTAGGAACCGAGAGCAGAGGCCTGTCTGAGGAACTTATCAGTATGTTGCCGACATCCAAG
TGCAAGTTCGGGAGTTTCTTCTCAAGGAAGTCAGGAGAGAGGTGCGTGATATGCCAGATG
AGATATAAACGCGGGGAGAAGCAGACGAAACTGCCTTGCAAACACACTTACCATTCCGAA
TGCATCACCAAATGGCTCGTGATCAACAAGGTCTGCCCTGTCTGCAACAACGAAGTATTT
GGCGTGGAATCGAGGGACTAG
>Lus10019687.g|Lus10019687
ATGGCTGATCATGCTGACTCGTCGCCGCTCGTCCCTCCAACGCCGATCACCAGTGAAGAC
TCCGAGATCGACCTCGAGGCCGGCCCCGGAGACCAAATTCAGTGCCGAATTTGCCTCGAA
ACTGACGGGAGGGATTTCATTGCACCTTGCAAGTGCAAAGGCACATCAAAGTATGTACAT
AGAGAATGTTTGGATCATTGGCGAGCTGTGAGGGAAGGCTTTGCATTTGCACATTGCACA
ACTTGCAAGGCACCTTACCATCTGAGAGTTCATGCTGCAGCAGATAGGAAATGGAGAACG
ATGAAGTTTAGGTTCTTTGTGACAAGGGACATTGCTTTTATATTTCTGACGGTTCAACTT
GTCATTGCCTCGTTGGCATATTTGTTTTATGTAGTCGATGCCTATCAGCAGTCATGGATA
CGTCTTACATGGGGATTCGAGAGTGGAATTAGTTTCTACTATATATGTGGAGCATTGCTG
TTTTTCGCCTTGCTGGGTCTATCAGGGTGCTTCATCACTTGCTATGACCGCAGAGTTCGC
AATGATTTGGCTCAACCTTGTAGAGAGTTGTGTCTTTGCTGTTGTCATCCCGGAATGTGT
GCCGACTGCCATTTGCCTGGAACTCTTTGTATGTGGACTGACTGCACCACATGCTTTGAA
GGCTGTGCTAGTGCAGCAGGAGAATGTGGGTGCTTAGGAGGTGCTGGTGAAGCAGGGTTA
CCGTTACTCTTCATTATGGCTTTGATAGTACTCGGACTATTCACCGTGATCGGCATATTC
TATAGTGTGTTGGTCGCCACGATGGTAGGGCAACGAATTTGGCAGCGCCATTATCACATA
CTCGCGAAACGGATGCTGACCAAGGAGTACGTTGTCGAGGATGTTGACGGAGAGATGACG
GAATCGGATTGGACACCGCCGGCTCTTCCACCAGAGCACGTCCAGCAGCTGAAGAATCTC
GGCCTCTTATAA
>Lus10019685.g|Lus10019685
ATGTGGCCTTATAGCATCATCTCCGACCTCTACACAGTCGCCGTCTTCTTCACCGAGCTT
CTACTCCTGAAACTCGCCGTCCTAACCCGACCCGACAGAATAGCCCGAACCAAACCCACC
ACCACATACATCACCCGTCGCCAATTCGTCGAGGACATGTATCCATCGGCAAGATGGGTC
TCCTCCTCGTCGGGGGAGAAGGAGGAGGAGGAGGAGTGCGCGGTTTGTTTGAGCGAGTTT
GTGGCCGGAGAAGATGTGAGGGAACTGGGATGTAGACATAGTTTCCACAAGGATTGCGTT
GACAAGTGGCTGTTTCGAGCCGATGATCGGAAGTTGGTTGCTGTTACTTGTCCGCTTTGC
CGGAGGAAAGTTGATCTGCCGGCGGCGGAGGAGACGGCGGCGGTGGGCGGAGGAGATGAA
GGAGATTGGGGGAGCCAGCAGTTTGTTCTGTTGTTGACGAAGTTACGTGGAGATCATGTA
TTTGATTAG
>Lus10019686.g|Lus10019686
ATGGCGCCCATCCAAACACCAACCCTCGTCGCCGATCTCTACACCGTCGCCAAATTCTTC
ATCAAACTCTTCCTCCTCCGCCTCACCATCCTCTTCCGCTCCTCCTCCGCCGCCTCTCCT
CCGTCCTCTTCCCGCCAAGCAACCACCAACCCACTACTCGACTTCGTAAATGAAAAGTAC
CCACCAACCCATTTCTACTCCGACGACCGGCCGGAGGATGAGTGCTCGGTGTGCCTCCGC
GAGTTCTCCAAAGGCGACGCCGTGAGGAAGCTGGGTTGCGACCATACTTTCCACGTGGAC
TGCCTGGACCGGTGGTTTGACCAGGAGGTGGCGAATAAGTGGCGGAAAGGGGGGAGTAAT
TTTGTCGTGACGTGTCCGCTTTGCCGGAGCGGACTCTCGTCGCCGGGACGAGTGGATCAT
CGGCGGTTGGGTGATGGTGTGGCGGGGACCACGGGGGATGACAGCTTGGAGTGGGGCCAG
CAACAGCTCGTTCTTTTGTTGGCTTCCTTGCGCGGCGATCATGAAATATCTACTACGCAA
TACTAA
>Lus10022324.g|Lus10022324
ATGTCCGATCACGACCCCGTACGTAGCGGCTCAGACAACGGCCGGACTCCGAGGGAAGGG
AACACGAGCAGAAATGCCGCTTCCTCACAGAACTTAGAGACGCTGTTGAGCCCAAGGTTC
AAGTCCGTGGCGGCAATGGCTGGATGGGACGAAGAGTCAATTCTGATCGCCAGCCTTATA
GTGGAAGACACCCCTGATCGAGATTTCAAGCAAAGGAAGAGATCCGATCCCCTTTTCAAG
ACTCCCCCTTCTACTAATTCCAGGAGGAAGCGTAGGATCCAGAGGAGGAGTCCTTTCTCA
ATTCCTGTGACTGTTCTTAATCTTGACGAAGAAGAACCACCCTCCTCCAAACCTGAAGTG
AGTGCCAAGAAGAAGATCGAAGCGAAAGTGGTAGTTAATGAAGAAGAAAAGAAAGCCGAG
AAAGATGATGCGAACAAAGAAAATTCCATGGCTTCATGCTCAAATGGTGTACTTCCATGC
TTGGATAAGCTTAGAGAAGAGCTTTCCTGCGCTATATGTTTGGAGATTTGCTATGAACCT
AGTACCACATCTTGTGGGCACAGCTTCTGTAAGAAATGTTTGAGATCTGCTGCTGATAAA
TGTGGGAAGAAGTGTCCCAAGTGTAGACAACTAATAAGCAATGGGAGATCTTGCACTGTG
AACACAGTTCTTTGGAACACAATACAGCTTCTATTTCCAAAAGAAGTGGAAGCAAGGAAG
GCATCACCTGGGACATTGAACAGCCGAGATCGTGAGACCCCTCACCAAGAAAGAGTCAAC
AGCAATGAGACAAGGAGGTCTAGTAGAGGTGTCAATCCTAGTAGACAAGGAAGGCCATCG
GGATCTGGCCAGGCTCAGAATCAGGAGGATACTGGAATTCCACAGAGAACGGTTCCAAGA
GGCGAGTTTATGTGGTTATCAAGCCGGAATGTTGAACGACTTGAGAGGGGAGGAGGAAGA
GCAGTAGCAGCAAATGGAAATGAAGATTCGTCACTGGCGAGAAGGGTGCAAAGAGGAGAG
GAGCTGGCAAGGTTATTAAGAAGAGAGGCAGCAGCAAGTAGTGGAAGAAGAACAAGACCA
AGTCAAGATGGAGATGCTGCTTTAGCATTACGGCTTCAGAGGCAAGAGTTCATGGGAGGT
TTTAGGGAGACTGAAGATCGATCAGGAAGACGTCTGTTGGCTGCTAGAGAAAACTTGAGA
GCCATGGCATCTAGAGCGGTTAATGTCCGGTCCAGGGTAGAGAATCTGTAA
>Lus10022223.g|Lus10022223
ATGGTAGCTTCAGATGTTGCAATCATGGGTATACTAGTCTCAATGCTCTTACTATTCATG
ATTGTGGTAGGGGTAGTGATCATCCACGTTTGCGTCACTGCTCGATCGGCCGGGAGAGGA
ATCGAAGACGAGGATACCAATCTTCGAACCGAAAGGAGCAGTAGCCGGAGGGTGATGAGG
AGGTTGTCTCAAGCAGACTTGGACAAGCTCCCTTGCTATGAATATCAGTCATCCAAGGAC
AACGACAGCATCATCGTCAGGGAAGGGATAGTAATTACTGGTGAATTCGAGGAGGCAGAT
TGCGCGGTGTGCCTGGAAAGCTTCAAGACAGGGGAGAAATGCAGGGTGCTGCCGGCTTGT
AAGCACTCTTTTCATGCTGAGTGTGTGGATGGGTGGCTCCTTAAGATACCCGTTTGTCCA
ATCTGCAGAGGCAAAATTAATTCGGATTTTTCATCTTCGTCGTCGAGGACGATGAGTGCT
AACTTCAGTGATGAGTCGAGGAGCTTGGAGATGAGAGAAAGGAGCTTTGCCAGCACAAGT
CAGGGGAGCAGCCGTTTTAGTGATGCGAGTTTTAATCAAGTGGGTACTGGGAGGATGTTC
ATAATGGGAAGTGAGAATGTAATAATAGAGATGGTGGATAGCCCAGATAGAGATGTTGAT
GATGCCATGAGTGATTCCATTTCTGGACCTCCTGCTTCTCTTGATTCATTGCCATTGTAG

>Lus10022294.g|Lus10022294
ATGGGAGCAAAAACCTCGAGGGAAGGGAGCGAGAGGTCTGATTCCTCTGTCAGGTCAACC
ACATCTTCATGGGATTATCTCTATCAGCAGTCTTATGGTCAATCTTATGGCCAAGAGAGC
TATGGCTATAGCTATGCACCCCATCAACCTTCCACACTGCAAAACTACCCTTCATCTCCT
CAAGACACTGATGCTAGTGATAGAAGGCGGCTTGACCGGAAGTATTCAATAATCAGTGAT
GACTTTAAATCGTTAGACCAGGTAACAGAAGCTCTTGCGCGTGCAGGACTTGAATCTTCA
AATCTCATTGTTGGAATTGACTTTACAAAGAGCAATGAGTGGACAGGTACAAAGTCGTTC
AACAGAAAAAGTTTGCATCACAGTGGAGATGGATTTAATCCCTACGAGCAAGCAATATCC
ATCATTGGGAAAACTTTAGCTGCCTTTGACGAGGATAACTTGATTCCCTGTTTTGGATTT
GGAGATGCTACGACACATGATCAGGATGTCTTCAGTTTCTATCAAGAAGAGAGACCCTGC
AATGGATTTGAGGAAGTTTTGAGTCGGTACCGAGCAATTGTTCCAAATCTACGACTTGCA
GGACCAACATCTTTTGCACCCATAATCGAGAAGGCGATGACCATTGTTGAGGAGAGCAGT
GGTCAGTACCATGTACTGTTGATTATAGCAGATGGTCAGGTTACTAGAAGTGTTGATATT
GAACATGGGCGGCTCAGTCAACAGGAGCAGAAGACGGTTGATGCCATAGTAGAGGCCAGC
AAGCTTCCCTTATCTATTGTTTTAGTAGGGGTTGGGGATGGACCATGGGACATGATGAAG
GAGTTCGATGATAACATTCCTGCTAGGGATTTTGATAATTTCCAGTTTGTGAATTTTACG
GAACTTATGTCGAAGAATGTGGATCAATCCCGCAAGGAGACACAGTTTGCTCTTTCTGCT
CTGATGGAAATCCCGACTCAATACAAGGCAACAATGGAGCGTAATCTATTGGGTCGTCGT
AGAGGAAACATTCCTCGGAGGGTTGCACTTCCACCTCCTCGGTACGGGGCAGCGTCTTTT
AGCAGCTCAACGTCTTTCCAGTCTACCAGCTTTAAGCCTAGTGTTCCAACTTACGAACCG
ATTAGCTCAGCTCCAACTGCCGCCCCTAGTTCAACTTACGAAAATCAGCTTTGCCCAATT
TGCCTGAGCAACGAAAAGGACATGGCATTTGGGTGCGGGCACCAGACGTGTTGCGAGTGT
GGCCAAAACCTTCAGTCGTGTCCAATCTGCCGGAGTACGATCAGCACAAGGATAAAACTC
TATTAA
>Lus10020487.g|Lus10020487
ATGACGAAGGATTCCTTTAATCATATCGTTAAGAAGCGGAAGTTCTGTTTATCAAAGTCC
CTTGAATTAATTGATCTAGTCAGCCTCGAAATCGAGTTAGCACTAGAACAGATTCAATCA
ATTCACAATCTTATTCCTTCTGAAGATCAGAAAGCCGTCCTCAGGCAGCTCAAACATAGG
CTTATCACAATGAGCCCACTCTCCCTATTAGAAGGGCCGCAGAAGGAACTGGGTACGAGC
GTTTCGAAGTACCCAAAGCTCTTAGAGAAGTCGTGGAATCCCGATGTATCCAAAGCTTAC
AGAAGTCTTGAGTTTGATTTCCACATAATCAACCAGGTAATAGCTGCACATTTTTACCAG
AAAGGTTTGTTTGATTTGGGTGATTGTCTAATGAGTGAAGCTGGAGAACCAGAAGCAACT
TCCTTGAAGTCTCAATTCATGGAACTGCAAAGAATGTGTGATGCCATTAGGGTTAGGAAC
CTTGAGCCTGCCCTGACATGGGTCTCAAACAACCTCGAGAAACTTCGGCAGTTTGGCTCT
AAGCTTGAGTTGAAGCTGTATAGCTCGCAGTTTATGGAGATTCTCAAGGGAGGAACTCGG
GCCGATACTCTTCATGCTCTCAACTATGCAAAAACTCACCTTTCTCCTCTTGCAGGGGTT
TACATGAAAGAGTTCCAAAAGATTACTGTTTGTTTGTTGTGGAGTGGGAAGCTGGAAAAG
TACCCTTACTCCGAGTTCTCGTCTCCAACCTATTGGGATGATTTGGCCGATGAGTTTAGT
AGGGATTTCCACAAGGTTATGGGGCAGTGCTATAAGGACCCGTTATCTGCAGCTATTGCA
GCTGGTATTGAGGGACTCCCTACCCTGTTGAAGCTGGCGAATGCGATGTCTGTGAAGAAT
CAGGAATGGAAAGCGTTGAAGCAGCTGCCAGTGCCGGTGGAACTAAGCAGAACTTTCCAG
TTTCATTCAATATTTGTTTGTCCGGTGAGTAGGGAGGAAAGTAATGAAGAGAATCCACCT
ATGATGATGCCATGCCTGCATGTTCTGTGCAAGAAGTCAATAATAAAGCTCTCAAAAAAC
AGTTCCAGGTCGTTTAAGTGCCCTTACTGTCCAGCAGAGGCTACAGTTGCACTATGCAAG
CAGTTGGTTTTTTAG
>Lus10029242.g|Lus10029242
ATGGAGGAAGAGAAAGCTGCTGGGGATTCGGGTCTACGTAACGGAATTGGTTTGGAGATA
GTCAACAAACCGTTAGATTCAGGAAAGGCGGAGAATTTGGACAGGAAAGGAGAGGATTTG
CCGTCGAGTGTCGGCTTGGCAAATGATCGAACAGGTGGTGTGCAAGGAAATGGCGAGAGC
TCGAACGAGGGTAGTACGGTAATTTTGATCAATTTGAATGTTGATGAGGCGAAACTACTG
CCGAAAGGGGGTGATTATAAGGAACAGCTGTCGTGTGTGATTGATGTTAAGTGCTGTAAG
GATAGCTGGGATGGTGATGTGGTTTGCAGGATCTGTCATTTGGGTTCTGAAGGGTCGATA
GAAGGAGTAAGTAGTGCTGATCATCCTAGTGGTGGTGTTAGTGGGAGTTCCATGGAGCTC
ATTCAGCTTGGATGTGGGTGTAAAGATGAGCTTGGTGTTGCTCATCCTCATTGTGCTGAA
GCCTGGTTCAAGCTTAAAGGAAACAGAGTGTGTGAAATCTGCGGGGAGGCGGCGAAGAAC
ATCACAGGCATTGTTGTCGACAGAGACAGAATCCTGGATGCGTTGAACCACGTCAGATTA
AACCAAGCAGGCGCCGCGGCTTACAACACCGCAGAGAGTCGGCGAGGAGGATGTTGGAAG
GGACAACCTTTCTGCAACTTCCTGATGGCTTGTCTGGTGATCGCTTTCGTGCTGCCATGG
TTTTTCCGTGTAAATATGTTCTGA
>Lus10029351.g|Lus10029351
ATGGAGGAGGAAGGGAAGAAAGCTGCAGCGAAGATGACGTCAGCTGCAGCATTTGTGGAA
GGAGGAATCCAGGATGAATGTGAGGATTCTTGTAGCATTTGTCTCGAGGAGTTTTCTTCA
AATGATCCTTCAACGCTGACCAAATGCAGGCATGAATATCACCTCCAGTGCATTCTTGAA
TGGTGCCAGAGAAGCTCAGACTGTCCAATGTGTTTGCAACCAGTTAGCTTGAAGGACCCT
TCGAGTCAAGAACTATTTGAAGCAGTGGAGCAAGAGAGGAAAATCAGGACTGCTGCTATT
CGAAATCCCACTGTGTTTCGTCGTCCAACTTTCGGAGACTTTGATTTGCAGCATGTTGGT
TCAAGTAATGCTGCTCGACTCGAAGCACGAATTCTCCAGCACTTAGCTGCCGCAGCAGCC
ATGGGGAGAACTCACTTTGGTAGTGGTAGAAGGGAAAGCCACAGAAGTGGTAATAGTAGG
TCTGCTGCTGCAGCAACTCAACATCGTCCACACTTGTTGGTATTCTCAAATGCAACATCC
TCTGGACAAGTTGGACGAGAAAGCGAGCCAGCTGCCATCAATGGAGCTACTCCATCCACC
CCTCTGGCAGGCTCCGGGGATGATGACTCCTCGCCACATCATGATCTCAGCTCGTATGCT
CTCAGGCCTACGATTCGTTCCTCGAATGAACGGATTACTCCAAGTCCTGATACAGCAGGG
CGATCAGAGTCGTTTTCGGAGTCTTTAAAAACCAGACTCAGTTCATTGTCAATGAGGTAC
AGAGAATCATTCTCAAGAAGCACAAGAGGGTGGACAGATAGGTTCTTCTCTAGAAGCAAC
TCCCTGTCAGGTATTGGCTCCGAAGTACAAAGAGAAGTCGATGCTGGACCTGATAGATCC
GATTCGCCATCTTCTGCGGCTGCTGCAAATTCAGCCACCAGTTAA
>Lus10029292.g|Lus10029292
ATGGGGGAGGAAGCACCTGATGCAATGAACCTCGACTTGAATCTTGGTCCTGGTCCTGAC
TCGGAAGCAGCTTCTTTACCTAGTGAAGGTGTGAACTTGGTCGATTGGATTACCGATGAA
CCGATGAATGAGGACCCGATCGAAAGAATAAGAGAAGGTTTAAGAATTCGAGCTAGGCAG
CGATGGAGGTGGCGACAAGTCCAGTTTCCGCACGAGAGGCAAACCCAGCTTTCGGTGGAG
TTAAATCAGTTGATCGGCGATCCTGGCACTCTTGGGGGTTTACAGGCTGGTGAAGGTAGT
GTAGCAGCGGACGCACGGACGAATGAAGAGACTAAAATGTGCGAGAATGGTAATGGATTT
CTAGAAGATGAAGTATTGGAGAAGAAGGATGATGTCGAGAAAGGGAATGCCACTGATGGG
GGGAGTTTCTTCGATTGTAATATTTGCTTTGATTTGGCTTCGGATCCGGTTGTTACCTGT
TGCGGCCATCTCTTCTGCTGGGCGTGCCTATATAGATGGTTACACATCCACTCTGATGCA
AAAGAATGCCCCGTGTGCAAAGGAGAGGTCACCATCAAGAATGTTACTCCGATATACGGA
CGTGGAAATAAGAATTTACGTCCACCTGAAGAGGACGAGGCTCTCGATATCCCGAGCAGG
CCTCAGGGAAGGCGAGTCGAGAGTCTGAGGCAGACTCTTCAGAGGAATCAGTTTAACTTT
CCGATGGAAGAGGTGATTCGACGCCTCGGAAGTAGGCTCGAGTTAATGCAAGAGTTGGCT
CCGTCGTCTCAAGAACCGAGTGCTGGTCGTGCCGCTGCGGATAGGGATTCGTTTCTTAAT
AGGATAATGACACTTAGGGGATTGCGTGCCGAGCAGAGTTCAGTTCCAAATCCTAACGAG
ATAGTGGACTTGACACAAAGCGGAACGAGCAGTCCAGAGGGAGGGAGAGCCCGCCGGATT
CATTCTTCTTTGTTGCTCCGGAGGTCCCAAGCACATACTCATAGCCATAGGCCTTCAGCT
CACACTATGCTTTCAACGGTGTTGACTAATTCAGATAGAATGGTTGACCTTCTCTTGAAC
AATACAATGACAAGGAATCAGGACCAAGCTGTCGACGACAGGGATTCTTTCTCCAGCATT
GCTGCAGTTATAAACTCGGAGAGTCAAATGGATACTGCAGTAGAAATCAATTCCATGGTC
TCTCTTTCGACGTCCTCTTCTAGGAGAAGAAACGATAGCTCGAGAGCCTCTGATGTTGAC
AGCGGGGATTCTCGAGCTCCTAGGAGAAGGAGGCTAAATTAA
>Lus10029245.g|Lus10029245
ATGATGGAACCCGGGGCTCCCGTGTGCAATACTTGTGGCGAAGCAATTGGGGTCAACCCG
AACGGGGAGTTGTTCGTGGCTTGTCATGAGTGTAACTTCCCAATGTGCAAGTCTTGTGTT
GAGTATGAGACTAAAGAAGGAAGGAAAGCTTGCTTGCGGTGTAGCTCTCCCTATGATGAA
CACTTGCTGCATGGTACTGAGGCAAAGCAATCTGGAAATCAATCCACCATGGCTTCTCAA
CTCACTGATCCTCAACCGAAGGATGTTGGGGTCCATGCTAGGCATGTGAGCACTGTGTCT
ACAATTGATAGTGAGATGAACGATGAATCTGCGAATCCGATATGGAAGAATCGGGTCGAG
AGTTGGAAGGAAAAGAAGAAGGACAAGAAGAAGAAAAAGGATCATAAGAAGACTGAACAT
CCACCAGCTGCTGAGATCCCACTTGAGCAGCATATGGAAGGGAATCATCAGTCTGGAAAT
GCAACGCAGCCACTTTCAGAGATCATTCCAATGTCCAGAAACAAGCTGACTCCATACAGA
GCTGTGATCATAATGCGGTTGATCATCCTCGGCCTTTTCTTCCATTATCGAATCACGAAT
CCAGTGGATAGTGCTTTCGGTCTGTGGCTCACTTCTGTCATATGTGAGATATGGTTTGCT
TTCTCTTGGGTGTTGGATCAGTTCCCTAAGTGGTCTCCTATCAACAGAATAACATACCTC
GACAACTTATCCGCAAGGTTTGAAAGGCCAGGTGAGCCTTGTGAGCTTGCTGCTGTGGAC
TTCTTTGTCAGTACAGTTGATCCGTTGAAAGAACCGCCATTGATTACTGCCAACACGGTG
CTTTCGATCCTGGCACTGGACTACCCCGTGGAGAAAATCTCGTGCTATGTATCAGACGAT
GGTGCTGCCATGCTTTCGTTTGAATCGCTAGCTGAGACTGCTGAGTTTGCAAGGAAATGG
GTTCCATTCTGCAAGAAGTACTCAATCGAACCAAGGGCTCCCGAGTTTTACTTTTCCCAA
AAGATTGATTACTTGAAGGACAAGGTTCAGCCTTCTTTTGTGAAAGAACGTAGAGCGATG
AAGAGGGACTATGAAGAGTACAAGATTAGAGTCAATGCAATGGTAGCAAGGGCACAAAAG
ACACCTGAAGAAGGTTGGACAATGCAAGATGGTACACCTTGGCCAGGGAATAACACCAGA
GACCACCCCGGCATGATTCAAGTTTTCCTTGGCAACACGGGAGCTCGCGACACAGATGGT
AACGAGCTTCCCCGGCTAGTCTATGTCTCTAGAGAGAAAAGACCTGGCTACCAACATCAC
AAAAAGGCTGGTGCTGAAAATGCCTTGGTGAGAGTTTCTGCAGTTCTCACGAATGCTCCT
TACATCCTCAATCTCGATTGTGATCACTACGTCAACAACAGCAAGGCGGTTAGGGAGGCC
ATGTGCTTCTTGATGGATCCACAAGTTGGTCGAGACGTTTGCTACGTTCAGTTCCCTCAA
CGATTTGATGGTATAGATAAGAGCGATCGATATGCCAATCGCAATATAGTTTTCTTCGAT
GTTAACATGAAAGGGCTAGATGGCATCCAAGGGCCGGTTTACGTGGGAACTGGTTGTGTT
TTCAATAGGCAAGCACTTTACGGATATGGACCTCCATCGATGCCTAGCTTACGCAAAAGT
TCCTCATCATCATGTTCATGGTGTGGCTGCTGCTCTTGCTGTTGTCCATCAAAGAAGAAG
CCCGAGCAGGATTCAACTGAGGTTTACCGGGATGTGAAAAGAGAGGAGCTCAATGCAGCA
ATCTTTAACCTTACTGAGATAGACAACTATGATGAGTATGAAAGGTCAATGCTAATCTCC
CAGACGAGCTTCGAGAAAACTTTCGGCTTGTCTTCTGTGTTCATCGAGTCTACGTTGATG
GAGCACGGTGGAGTGCCCGAATCGGTCAACCCATCAACACTCATCAAGGAGGCAATCCAT
GTTATTGGCTGCAGTTACGAAGAAAAGACCGAGTGGGGCAAAGAGATCGGTTGGATATAT
GGGTCGGTCACGGAGGACATCCTGACCGGATTCCGAATGCACTGTCGTGGATGGAGATCG
ATCTACTGCATGCCTTTACGGCCAGCATTCAAAGGGTCTGCACCAATCAATCTTTCTGAT
AGGTTGCATCAGGTTCTGAGGTGGGCACTTGGTTCGGTCGAAATCTTCTTGAGTAGACAC
TGTCCTCTCTGGTATGGCTTCGGAGGAGGCCGTCTCAAATGGCTCCAAAGGCTTGCATAC
ACCAACACCATTGTTTACCCTTTCACTTCCTTGCCTCTTATCGCCTACTGCTTGATCCCT
GCCATCTGCCTCCTCACCGGCAAATTCATCATCCCCACGTTGTCGAACTTGGCGAGCATG
CTGTTTCTAGGCCTCTTCTTCTCCATCATCCTGACAGCCGTGCTCGAGCTAAGATGGAGC
GGAGTGAGCCTCGAGGACCTATGGAGAAACGAGCAGTTCTGGGTGATAGGAGGAGTCTCG
GCGCATCTCTTTGCGGTATTCCAAGGGTTTTTGAAAATGCTGGCAGGGATAGACACTAAC
TTCACTGTCACGGCAAAGGCTGCAGAGGATGGAGAGTTTGGAGACCTCTACATAGTGAAG
TGGACCACGGTCTTGATCCCTCCCACGACCCTTTTGATCGTGAACATCGTTGGTGTCGTG
GCTGGATTCTCGGACGCTTTGAACAAAGGCTACGAGGCGTGGGGGCCGTTGTTTGGGAAA
GTGTTCTTTGCCCTATGGGTGATCCTCCATCTCTACCCGTTCCTAAAAGGTCTGATGGGT
CGCCAGAACAAGACTCCGACGATTGTGGTGCTTTGGTCTGTGCTTCTGGCTTCCGTGTTC
TCGTTGGTTTGGGTGAAGATCAATCCTTTTGTCAATAAAGTTGATGGCAATGACCTTGCT
GGAACCTGCATCTCTATTGACTGCTGA
>Lus10017383.g|Lus10017383
ATGAATCAGTGTGCTGTTTGTAAGGATGAGTTTGAGAAAGGTGCTGAAGCCAAACAGATG
CCTTGTAAGCATCTCTACCATCGAGATTGTATTGTTCCGTGGCTTGAGTTGCATAATTCT
TGCCCTGTTTGCCGGCTCGAATTGCCAACCGATGATACTGATTATGAGAATGCGAGGCGC
AACGGCGGCGATCAGGGGAATAACCAAGGCCCTGCTGACGCAGGAGGTCGGTCTGGGAGA
AGCTTTAGTATTTCGTTGCCGTGGTCTTTCACCAGGCAGGGTGGTTCCAGCAGTGATGGT
GGAGCTGGTGGTGGTCAAAGTAGTTCTTGA
>Lus10017385.g|Lus10017385
ATGGAGAAGAATTGCAGCAGCACCAATTCCATCGCCAAGCCAGGTGCAGAGGCAGAACCG
AAGCCCAATGACAACACCGCCACCGCCACCGTCATCAGAGAACATGAGCTGCCCCTTACC
AAGGAACCGCCTAATGTCTCAGTTGCCTTAACGAATGGAGAAGCAGCTCCTTTAACGAAT
GGAGTACAAGATGTTGATGATGATGATGAAGACGAAGAAGGAGGAAGCGACATGGTGGAT
GACGACGAAGAGGAAGAAGAGGAGCAGGGGGATGCTCCTGCTCGCAACTCTCCAGCGAGA
ACTCCTTTCACTAATCTGAGCCAGATGGATGCTGACCTTGCTCTTGCCCGCACCCTCCAA
GAACAGGAAAGGGCATACATGATGTTAAGTCGCGTATCAATGAGCATGAATGAGGAGACT
GATTGGGTAGGGGCAAGCTATGGTGAAGACGATGATGATTTCGACGACCCTGATGATGTC
ACAGATGAAGATGAGTTTGATGAGGAGGGATATGGTGAAAGTGAGGGTGAGGATGGTGTG
GATGCATTCGATGTGCATGCTCATGCTAATGATGAAGATGATAACCATAATGATGACGCT
CCTGACCTTGGAGATGACGCTGCCGCTTTTTCGAGTGATGAGGCTTATGCTAGAGCTTTA
CAGGATGCTGAAGAAAGAGAAATGGCTGCTAGACTATTTGCCCTTGCCGGGATAAATGAA
AGGGGAGTTGAATTTGTTGAACATCATGGTGGTCATTCTCAGGATACATGGGAGGAAGTT
GATCCAGACGAACTTTCTTATGAGGAGCTGCTTGCTCTGGGAGAAGTAGTTGGGACAGAA
AGCAGAGGGCTCTCTGAAGATACAATTGCCAACCTCCCTAGTGTGAACTACAAAACTGGA
AGCAATCAGAGTGGAACTAGCGATTCCTGCGTAATATGCCGGTTGGATTTTGAGGATGAA
GAGGCCGTCACGGTGCTCTCATGCAAACATTCGTACCATGCAGAGTGCATCAACAATTGG
TTGAAAATAAACAAGGTGTGCCCGGTATGCAGTGCAGAGGTTTCGACATCTGGAGGAAGC
CAGGCGTCGTCCTAG
>Lus10020655.g|Lus10020655
ATGGGATTGGGGAATAGTGAAAATGAATTGCTTGTCGACGACGGAGACGACGGTGGAGGA
GGTCGAGGTGGGTATGGGAAGTCTTTGGCTGCTGTTTCGTGTTCGATTTGTCTGGAGGGT
GTGACGGATACAGGGGATCGATCGTGGGCTAAGCTTCAATGCGGGCACCAATTCCATCTG
GATTGCATTGGTTCAGCATTCAATATAAAGGGGGCAATGCAATGCCCTAACTGTCGTAAA
ATCGAGAAAGGCCAATGGCTCTATGCGAATGGTTGTCGATCGCTCCCTGAGATCAACATG
GATGACTGGACCCATGATGAGGAAGTTTACTATAGCGTCTCCGAAGTGTCCCTTGGAGTT
CATTATTGTCCTTTTAGTGGTAGCATGGCTAGACTACCTTCATCATTTGAGGAAGGGGAG
TTCCCACCACATCCATATCACGATCTGCTCGGCCAACCTGCTGTGTTTGCTGAACATACG
GCTGCTATATCATCCGCAAGTCACTCTTGCCCCTATGTTGCTTACTTTGGACCGGTCCAC
CCTTCGTCTTCAAGCTCCAGTGCCAGCGTTTCAGACGTTTCTAATTTCACCGGTCACTGG
AACACTCCTCCATCCGACATGGCAAGTTCGTATGGCTTCCCCGCTGTGGATCTTCATTAT
CACAGCTGGGCGGAGCAGCATCACTCCCCTCCATTTTCCACGACAAGCAGTCGCATTGGT
GGAGGTGTTGATCAGCCTTCCCTCCCTCCCAACACTCAAAGAACAGCTCGAAACAGTATC
GGTCATCAGAGAGGAGGAGGATCGTTCATGCCCTTCTTCGTAAGCCCCAGTTCCGGGAGC
TCGGTCCTTCCCACAGGTACTCCGACTTATCAAGGAAGCAATGCTAGGGCACGGGATCGA
GTCCAGGCTCTTCAGGATTACTACCAGCAGCAGCAGCCGGGCAGTCCCCCGACCATACCG
ATACGAAGACCGAGCAGCCATAGGGGAGCAATAGCCTCGTCATCCGACCAGTCTGGGTTC
TACTTCGTCCCTTCGGGGCGTAGTAGCAGCAATAACTACCAAGAAGCGGAGAATGTAGCT
TCTCGTGCAAGGTTTCGGGCAGAGAGAGATTCTAGTTGGGGGGTTGCGTACCATCAAGGC
AGTGGATCGGAGACGGGAATCAGATCCGGTAGCTACCGTCAGAGGCATCACGGGTCAGAA
AGGGCGTCGCAGAACCGTCCGTAG
>Lus10024124.g|Lus10024124
ATGTCCTCAGCCGAACCACCGGTGTCGGCTACCGGTGTCGGCCTCGGTTACGGAATCGCC
ATCGCCGTCAGCTTCCTCGTCCTCATCTCCACAATCATGCTCGCTTCTTACATCTGCGTG
CGCCTCAAGATTAGTAGCAGCAGCAGCGGAAGCACCACCAGTCACCACTTGGACGACCAG
GACGTTATCGTCCATAATTACCGATACCAGCTCCACCACCAGCTCCGCCGCGACAACTCT
TCCTCCGAACTGGCGCCGGAGGCTGTGGCTGGGCTGGATCCGACCGCAATCAACTCGCTG
CCCAAGATTGTGGTGGGAGAGAGTAGGCGCATTCCCAGGCCCAACAACGGCCCATGTTCC
ATCTGCTTGGCTGACTACCGGGCTAATGACACGCTGCGCTGCATACCAGACTGCAACCAC
TGCTTCCATGCCGATTGCGTCGACGAGTGGCTCAGGGTGACCGCCACGTGTCCTTTGTGT
CGGGTTTCGCCGGCTCCGACTCCCGTGGCTTCTCCGTTGTCGGAGCTGGTGCCGTTGGCG
GTTCATGTGGCTAGGTAA
>Lus10024057.g|Lus10024057
ATGGCGAACTCGGAATCGGACGAGCCAGAAAAGAAGAGGCCTCACTTGAATCCTCCTCTA
TCGCCAGCCATGTCTCCTAATTACAGCACTTTTCCAGCCAATAATCAAACCGTTGATGTT
GCGGTTCTCCATCCCCAGAATCAAAAGCTTGTTCAGCAATTAGATGTTCAAAAGCGTGAA
TTGCGTCATCTTGAAGCTAAAATTGAGGAACTCAAAGTTAATCAGGCTTCATATGATGAC
ATTCTCATCACGGCAAACCAAGCGTCGAATGAGTTAGTGGATGATTTGATCCTACTCACT
ATACGAGTTGGTGGAAGACCGAATTTGTTACAAACTTTAGATGATGCAGAAGAAACTCGA
GGCATGATTCCATCTTGTCCTGCCGATGAAATGTTCCTTTGTAGATTTTTGGGAAAAGAT
TCACTTAAAGACAGTGGGAATGATGGAGTCGCTGCTTATACTCGTGAAATCCTTGCTTCA
CGCCACTCCTTCACTATTGGGTTGATGGAGTCTTTGGAGACCACTATTGATACTCAGAGG
ATGGAGAGTGAGACAATAAAACAGGCTTTGGATGGAAATCTATCCACAGAAGATGCCATC
ATTCAGCTGTCAAGGCTTGATGATATGATGAGAGAAGAAGCAAAGAATCTGCATGAGGTG
ATTGATAATCTCCACATGAAGCATGAAGAATACTTGGACGGAATCCAGAATTACATAAGC
ACCCATTCAACAGAACAATCTGAGATTTCACGTGTTTCAGGCGACCTGGAGGAATGTTTG
GCTGAATTAGAAGATAGCCGGAGAAAGTTGATTGATCTTGAGATGCAAAAAGATAAGGCA
GCTGCACTACATGGTCCAGTTCCAAGTGCTGCAAATGGAACCTTGTCCCCGGAGAAGTTA
ATGGATAGATCTAAGGGGTTGCGAGAATTGAAAGATGCCATTGAGGAAATGAAGGTGATA
GCCGCTGACCGTCTTTCTGAGCTTCAAGATGCAGAGGATGAAAATAAGATTTTATCAGAA
CATTTGGAAGTTCTTCAGAATGAGCTCAAGGATAATAAACATATCAGCTCGTCCCGTCTC
TATAACTTAGTGAACGATCAGCTTCAACACTGGAATGCTGAGGTGGAGCGTTATAAAGTT
CAGCTGGAAGTTTTGCAGGCTGATAGGTCTTCAATTGTCAGATGGGAGAAAGAAGCAAAA
ATAAAGTTGGAGTCAACTGACTTAGCTAGAAATTCCATCGACAGTCCCGATTCTAGAATT
CAAGTGCTGGAAGTCCAGCTGCAGACGTGTAAAATTGAAAAAAATGATCTTGAGATCAAA
ATGGAAGAAGCCGTCCAGGATTCTGGGAGAAAGGACATTAAAGCAGAATTCCGTGTAATG
GCCTCAGCGCTATCCAAGGAGATGGGTATAATGGAAGCCCAATTGAATCGATGGAAGCAT
ACATCAGATGAAGCAATTTCTTTGCGAGAGAAATCCCAATCACAGCAATCTTTGTTAACT
GAAAAGACGATAGTGGACGTGTTTGGGCAGGAAGACTCTGGTACTAGAGATATCAATGAA
ATTAAAGAATCTAAGCGAAGGGCTCTTGCCCAAGTTGAAACTCTACAAAGTGCTTTGGAT
GAACATCCTCTTCAGTTGAGAGTTAAAGCAGCTAAGGAGGCTGAGATGGCATGCCAACAA
AGACTTACTGCTACTGAAACTGAAATTGTTGAATTGAGGGCCAAATTAGATGCTTCTGAA
AGAGATGTGATGGATCTCAAGGAAGCAATTGCGAGCAAAGACAGGGATGCTGAGGCTTTT
ATTTCTGAAATCGAGACTATTGGTCAAGCTTATGAAGATATGCAGACGCAGAACCAGCAT
CTACTGCAGCAAGTTACAGAAAGGGACGACTACAATATCAAGCTTGTGTCTGACAGTGTG
AAGACGAAGCAATCCCAAAGTGTTCTGCTGGCTGAGAAACAGGCCCTAACAAAACAACTC
CAGCAATTAAATACGTCAATAAAGCAAGTGAAATCAAGGATTTCCCACAGTGCGGAACAA
ATGAAAGCATGTTTTGCGGAGGCAATCCGGAATAATGAAGAAAACAGACATCTGACAATC
ACACTTGAGACTGCACGTTGGGAATCAACGGATGCTGAGAAGGAACAGAAGTGTATCAAG
TATGCTCTTTCTTCTTCGGAAAAGGAATACGAGCAGATCCAAAAGAAGTCGGATGAAGTC
AGGACAGAACTGGAGACTGAAAGATATGAGAGGCAGAAGGTGGAGGAAGAGCTATTGGAG
GTGAAGAATCAGATAGTGGAGCTGACTTCGGAGACAGGTGAAGCAGCGATATTGAAACTC
CAGGATGAAATCAAAGACTGTAAAAGGATCCTAAAGTGTAGCGTGTGCTCGGACAGGCCA
AAGGAAGTGGTAATCGTAAAATGCTACCACCTCTTCTGCAATCCGTGCATCCAGAGGAAT
CTAGAGTTGCGGCACAGGAAATGCCCAGGATGCGGAACAGCTTTCGGACAGAGTGATGTC
CGGTTTGTGAAGATATAA
>Lus10024116.g|Lus10024116
ATGACCCCTGTCTGCCCATTTGTGAAAGCTGCACGTCCTGATGATGCATCGTCTAAGAAA
CAAGGGGAAGCTCAGAACAAACATGGGTCTGAGCATGAAGTGAAGGCAAAGAAAGATGTG
GGCGATTCTGCCAGCGTCTCTCCTAAATGTCCCTTTGGATACGATTCCCAGACCTTTAAA
TTGGGCCCTCTTAGTTGCATGATATGCCAAGCACTTCTGTTTGACTGTGCCAAGTGCATT
CCTTGTTCTCACGTCTTTTGCAAAGTATGCGTCTCCCGCTTTAAGGACTGTCCTTTATGT
GGAGCTGATATTGAGAAGATTGAAGCTGACACCAACCTTCAAAGTGTAGTTGATCGCTTT
ATTGATGGTCATGCTAGAATCAAGAGGTCTAATCTTGATTCAGATAAAGATGCAAATGCA
GATACAAAGGTGACTTATGCGGATGTATCTTTGGAGAGAGGTGCTTTCCTGGTCCAGCAG
GCTATGAGGGCATTTCGTGCTCAGAATGTGGAAAGTGCCAAGTCAAGACTCTGTGTATGT
GTTGATGACATCCGGGGGCAGATTGAAACAATGGGCAACACAGACGAATTGTGCTCCCAG
CTTGGAGCAGTTCTAGGAACACTCGGTGACTGCTGTCGGGCAACAGGGGATGCTACTTCT
GCAATTGGTTATTTTGAAGAGAGTGTTGAATTCCTTTCAAAACTGCCCACGGAGAATCTG
GAGATCACACACACTCTTTCTGTCTCTCTGAACAAAATTGGAGATCTGAAGTATTATGCT
GGAGACATGGAAGCTGCAAGATCTTACTATCTACGCTCACTTAATGTGCGTCGTGATACC
ATGAAACATCATCCTAAGGTTCCGTCCCAGACCGTAGATGTAGCTGTTTCCCTTGCAAAG
GTTGCGGATGTCGATAGAAGCATAGGCAATGAAGACGCAGCAGGTGACAGGTTTCAAGAA
GCCATTAAATTGTTGGAGTCCTTGACATTAAAACCCGAAGAAGTTGGTCTTGAGCAAAGG
CGTTTGTCCGTACTAGAGTTTCTCAACAGCCAACAAGGGAAGGAGCAAGCTTCATGA
>Lus10024135.g|Lus10024135
ATGAAGGTCCCTTGCTGCTCAGTTTGCCAGAATCGATACAATGATGAAGAGAGAGTTCCT
CTGTTGCTTCAGTGCGGACATGGATTTTGCAAGGAATGCTTGTCCAAGATGTTCTCTGCT
TCCCAGGACACAACCCTCGTCTGCCCTCGCTGCCGCCATGTCTCCGTTGTTGGAAACTCG
GTTCACGCCTTGCGGAAGAACTATGCCGTCCTTGCGCTTCTTCACTCTCCTTCATCAGCT
GCCATGGCATCCAATTTCGATTACACGGATGACGAGGACGATGATGAGGATGAGCGAGGG
AACGATGAGGAAAATGAAGCGGAGAGGTGCAGCAGAGGCTCTCACGCCTCCAGCTCCGGA
ACTTGCGGGAGGGTGATTGAAGTCGGGGTTCATCAGGAAGTGAAATTGGTTAAGAAGATT
GGGGAAGGGCGGAGGGCCGGAGCGGAGACTTGGTCGGCGGTGATTGCCAGCAGTGCGGTG
GCCGGCAAGTGTAGACATCGGGTAGCTGTGAAGAAAGTTGAGGTTGGGGAAGGGGTGGAA
GTGGAGTGGGTGCAAGCTCAGCTGGAAAACTTGCGGCGTGCTTCAATGTGGTGTAGAAAC
GTGTGTACTTTCCATGGTGTTGTGAAAGTGGATGGATGTTTAGGGCTTGTAATGGATAAG
TATTGTGGCTCTGTTCAGTCTGAGATGCAGCAGAATGAAGGAAGGCTCACCCTGGAGCAA
ATTCTGAGGTTTCGTGTTAAGCCATTTTGTGTTCTTTAA
>Lus10019075.g|Lus10019075
ATGGCCGGAGAATCGCAGAGGCCTTCCTCTGTCACTGCTGTCCCTTTGGAAGGTCTCGAC
GACGTTGAGGATTACATTCGAGCACCCGAAGGAGATGGATCACTGACTTGGGATCGATTT
AATCATGTGTTTGATCTTGTGATGAATGGGAACCAGGCTTTCCGAGATAACCGTTTTGAG
GAGGACCTAGGATTTAAGCTGGTTTATTACATTGTCAACAAGGCGAGACACATTCTTGAT
TCACTGCTAATGTCATTTCTTGTGCAAATTCCATCAATTGCTACTCTAGAGCCAACAACA
TCAAACCGAATGATCCCGTCATTCTTGGCAATCGAAGTGCTGCTTATTGCAGTATTAATC
TGTGCTTTGCTGCACATTGCAACTATCATCTTCCTTCCAACCAGGGTTAGTGAATACCTC
AAACAGAGACCTGCATCTGCTTCTGAATATAGGCCATTGAATGGGCTGGATCCTACTATA
CATGCTGAACTGGCACTTAAGGATGCTGAAAAGGTGTTCAACATTAGGAAGAATTCAGTG
AAGTCGTACATTTTAAAGGCTGGTGCCCTTGTGTTGTTGGAGAAGTATGAGTTGGCCCAC
GATGTTGTTCTATCTGGTCTTGAGGTCGATCCCTCAAGCAATCCCCTCCGAGATTATCGT
CAGAATTTGGAGAGAATGGTAGCTGCTACAATCAAAAGATCCTCTGCAAAGCCTGAACGC
AGTGATGATTTTGATTGCACTCTTTGCTTGAAGTTACTCTTTGAGCCCGTAACAACTCCT
TGTGGTCATTCTTTTTGCCGCTCGTGTCTTTTCCAGTCCATGGATCGTGGCAATAAATGT
CCATTGTGCCGAACAGTCCTTTTCGTCGGTCCTCGAACTTGTGCAGTCAGTGTGACATTG
AACAACATTATACAGAAGACTTTCCCTGTGGAATATGCTGAAAGGAAGTCCGAGAATGAC
AGTTTGACCAACCTTGGTGTTGATTTGATTCCTCTTTTTGTGATGGATGTTGTCATACCA
TGCCAAAAGTTTCCACTTCATATATTTGAGCCTCGGTACAGATTAATGGTAAGAAGGATC
ATGGAAGGGAACCGTCGAATGGGAATGGTTATTGTTGATCCTCTTACAGGTGTATTGGCT
GATTATGCTTGTGAAGTGGAAATTACTGAGTGCGAGCCACTTCCAGACGGGAGATTCTAT
CTAGAGATTGAAAGTCGTCGTAGATTTCGAGTTCTTCGGTCTTGGGATCAAGATGGATAT
CGTGTTGCAGAGGTTGAGTGGGTCCAAGATCATAAGCCACAACAACCAGAGGAAAAACTA
CAAGAATTGACAAATAATGCTGCAGAATACACAAGCTCCTGGTTACAGAAAGCGAGGGAA
GCTGCAAGACAAGGACATGAATTTAGTAATAAAAAGCTTGCTTCTTTAGCAGATCGAAGA
AAACTCGAGAAACTTCTCAACGTTGAATCAATGATGCCAGCAACAACCGATCCTGAGCGT
TTTAGCTTCTGGCTAGCTACACTATCGGATAGGAGACCTAATGAAAAGTTGGAACTTCTT
CGCTTAACGGATACAGCAGAGGTACGCCTTTTGCAACTTCATGTGCTTAGAAACCTATAT
ACAGATTGTAGCACTGACTGGGGGTTGTTTTGCTGCACAGAGAATAAGAAGGGGACTGGT
ATATTTGAAAGCAGCAGAACAAGGTTGCAGGGTGCAGTAATGGCGGTTTAG
>Lus10019150.g|Lus10019150
ATGTCGAAATTCTTCAATCTGATCTCCACCCAACTCCAACAGGTTCTGGAATTCTTGAAT
TCCAATCCCAGACAGCTCGGAAGAAATTCCGAAATGGGAAAACAGAGTTCATCTGGCCTC
TGCCACTACTGCTACTACAGCGGCGGCAGCAACAACTCAGAATTACAAGACTGCTCAATC
TGTCTGGCCAAGATCCAGCAACGGGAACAAGTTACCAAATTGAGGTGCACCCATTTGTTC
CACAGAGCTTGCTTGGACCGATGGTTCGGATCATCCGGCTTGACTTGCCCCCTTTGCCGG
GACAACTTGGCTCTCACCGCTGCCGCCGCCGACGGCGGAGGAGTTCATGTCTTGGAGCTG
CGGTTCGTGAGTGCTACTAGTTTGCGATCCTCGGACGACCGGGACTCCCTTTGGTTACGA
TGA
>Lus10019102.g|Lus10019102
ATGAGTGATCATCTGGACTCGGGTGTTGATCGTAATATTGCACCTGAGAATGGACAAGTA
GGACAAGGTGCTGATGTACTTCCATCTTCTGGGGATTGCTCTTCTTCTCAGCCTGTTGAG
AAACCCACTTGTTTTATTGGCATCGAGCGAGAGGGAGAACATGATCTATGCGATGAAAAT
GAGCCACTTATTCAGACAGTAGAATGCAGAATTTGCCAGGAGGAAGATAGCCTGGTGAAT
TTGGAGGTTCCATGTGCTTGTAGTGGTAGCTTGAAGTATGCTCATAGGAAATGTGTTCAG
CGATGGTGCAACGAAAAAGGAGACATCAATTGTGAGATATGTCGCATGCCTTACCAATCT
GGATATACTGCACCACCACCACAGCCAGAAGACTGTGCAATTGATATGGGCAGTGACGGT
TGGACAATTAATGGCGGTCCTTTAGATCTGAACGATCCTAGAATTTTGGCAATGGCTGCT
GCTGAACGCCATCTTCTAGAGGCCGAGTATGATGAGTATGCTGATGGTAGTGCAAGCGGG
GCTGCGTTTTGTCGTTCTGCTGCTTTAATTCTGATGGCTCTTCTACTGTTGAGGCATGCT
ATGTCCATCAACGATTCAGACGGTGATGATGATGTCTCTACAGTTTTCTCCCTTTTCTTG
CTTAGAGCTGCTGGCTTTCTTCTGCCATGTTATATAATGGCTTGGGCCATCAGTATCCTT
CAACGTAGAAGGCAAAGGCAGGAAGCAGATGCACTTGCAGCATCAGAAGTGGCCTTTATG
ATACAGGCTGGCCAGCATCGTGGCTTGCATTTCACGGTGGCGCCTGGTCCTCCCGTAGTA
ACTTCACAACAAGCAGCATCTCCGCACCTACCAGTTTGA
>Lus10020145.g|Lus10020145
ATGGATGACTACTCCAGTAAGAGAGGGCCTGACGGCCTTTTGGTCTCTAGGAAAGGTTCT
TCAGCTGTTCTACGAGACACTGTAAATAACAAAGATCGCAATGGTCAGTTTTGCACTCGA
ATTGGCTGCAGTGGAAGAATGAACTCTGCAAAAGGTACACAACTCAACAACTCTGGCAAA
GCCCAATCCCCAAGGACATCTGTTCGGTCTTCCTCTAGTGGGAAGGAAATCATTGGAAGT
TCCTCCAGGACTTATTCAGCAGTTAACAGTGCTAGGAAATCCTTCCCCGAATCATCCCGG
AAGAAATCATCTTCCCAGGTAGAACCGGATTCTTCTGAGAGTGCTAACACTCAGGATGAG
CCTGATGTTCCGGAACTTGAATGTACCTCCAGGAAGCTACATAAAGGAAACCATTCTGCT
TCTATTGGCACACACAAACTTGAGGTAGCCTCTACGCAAATGGGAAGCTCAAGACTAGCA
TCAAGTACAGGGTCCCGTGGAGATTTTAATCAGAAGTCAATATCAGGCAATCCACATACT
ATAGCTAGCTCTTCTACTTCTCTGTCATCAAAGAGCACAGTCCAAGGAAGACGGTCAAAT
ATGAGCAAGAATGGTCTAAGGACTTTTAGGTGCAATTCAGTGTCTGATGTTGTGTCTTCA
AGTTCACCATCACCAGACTTGAACCTTAACAAAAAGGATGCAGTAAAGAAAAGAACCTCG
ATTGGAGAGAGTAGTACTGCTGGCAAGGGGAAAAGGATAACTGGCTCAGCTCCACTAGGG
CAGAGTTCTACTCTAAATTCTGGGGTCTCCATTTCGGATTCACGGGCCAGAAGTGGACCT
CCTATCAGGGATAATCCTGTGCCGTCTGTTAGGACTAGAAGATCTGTAAATAGTTACAAT
TACAACAGAGCTCAAGGGACTAGAAACAATACATCTGTAAGCGAGACCCTTGCTGTGGTT
TCAGAAGTTCCGCAACATGACCAGAGCATTGATCTGAGTAGCCTTACTTCATCCCAGCAG
TTTTTTGTGGAACCCTCCCTAGGGCACCCTTCTTATAGTCGGCCTGGAAGTAGCAGTGGA
AGCGCTCGAGGTATCCGTCCATCTAGTCCTGCAGGAATAAGCAATATGAGGTCCTTATTG
AACAGGGAGAATTTCAGACGCTACAACATGGATGGGATAGCTGAGGAACTACTGGCTTTA
GAGGACAGAATGGGTACTGTGAGTACAGCAGTGAAGGAGGACGAGTTGTCAGAATGTGTC
AAGACTGGAATCTATCAGTCAGTATCCACAGAGGACTCATCTAGGAACATGAGTTCAGAT
ATGGAGGATATGAAATGCAGTATTTGCCAAGAGGAGTATGCGGATGAAGAAGAGTTGGGG
CGGTTACGATGCGAGCATAAGTATCACTTGAACTGCATACAGCAATGGTTAAGGGTGAAG
AACTGGTGCCCAGTTTGTAAGACGTCAGCAGTGTCCGAGCTTTCATCATCACACTCTTGA

>Lus10020229.g|Lus10020229
ATGGAATCGGAAGATGAATTCGATATGCAAGACGCTGCCGAATCGGCCGAAGACGATTTT
TACAGCGGTGGAGATGATGGGTTCGATTCCGACGACGCCGACGTTGCTGATTACGAGTTT
ATCAGCAATGATTCCGATGATTCCGATGACCTCATTTCCCATCGCCACCAGCAAAACTAT
ACGATTTTGAGCGAAGCTGATATTTGCCGCCGTCAGGACGATGATGTGGCCAGAATAGCA
ACGGTGCTCTCCATTTCTAAGGTTTCTGCCAGCATCCTCCTACGATATTATAACTGGAGT
GTTAGTAAAGTGAATGATGCATGGTTTGCTGACGAAGAGAAAGTCCGTAAGGCTGTAGGC
TTACTGGAAGAAGCTGCTGTTACATTTCCTGATGGAAAAGAAATGACTTGTGGGATTTGT
TTTGAAACCTATCCATGTGACAAGCTGCATGCAGCTGCTTGTGGTCATCCCTTTTGTAGC
TCTTGCTGGGCAGGTTATATTGGTACTTCCATTAACGATGGCCCTGGGTGTTTGATGTTG
CGATGCCCTGATCCATCTTGTGCCGCTGCTGTTGGTCAAGATATGATAAATGCATTGGCT
GCTAAGGAAGATAAGGAGAAATATAATCGTTACTTCATCAGATCTTACATTGAGGACAAC
AGGAAGACCAAATGGTGTCCTGCTCCAGGGTGTGATTATGCTGTCGATTTTATTGTCGGC
AGTGCTAGCTATGATGTTTCTTGTGGCTGTTCATATAGCTTTTGCTGGAACTGTACTGAG
GAAGCTCACAGACCTGTTGACTGTGGAACTGTAGGCAAGTGGATACTGAAAAACAGTGCT
GAATCTGAAAACATGAACTGGATATTAGCTAATTCTAAGCCTTGCCCAAAGTGCAAACGG
CCAATTGAGAAGAACCAAGGCTGTATGCACATTACCTGCACTCCTCCTTGTAAATTTGAA
TTTTGCTGGCTTTGCCTTGGTGCTTGGTCAGAACACGGGGAGAGGACTGGTGGGTTCTAT
GCATTTAACCGTTATGAAACAGCAAAACAAGAGGGAGCGTATGATGATGCTGAGAAGCGA
AGAGTGATGGCAAAAAATTCTCTGGAGAGGTATACCCATTATTACGAACGATGGGCAACT
AATCAATCAGTAAGTCTGATCTGTGGACCATTCAGTGTGCAAGTCTCAGGTTATGTTGGA
TTCTTTGATGTTGGTCCTTTCTCGAGGAATGCTTCTCTATTTGGGGTTTGTTTGATGAGA
ATAATCAAAATATCTGTTAGAAGTCTTTTTGAGGTTTATGTCGGGGTCACTCGTGGGAAC
TCCGTAGGAAATACTTCTGTTATTCTTTCTCGGCAAAAAGCTATGGCAGACCTACAGCAG
ATGCAAACTGTGCATCTGGAGAAGCTGAGTGACAATCAGTGCCAACCTGAATCCCAGTTG
AAGTTTATTACTGAGGCATGGTTGCAGATAGTTGAATGTCGCCGAGTTTTGAAGTGGACA
TATGCGTATGGTTATTATTTACCTGAACACGAGCATGCTAAGAGGCAGTTTTTTGAGTAT
CTGCAAGGCGAGGCAGAGTCTGGTTTAGAGAGACTGCATCAATGTGCAGAGAAGGAGCTT
CAAGTGTACCTGAATTCCGAGGGCCCTTCAAAAGACTTCAATGAGTTCCGCACCAAACTT
GCCGGATTGACTAGTGTGACTAGGAACTACTTTGAGAATCTAGTGCGTGCTTTAGAGAAT
GGTCTATCAGATGTGGACGCTCATGGGACCACCAGCAGAACAGGAAGCTCAAAAGGCATA
GGTGGGAGTAGTAAGGGAAGAGGAGGCAAAGGCAAGGGGTCTACATCTAGATCGTCAAGT
GGCCCGAGTAGAGGTATCGATGATTCAACTCACTGGTCCTGTGAACACTGCACCTATGCT
AACATAAAATCGGCCACCATATGTGCAATGTGCCAGCAACGTCGTTAG
>Lus10016195.g|Lus10016195
ATGGAGGAGGAAGGTAAGAAAGCTGCAGCGAAGATGACGTCAGCTGCAGCATTTGTGGAA
GGAGGAATCCAGGATGAATGTGAGGATTCTTGTAGCATTTGTCTCGAGGAATTCTCTTCA
AATGATCCTTCAACGCTGACCAAATGCAGGCATGAATATCACCTCCAGTGCATCCTTGAA
TGGTGCCAGAGAAGCTCAGACTGTCCAATGTGTTTGCAGCCAGTTAGCTTGAAAGACCCT
TCGAGTCAAGAACTATTTGAAGCAGTGGAGCAAGAGAGGAAAATCAGGACTACTGCTATT
CGAACTCCCACTGTGTTTCGCCATCCAACTTTCGGAGACTTTGATTTGCAGCATGTTGGT
TCAAGTAATGCTGCTCGACTCGAAGCACGAATTCTCCAGCACTTGGCTGCCGCAGCAGCC
ATGGGGAGAACTCACTTTGGTAGTGGTAGAAGGGAAAGCCACAGAAGTAGTCATAGTAGG
TCTGCTGCTGCAGCAACTCAACATCGCCCACACTTGTTGGTATTCTCAAATGCAACATCT
TCTGGACAAGTTGGACGAGAAAGTGAGCCAGCTGCCATCAATGGAGCTACTCCATCCACC
CCTCTGGCAGGCTCCGGGGATGATGACTCCTCGCCACATCATGATCGCAGTGCGTATGCT
CTCAGGCCTACGTTTCGTTCCTTGAATGAACGGATTACTCGAAGTCCTGATACAGCAGGG
CCATCAGAGTCGTTTTCGGAGTCTTTAAAAACCAGACTCAGTTCATTGTCAATGAGGTAC
AGAGAATCATTCTCAAGAAGCACAAGAGGGTGGACAGATAGGTTCTTCTCCAGAAGCAAC
TCAATGTCAGGTATTGGCTCCGAAGTACAAAGAGAAGTAGATGCTGGACCTGATGGCTCC
GATTCGCCACCTTCTGCTGCTGCTGCAACTTCAGCCACCACTTAA
>Lus10016255.g|Lus10016255
ATGGGGGAGGAAGCACCTGATGCAATGAACCTCGACTTGAATCTTGGTCCTGGTCCTGAC
TCGGAAGCAGCTTCTTTACCTAGTGAAGGTGTGAACTTGGTCGATTGGATTACCGATGAA
CCGATGAATGAGGACCCGATCCAAAGAATTAGGGAAGGTTTAAGAGTTCGAGCTAGGCAA
CGATGGAGGTGGCGACAAGTCCAGTTCCCGCACGAGAGGCAAACTCAGCTTTCCGTGGAG
TTAAATCAGTTGATCGGCGATTCCGGAAGTCTGGGGGGCTTACAGGCTGGCGAGGGTAGT
GTAGCAGCGGAAGCACGGACGAACGAAGAAGAGACTAAAATGTGTGAAAATAACGGATTT
CTAGAAGATCAAGTGTTGGAGAAGAAGGATGATGTTGAGAAAGGGAATGCCACTGATGGA
GGGAGTTTCTTCGATTGCAATATTTGCTTCGACTTGGCTTCGGATCCGGTTGTTACCTGC
TGCGGCCATCTATTTTGCTGGGCGTGCCTATATAGATGGTTACATATCCATTCGGATGCA
AAAGAATGCCCTGTCTGCAAAGGAGAGGTCACCATCAAGAATGTTACTCCAATATACGGA
CGTGGCAATAAGAATTTACGTCCACCTGAAGAGGACGAGGCTCTCGATATCCCGAGCAGG
CCTCAGGGAAGGCGAGTCGAGAGTCTGAGGCAGACTCTTCAGAGGAATCAGTTTAACTTC
CCAATGGAAGAGGTGATTCGACGCCTCGGAAGTAGGCTCGAGTTGATGCAAGAGTTGGCT
CCATCGTCTCAAGAACCGAGTGCTGGTCGTGCCGCTGTGGATAGGGATTCGTTTCTTAAT
AGGATAATGACACTTAGGGGATTGCGTGCCGAGCAGAGTTCAGTTCCAAATCCTAACGAG
ATAGTGGACTCGACACAAAGCGGAACGAGCAGTCCAGAGGGAGGGAGAGCCCGCCGGATT
CATTCTTCTTTGTTGCTCCGGAGGTCCCAAGCACATACTCATAGCCATAGGCCTTCAGCT
CACACTATGCTTTCAACGGTGTTGACTAATTCAGATAGAATGGTTGACCTTCTCTTGAAC
AATACAATGACAAGGAATCAGGACCAAGCTGTCGACGACAGGGATTCTTTCTCCAGCATT
GCTGCAGTTATAAACTCGGAGAGTCAAATGGATACTGCTGTAGAAATCGATTCCATGGTC
TCTCTTTCAACGTCCTCTTCCAGGAGAAGAAACGATAGCTCGAGAGCCTCCGATGTTGAC
AGCGGGGATTCTCGTGCTCCTAGGAGGAGGAGGTTAAATTAA
>Lus10026941.g|Lus10026941
ATGGATGACTACTCCAGTAAGAGGCCTGACGGCCTTTTGGTCTCTAGGAAAGGTTCTTTG
GCTGTTCTACGAGACACTGTCAATAACAAAGATCGCAATGGTCAGTTTTGCACTCGAATT
GGCTGCAGTGGAAGAATGAACTCTGCAAAAGGTACACAACTCAACAACTCTGGCAAAGCC
CAATCCTCAAGGACATCTGTTCGGTCTTCCTCTAGTGGAAAGGAAATCATTGGAAGTTCC
TCCAGGACTTATTCACCAGTTAACAGTGCTAGGAAATCCTTCCCCGAATCCCGGAAGAAA
TCATCTTCCCAGGTAGAACCGGATTCTTCTGAGAGTGCTAGCACTCAGGATGAGCCTGAT
GTTCAGGAACTTGAATGTACCTCCAGGAAGCTACATAAAGGAAATCATCCTGCTTCTATT
GACACACACAAACTTGAGGTAGCCTCTAAGCAAATGGGAAGCTCAAGACTAAGTACATGT
TCCCATGGAGATTTTAATCAGAAGTCAATATCAGGCAATCCACATACTATAGGTAGTAGC
TCTTCTACTTCTCTGTCATCAAAGAGCACAGTCCAAGGAAGACGGTCAAATGTGAGCAAG
AATGGTCTAAAGAATTTTAGGTGCAATTCGGTGTCCGATGTTGTGTCTTCAAGTTCAACA
TCACCAGACTCGAACGTTATGAAAAAGGATGCATTAAAGAAAAGAGCCTCGATTGGAGAG
AGTAGTACCACTGGCAGGGGGAAAAGGATGACTGGCTCAGCTCCACCAGGGGAAAAGAAT
TCTGGTGTCTCCATTTTGGATTCACGGGCCAGAAGTGGACCTCCTATCAGGGATAATCCC
GTGTCGTCTGTTAGGACTAGAAGATCTGTAAATAGTTACAATTACAACAGAGCTCAAGGG
ACTAGAAACAATATATCTGTAAGCGAGACCCTTGCTGTGGTTTCTGAAGTTCCGCAACAT
GATCAGAGCACTGATCTGAGTAGCCCTACTTCATCGCAGCAGTTTTTTGTGGAACCCTCC
CTAGGGCGTCCTTCTTATAGTCGGTCTGGCAGTAGCAGTGGAAGCACTCAAGGTATCCGG
CCATCTAGTCCTGCAGAAATAAGCAACATGAGGTCCTTATTGAACAGGGAGAATTTCAGA
CGCTACAACATGGATGGGATAGCTGAGGTACTATTGGCACTTGAGAGGATTGAACAACAA
GATGAAGACCTAACATATGAGGAACTATTGGCTTTAGAGGACAGAATGGGTACTGTGAGT
ACAGCAGTGAAGGAGGACGAGTTGTCAGAATGCGTCAAGACTGGCATCTATCAGTCAGTA
TCCACAGAGGACTCATTTAGGAACATGAGTTCAGATATGGAGGATATGAAATGCAGTATC
TGCCAAGAGGAGTATGCGAATGAAGAGGAGTTGGGGGGGTTACGATGCGAGCATAAGTAT
CATTTGAACTGCATACAGCAATGGTTAAGGGTGAAGAACTGGTGCCCAGTTTGTAAGACG
TCAGCAGTGTCAGAGCCTTCCTCATCACACACTGACTCTTGA
>Lus10026856.g|Lus10026856
ATGGAATCGGAAGATGAATTTGATATGCAAGACGCTGCCGAATCGGCCGAAGACGATTTT
TACAGCGGCGGAGATGATGGGTTCGATTCCGACGACGCCGACGTTGCTGATTACGAGTTT
ATCAGCAATGATTCCGATGATTCCGATGACCTCATTTCCCATCGCCACCAGCAAAACTAT
ACGATTTTGAGCGAAGCTGATATTCGCCGCCGTCAGGACGATGATGTGGCCAGAATAGCT
ACGGTGCTCTCCATTTCTAAGGTTGCTGCCAGTATCCTCCTACGATATTATAACTGGAGT
GTTAGTAAAGTGAATGATGCATGGTTTGCTGACGAAGAGAAAGTTCGTAAGGCTGTAGGC
TTACTGGAAGAAGCTGCTGTTACATTTCCTGATGGAAGAGAAATGACTTGTGGGATTTGT
TTTGAAACCTATCCATGTGACAAGCTGCATGCAGCTGCTTGTGGTCATCCCTTTTGTAGC
TCTTGCTGGGCAGGTTATACTGGTACTGCCATTAACGATGGCCCTGGGTGTTTGATGTTG
CGATGTCCTGATCCATCTTGTGCCGCTGCTGTTGGTCAAGATATGATAAATGCATTGGCT
GCTAAGGAAGATAAGGAGAAATATAATCGTTACTTCATTAGATCTTACATTGAGGACAAC
AGGAAGACCAAATGGTGTCCTGCTCCAGGATGTGATTATGCTGTCGATTTTATTGTTGGC
AGTGCTAGCTATGATGTTTCTTGCGGCTGTTCATATAGCTTTTGCTGGAATTGTACTGAG
GAAGCTCACAGACCTGTTGACTGTGGAACTGTAGCCAAGTGGATACTGAAAAACAGTGCT
GAATCTGAAAACATGAACTGGATATTAGCTAATTCTAAGCCTTGCCCAAAGTGCAAACGT
CCAATCGAGAAGAACCAAGGCTGTATGCATATTACCTGCACTCCTCCTTGTAAATTTGAA
TTTTGCTGGCTTTGCCTTGGTGCTTGGTCAGAACACGGGGAGAGGACTGGTGGTTTCTAT
GCGTGTAACCGTTATGAAACAGCAAAACAAGAGGGAGCGTATGATGATGCTGAGAAGCGA
AGAGAGATGGCTAAAAACTCTCTGGAGAGGTATACCCACTATTACGAACGATGGGCAACT
AATCAATCATCTCGGCAAAAAGCTATGGCAGACCTGCAGCAGATGCAAACTGTGCATCTG
GAGAAGCTGAGTGACAATCAGTGCCAACCTGAATCCCAGTTGAAGTTTATAACTGAGGCA
TGGTTGCAGATAGTTGAATGTCGCCGAGTTTTGAAGTGGACATATGCATACGGTTATTAT
TTACCTGAACATGAGCATGCTAAGAGGCAGTTTTTTGAGTACCTGCAAGGCGAGGCAGAG
TCTGGTTTAGAGAGACTGCATCAATGTGCAGAGAAGGAGCTTCAAGTGTACCTGAATTCC
GAGGGCCCTTCAAAAGACTTCAATGAGTTCCGCACCAAACTTGCCGGATTGACTAGTGTG
ACTAGGAACTACTTTGAGAATCTAGTGCGTGCTTTAGAGAATGGTCTATCAGATGTGGAC
GCTCATGGGACCACCAGTAGAACAGGAAGCTCAAAAGGCATAGGTGGGAGTAGTAAGGGA
AGAGGAGGCAAAGGCAAGGGGTCCACATCCAGATCGTCAAGTGGGCCAAGTAGAGGTATC
GACGATTCAACTCACTGGTCCTGTGAACATTGCACCTATGCTAACATAAAATCAGCCACC
ATATGTGCAATGTGCCAGCAACGTCGTTAG
>Lus10020258.g|Lus10020258
ATGGCGGATACAGTGGTGGACCAGTACTGGTGTCACATGTGCGGCCACACAGTGAGCCCA
GTAATGGAACCCGAAATCAAATGCCCCATCTGCGAGAGTGGGTTTGTGGAAGAGGTCTCT
CCCAACAGCAACCTCACCACCACCATAACCAATTTCGACGGCGAAAACAACAACAACAAT
AACGAAAATACTAATCCCGATATCGGCATTAATGGTACTAATGAAAATGGATTCGATGCG
GAATCAGAATCGGAACGCGCATTCTCTCTTTGGGCGCCCATCTTTCTAGGGCTAATGGAT
GGCTTGGGTGCCTATCGCCCAACTCTGGCTCTCTCTAGCAATGCCATCACCACCAACGAA
GCTCAACAAAGTGAGCAACATCAACAACAACTGGATAGGGAGTTTGAGTCACTCCTTAGG
AGGAGAAGGACTCGAAGCTCCATTTCGATCCTTCGCTTGCTCCACGACATTCGTGCCAGG
GCCGAAACCAACCACCATGGCCAGGAAACTGATGATCATGGTAGTCAAAATCGAGATTCC
AGGAATAGCAGGTTGATTCTGGTCGATCCGTTCAACGAAGGTGCATTGATACTCCACGGA
CCAACTGAGCCAGCTCGGCCCGAGAGCATTGCTGCTCGATCATTCGCGGACTACCTCGTA
GGTCCCGGGCTAGACTTGTTGCTTCAGCATTTGGCTGAGAATGATCCCAACCGGTATGGC
ACTCCACCGGCTCAGAAGGAAGCAGTCGACGCAATGCCAACAATTACGGTCGAAGACAAC
CTCCAATGCGCTGTCTGCCTTGAGGATTTCGAGCTCGGGAGTGAGGCCAAGGAGATGCCT
TGTAAGCACAAGTTCCATGAAGGGTGCATCCATCCTTGGCTCGAGCTCCACAGCTCTTGC
CCGGTTTGTAGGTTCCAGATTCCTACATCGGATCAAGCTGATGAATCGAAGACAGAGTCG
AATGCGAGTGGTGGAGGTGATGGTGATAGTAATAGCAACAACCCGAGATCGGGCGAAAGA
TCAAGGCAGCATATGTTTCCATTTCCATTCAACGGTTCGCTTTCGTTCCTGAGGCCACCG
AGCGGCATTGGTACTACTTCATCAGCATCGGGATCGACATCAGATTCTTCGCCCGTTGTG
CATCTGTTGGGAGATTCCTCTACTCGTAGTAGTGACGAACCCGGAGGACGAGGACGAGGA
CATCATGAAAGGAGTGTTGTGAATCCAATTGGGTATGCGAAAGTTACGAACTTGAATCGA
AATCGACTCTTCTTAACTCAGCTTTACAAGCAACAACCCGGTTTTCGAGCTAGAGCGATC
GATGGCCGTCCACCGATTTCAATGCTCGAAGAATCAGAAGAAGAAGAATTAGAACAAGAC
GATGGAAGCTCGATGAATCACACAATCGACGAGCCACCGTTCTCGAAATGGTCACCTCCA
GAGTACATATGGAGGGGGCTATCAGTGTTTGTATTAGCAGGTCAAGTGATCCAACGCACA
CTAACTGGTAAAATCCACTGGAGGAACACATTACAGCAGCTCGAAAGAGTTGGGCCGAAA
TCCGTCGGAGTCTGTCTCTTAACAGCAGCATTCGTCGGGATGGCGTTCACGATCCAGTTC
GTCCGCGAGTTCACGAGACTCGGCTTGAATCGAGCCGTCGGTGGAGTCCTCGCCCTCGCG
TTCTCGCGCGAGCTAAGCCCCGTCGTAACCTCGATCGTGGTTGCTGGACGAATGGGGAGC
GCCTTCGCCGCCGAATTGGGAACAATGCAGGTCTCCGAGCAGACCGACACACTGAGAGTT
CTTGGAGCGAACCCCGTCGACTATCTTGTTACTCCTCGAGTTATCGCTCTGTGTATCGCT
CTGCCGTTCTTGACACTGATGTGTTTCACGGTAGGCATGGCGTCCAGCGCCTTGCTGGCG
GATAGTGTTTACGGCGTTAGCATTAACATCATAATGGATTCAGCTCACCGAGCACTGAGG
TCGTGGGACTTGGTCAGCGCAATGATCAAGTCGGTTTGCTTTGGCGGGATCATATCGACG
GTGAGCTGTGCTTGGGGGATTACTACGATAGGCGGCGCAAAGGGTGTGGGTGAGTCGACG
ACTTCTGCAGTTGTCATCTCGCTCGTTGGAATCTTCGTTGCCGATTTCCTGCTTTCTTCG
CTGTTTTTCCAAGGAGCTGGGGACTCTCTAAAGAAGCTTTAG
>Lus10020349.g|Lus10020349
ATGGACGACGGACCACCGGCGAACGATTGCTGCTCTATTTGCCATGGACACTTCAAGGTC
CCTTGCCAGGCCAACTGCTCTCACTGGTTCTGCGGTGATTGTATTATGCTTGTTTGGCAA
CATGGACCTCCAGTTCAGGCGTGTAAGTGCCCACTCTGTCGTCGGACGATCACGTTATTG
GTCCCTGGTGAAGCTGCACTGAGAGAGCGTGATAATGTCGAAGTCTCTGAGGTTCTTGAG
AAGGTTCAGAGATACAATCGTATTTACGGTGGAGAAACTTCAGGCCTAATCCAGAGAATG
CAAGATCTTCCATTTTTCATCAGGAGGTTGTTCCGAGAGATAATGGATCCGCAAAGATCG
CTTCCTCTCGTCGTTAGAGCTCGGGTTTATATTGCAGTGATATTGAGTGCAATCTACACT
CTCAGCCCAATAGACATCATTCCAGAAGGGATACTCGGTATAGTGGGGCTCCTCGACGAT
GCTCTTATACTGCTCATATGCTTTCTTCACGTTGCTGCAATTTATCGTTCCGTGCTGCAT
CACCGTCATGGCGGTTCGTGA
>Lus10020256.g|Lus10020256
ATGTGGGATTGCAGATTACACTCGGATGGCGTTTCGCAAGAGCCTCATGGTGTTCGTGGT
TCATCTGCTTCGTCGCATAGCAGGAACTGGATGGGTAGTGATCAGTATACCAACCATCAC
CATTCTGTCTCTGATGGTGCTTTGTCTTTCTCTGATAGTCCGCCTGATAACATCCCACGG
AATCGATGGACATCGCCATTGCCAAAGTTCCATTTAAGCGAGCTTTCTTCTGTCGCCGCA
GGAGGCTCTAGAATTCAAACTTCTTGGCTTCCTCGCTCCGCCGAGAGACCATTTCCTGTT
AGAGCCAATGTAGCATCCCCTAGCCTGGGTTCTTCGTCTCCTCTTTCCGAATCCGGTCAA
TGGGAATCGACATCAATAAACAAGCGCCCTTTCCGGAGCTTCAACAACAGGCGATCCTCA
CACACATCTAAAGCTGTCTATCCTCTAATGTTCCGTAACCCAGTCTCCGACTGCGAAACA
CTTGGTGGTGATGCTGACTCCAGCAGCTTTGGTCAGGTGACACCATCATCCTCTGGCTGG
CCCGATCACAGTCCCAGCATCGAGTACAAATTCCAGAAGACCCTCATGGAACTCCACGAG
ACAACGTCACCTGACCCCAGCGCTAGCTCCAGAAGAGACGGCTTTCGATGGAGCAGCGCC
AGCAGCTACGATATGGGTCTCGACATAGGGGAGCAGCAGCAGCTCGATTTGGAAAGCCTC
AAGTCCAGCAGCAGCACTGCAGTGGATCAAAAGTGCGGAGTCTGCTCGAAACTCCTATGG
CAGAAATCTCCCTGGAGCTCGAATCGGATCATGAGAGGAGGCGTCGGAGACATGCCTACC
GCTGGGGTCCTACACTGTGCACATGTCTTCCACGCAGAATGCTTGGAACAGGTGACACCG
AAGACTCAGGTCCACGACCCTCCTTGTCCGCTGTGCTCGAAAACCATCGGTGGTCTGGAA
GGTAGCGAATCTGCAGGTGTTGTTGCTGAACATTTGCTGAGATCCATTCGGAGAAGTAGA
GGACCGTTGACTATGTCTGATGATCACCATAACAACACTACTAAAGATATGCTAATAAGG
AGGAAGGCTCCGCCATGCCAAGAGGAGAGTAGCTCCTCGTTAACGAGCCGGCTTAAGAAG
CATTTCGCCATGAAAGGGAAAACCGGCAAAGTGTTGTTCCATAGGACTGGATCTTCTTCT
TCCTGA
>Lus10027441.g|Lus10027441
ATGCTCCGCCTCCGGCGAGAGGCTGGTATCGGCGGGGAGAGACGGCCGTCTCGGCGAGAC
GGCGATCTAGTGGAAGCCAAGATGCTCCTGGATTGCAATCCTTGCCTCGCTAAGTACTCC
ACCTTCGGCGGCCTCAACTCTCCTCTCCATTTCGCCGCCGCCAAAGGCCACAACGAGATT
GTGGCGTTGTTGCTTGAAAACGGAGCCGATGTCAATTCAAGGAATTACTGCGGCCAGACG
GCATTGATGCAAGCTTGTAGATATGGACACTGGGAGGTTGTACAGACTCTTCTTCTGTTC
AGATGTAATGTTATGAGAGCAGATTATCTCAGTGGAAGGACTGCTCTTCATTTTGCAGCT
GTAAATGGACACGCGAGATGTCTGAGACTTGTTGTTTCGGATTTTTTTCCTAGTGCTCCG
TTCGATCTTGCAGAAAATGATGCGGGGGATTCTGCTGGTGTGAAGGCTAGCCAACTGTCC
AAGTTTGTAAATAAGGCAGCTGATGGTGGCATAACTGCTCTTCATATGGCTGCATTGAAC
GGCTATTTCGACTGTGTACAGCTTCTACTCGACCTTCATGCAAATGTGTCGGCTGTGACA
TTTCATTATGGAACAACGATGGATTTAATTGGAGCTGGAAGTACACCGTTGCATTATGCT
GCTTGTGGGGGGAACTTAAAATGTTGTCAGGTTCTCCTTGCAAGACGTGCCAGTCGAATT
TCATTGAATTGTAACGGGTGGCTACCCGTTGATGTGGCTAGGATGTGGGGTCGTCACTGG
CTTGAACCTTTGCTGACACCGAATTCTGATTCTATCATCCCACGATTCCCTCAATCTAGT
TACTTATCGTTGCCCCTTCTAAGTGTGCTTAACATAGCAAGAGAGCATGGGATGCAATAC
TCAACATCCTCTGACGATCCGGACACTTGTGCTGTTTGCCTAGAGAGACAGTGTAATGTG
GCTGCTGAAGGATGTGGGCACGAGCTCTGTGTAAGATGTGCACTTTACCTCTGCTCAACG
AGCAACATGCCAACCGAAATGTCTGGGCAACCCGGTTCAATCCCGTGTCCTCTCTGCAGG
CATGGAATCGTCTCCTTTGTCAAATTACCAGGTTCCCCAGCAAAAGAACTCAAGCTCTCG
ATGTCCCTTAGCCTCTGTAACCCTTGCATTCTCCATCCTCGCGACGACCGGCCAGCATGT
GTACCCGAGATCCGAAAGAACCGGGTGGCCTCGGTTTCTTCGGACTACCTCTGCCCGGTG
ACTTGCAGCCCGTTCCCTTCCGTGGCGATGCCCTCATGCACCTGCAAAAATGGTCCTTGC
CCGTCGTTTGAACCTGAATCAGCTGAATCGGCAGGGGAATCCCCCCGTCGCTCGCAATCT
GGGCCCGTAGACCGAGATGATAAACTGGAAGCAACAGGATTGGAGAATCAGAAGACGACT
TGTTCAAGCATTTTTTGGAGCAGCAGACGAAGCTGCAGCCGCGAGCATCGATGCAATTCT
GAGATTAATGCATGA
>Lus10018817.g|Lus10018817
ATGAGTAATTCCTTCACCAAAACAATCTGCTCAATCTGCTACGAAGATCTCAAGCCAATC
GTCGAGGATCTTCAAGTAATCTCCATCTGTGGCCATGTCTTACACGAACTTTGCTTGCAG
CAATGGTTCGAATACTGTCCCGGAAAAAAGAAGTATAGCTGTCCCGTTTGCAAGCAGAGA
TGCCAAGTCTCCGATGTGGCCCGGCTGTATTTCCAGTCACTGGGGGATTCCGCTGTGTCA
CAGTGCCAGGAGAAGGTGTTAGATCCGGAGTTGCTTGATGGAGAGATTAGGAGATTGGAG
GGGAAAGTGTCAGGGCTCACTTCCACTGTAGATATTCAGGACAAGGAAATTAAGCGGCTT
AATGGAGAGGTTCACTTGTTCGGATTCTTGTTCCAGTTGTATGATTGCAAGGAACAGTTG
AAGGCTGAACTTGTCTTGAAGAATGAAGTGGTGCAGCAGAAAACATTAGTGCAAGAGACG
CTTCTTTTTAAATCACAGGAGCTTAATGCATTGAAGAAGGAGCATTCAAAGTTACAAGAG
AGGAGCATGGCTTTAGCCAAAGAACTTGCAGCACTTAAACTGGTGTCAGACCTGAACATG
GACGAAGATGAGATTTTGAAACTTGCTTCGTTTGGTAATGAGGTTAATGCTAAACATACT
ATCGACATTCTCCGGAAGTCCCTGGCTACTCGGAACAAGAGCTACCAAGAGTTAATGGCC
AAGTGCATCCAGCTTGGAAGAGGAGAGGCTCGTTCTACTAGAAAACTAGAGAAGGCTAAA
GACAAGATAACTAGGTTGAAATCTAGGATTCAGGAAGTGGAGATGGCTGTTGAACTAAAG
GAGAATCAAGCTTTAAGGCTCTTAAAGACTTCAAACGAGACAAATTCAAGAAACAAGGTT
TCTGGTGAACTTGATGACAAATCTTGTACACCAACTTCTGATCTTTTTCAATCTAGAACT
GAAATGAGAAACGCATCATCTCCATCTCTGGATTGCTTGGCTGAAACTCAGAACTTGGGT
GGTAACGCAAACAAAGGAAGACATTTTTCCAACAATAAAGCTGGTGCAAATTTTTCAAGC
AGGCCTTTAGGTGATCTGTCGTCTGATAAAAGGATAAACAATTGCATTATCATTGATGAG
GATGCTTTACCAAGTTCTCCAGCTCTATCAGTACATCGAAATCTTGATTTGAAACATACA
GCTGGGAAACAAGAAACTAAAGTGAATTCACACGACAAGGCAGGAACTGACTCAGTTCCT
TTTATTATAATCAATGAGGATAAAGACTGCACAAACTTAGCTAATGGAGTTGAGGAAGCC
TCTGTTTCTTTGGGTCACAAGAACGAAGTCTGCCCCACGATCAACATTAGAAAGGAGTGC
TCATCTTCAGTTTCATCTTCAAAACCAGATATCTGTTTCTCAAGCGGATTACTGGGCCCT
GATGGAACAACTCGGTATCTGGGGAGGTGGTGTAAACGTGTTCCAAGCAAGGACCCAGAT
GCCGTGCAGAGCACAAGTACAAACAACAGGGACTTGATTGCTGTTGGAGCTGATGGAAGG
GGTGGCAGAGTTAAAGTCTTAAGGCCTCTGAATCAAGCCCTCATGGGTGGTTCAGAGAAC
TCCATGCCGGCGAAGAAGTGCAAAATAGGAGTAAAAACAAGTAGTGCCCAGTCTCAAGGA
TGTTTGCAGATCGAACATTTCTTTGGGAAGTCCAAGCAGTAG
>Lus10016541.g|Lus10016541
ATGTACGCGTTGATTGTGGTTGATCTGATAGTTGGATTAATCATGTTACTGATAGTTATG
TTTGAAGTATGCTTCGGCCATAGAGGCCGGCAGTCGACGGGAACAGTACCGGCGCCGGCG
GCAGGGATTACTAATATTAATTCTCCGCCGCCTGAAGTTGTTACAGGAGAAGTGGTGAAG
TACCAAAACTGGGTATCAGAAGAAGAAGTAGTAGACGAAGAGAAAGGCGGCGGCGGCGGC
GGCGGCGGAGGCAGGCGAGAAGAGACAAAAGAGTGTTCGATTTGCTTGGAGGAGTTCAAG
GGTGAGGACGAGTGCAGGGTTCTTACGGTGTGCGGTCATGTCTATCATAAAGAGTGCATT
GACCTTTGGTTGACTGATGATAATCACTGCCCTCTTTGTCGCGGCTCTGTTCGACGGGGC
GGCACGCGTTTTGCGTGGGGCCGCCGTTTAGACGGCGTCGACGGAAACCACCACATTGAT
CGGATTTAG
>Lus10016561.g|Lus10016561
ATGGGTCAGAAACTCAGCTGCGTAGGGAATCAAGAGCACGGGGAGCTGTTCGCAGCCGTG
CAGTTTGGTGAGCTTGAAATCGTCAAGATTATGCTCGACAGAGACCCGTCGTTGATTCAC
CAAACCACCGTCTACGATCGGCAGTCTCCGCTTCATATCGCCGCCGCCAATGGCCAGATC
GAGATTTTGTCAATGCTTTTGGCACGATCCGTGGATCCGGATGTTGTGAACCGTCACAAG
CAGACGCCACTAATGTTGGCTGCAATGCATGGGAAGATCTCCTGTTTGGAGATGCTCATC
GAGGCAGGGGCAAATATATTGAAGTTTGATTCGCTAAATGGACGGACTTGCTTGCACTAT
GCGGCTTACTATGGCCATTCTGATTGTCTTCAAGTCATTCTTTCCACTGCTCAGTCCAGC
CCTGTTGCTGCATCCTGGGGATATGCAAGATTTGTTAATATTAGGGACGGCAGAGGAGCC
ACACCATTGCATTTAGCTGCACGTCAAAGACAGCCTGCGTGTGTTCATATCTTATTGGAC
AATGGTGCACTTGTTTGTGCTTCTACTGGCGGATATGGCTGTCCAGGAAGCACTCCTCTT
CATCTAGCGGCTAGAGGAGGGTCCCTTGATTGCATCCGGGAGTTGTTAGCGTGGGGTGCT
GATCGTCTTCAGAGAGATGCATCAGGGAGGATTCCCTATGGAGTTGCCTTGAAGCACAAA
CAATCAGACTGTGCAGCACTATTGAATCCTTCATCAGCAGAGCCTCTTGTGTGGCCTTCG
CCTTTGAAGTTCATCAGCGAGCTTAACCAAGAAGCTAAAGCTTTGTTGGAACGTGCCCTG
ATGAAGGCGAATCGTGAACGAGAGAAGACCATCTTCAAAGGATCATCTCCTTGCAAGGGC
CAATCGTCACCACAAGTTACCGAGATCGAGATAGATGACAATGCATCGGAGATAAGCGAT
ACCGAGCTATGCTGTATCTGCTTCGAGCAGGTATGCACAATCGAAGTCCAGAACTGCGGA
CACCAAATGTGCGCAAATTGCACGCTGGCCCTCTGCTGCCACAACAAGCCGAACCCAACA
ACAGCATCAGTGACACCACCCGTATGCCCGTTCTGTCGAAGCACCATCGCTCGTCTCGTC
GTTGCAAGAGTCAAAAACTGTTCCGAAATCGATCCTGATCAGGATCTCGGAGAAGGGTTC
GACTCCCCGAAGCTGAGGAAGTCGTGGAAGTCGAGAAACCTGAGCGAAGGAAGCAGCAGC
TTCAAGGGTCTGTCAGCAAACTTGGGCTCATTTGGGAAAATGGGGGGCCGTGGCTCAGGA
AGGATTGCAGCAGATAATGAGTGGATGGACAAACAATGA
>Lus10016451.g|Lus10016451
ATGTCGACTTTAAGCAGTACCCAGTTGGAAAGGGAGCAGCTTCAGCATCATTTCAGCCCC
AGCAGCAGTGACCTGTCGTCCTTCTTTGGGGCGAACCATAGGAACTCCACTGCCTCTGAT
TGCCTCTCAGATTTGGATTTGGAGAGTGGGGAGTTGGAGCTCAAGGTGCATTCTGCTGAT
AATAAGACTGCTCTGAGTAGTAGAGATTGCAGGATTTGCCATTTGGGTCTACTGAGTAAT
GAGCAGGAGTCTGGTGTGGCGATTGAGCTGGGGTGTTCCTGTAAAGGGGATCTGGCTGCT
GCTCATAAGAAGTGCGCAGAGACTTGGTTCAAGATCAAAGGCAACATGGTATGTGAGATC
TGTGGTAGTACAGCAGCCAACGTTGCAGGAGAGCAAACAAATGTGGCTTTCAATGCAAAT
GCAGCAGCAGCCATAGCTACACCGGCAGCTCCGATGATTCTTGTGGAAGCTAGACCGGCA
TGGCACAGCCGCCGAATCATGAATTTCTTGCTTGCTTGCATGGTTCTTGCCTTTGTTGTT
TCCTGGCTATTTCACTTCAAAGTTCTTCCCTAA
>Lus10025563.g|Lus10025563
ATGACGCGGCATTGGGCCACCTCCGCCAATTTCCTTACAACAGCCGAGGCATCCTTAATC
CAGTCTCCGCCGCCGGCGTCGTCAATACAAACAACCCACAACACCTCCTCCGCACTCTCG
CCGTCGGCCGCCACAATCTTGATCGTCCTCCTCTGCATCGTAATCTGCGTCGTGGCTCTC
AACGCCGCCGTCCGCTGCTTCTTGGGCGGCGGCCGGACATCGTCGGCGGGGAGGAGAAGC
GTGCCGGAGAGGAACAAGGAGAGCGTGGTGGCTAGTGTGGCGGTGGCGGAAGTGGCGTCG
ACGGTGGTGTTTCGTGGTGGGGGCGGTGGTGAGGAGGAGGAGTGCTGTGCGATTTGCTTG
GCGGAGTTTGAGGAAGGGGAGGAGGTTGAGGTGTTGGGGAATTGCGGCCATGGGTTTCAT
AATCATTGTATTCAGCGGTGGTTTTTTATTTCTTCCAGTACGAATTGTTCGTGTCCGACT
TGCCGGCGACCTTGTCTTCCGCCGCCGCCGAGTCAGCTAACTGACAACAGTACTGCTGAT
CACGAGCCATGA
>Lus10025612.g|Lus10025612
ATGTCATTGAGCCCGCCGAGAACCCGACCCTCCGCCACCTCCGAGGAGAATGGCAGTACA
AGAGCCTTTCAGCTCTATTGGTGCTTCCAATGCCATCGCGCCGTCTCCATCGCTACCCCG
ACCAATGCCACCACATCTCAGCCTGCGACATGTCCTCGATGTTCGGGGCATTTCATTGTC
GAGATCAATACCAACAACAACAGCGGTCAGCGAAGGCCTAGGCTGGTGGTCAACTTCACC
GAATTCGATCCTTCCCCTGAAGCTCGATTACTCGAGGCTCTGTCTCTGGTCCTGGACCCG
CCACTGATGGGAACAACAGCACCACTGGAGACCGGTTTCCCACGAGGTCGAGATACATGG
CCACGACGAAGGCCTACCGAGGATGGCATTGGCTCGGATTTGAACGTCCCCACTACAGGG
AGGCGGAGGCACCGGAGTTTCGACGATGGAGGGATGTTTCAACCTACGGCGCGGAGGACG
AGAGCATGGATCATCCTTCGACCTGTGGGAGACCCGACTGGACCCGCCCGACCAGTTTCA
ACGACTAACATTTTCCCTCCGAGGAGGGTGGATCCTCAGGACTATTTCACCGGACCTAGC
TTGAATGAATTGATCGAGCAGATCACTCAGGACGACCGCCCTGGCCCGGCTCCAGCTGCT
GAATCGGCCATCGAGGCGATTCCGAGAGTGGAGATTCGGGAGGCACATTTGGCGGGGAAT
AATGACTATGATTCATGTCCGGTGTGTAAGGAAGAGTTTAAGGTTGGAGGTGAAGCTAGG
GAGTTACCTTGCAAGCACATTTACCATGATGAGTGTATCGTCCCTTGGCTGAGATTGCAT
AATTCTTGCCCGGTCTGTCGCAAGGAAATACCGGCTGTGAGCGGCAGCGAGGATGAAGAA
GCAGACGAAGGTGGAGGAACGTGCTGGAGGTTGAGGAGGCAGCTAGCGTCGATGTGGCCG
TTTGGTCGTCCTAGATATGCCAGAGTTATGCCTAATGAGTCTGTTCCTGCTAATGATAAT
CCTAATCCAAATGCTCCAAGGAGAGGTCGGAATTGA
>Lus10025671.g|Lus10025671
ATGGCGACTACCACCTCCTCTGCCTACGAGTACACCATGTACCAAGCTTCGGAATCCACC
ACGATCCCCGTCGATTACTTCTCTTCCACCGCCGACGTCGCAGCATTCAACTTCGACCTC
CACTTCCGCCACGTCCTCCAGCTCCGCTACCCTGAACCGGTCCATATCCAGCTCGACTCA
ACTTCCCGCTCCTATCTCCTACCGCGGCGCATGTTTTCGTCGCCGCCCGAGGGATTCGAT
CCTTCGACCGTCGTGGAGGCGGCGCTCTCCGAGACGGGAGCCGCCGCCGACTTCATCGCC
TCCATCGTCCCGGCAGCTTCCTCGTTCGCGGCCGAGGGATTCGATCCTTCGACCGTCGTG
GAGGCGGCGCTCTCCGAGACGGGAGCCGCCGCCGACTTCATCGCCTCTATCGTCCCGGAA
GTTTCCTCGTTCGCGGTCGAGCTGGCGACGGATCCTTGCAATGACGGCGTTAGTGTGGTG
ACCTTGGTGTTGGCTTTGTTCGTGATCACTCCGTTTGACGATCGGGAGGCGATTGATCGA
GCTTTGAACGAGCAGGATTTTAGGGATTTGAGGTTTAAGCCTGCGAGTAAGTCGTCCATT
GAAGGACTGAAGAGGTTTACACTCGATTGCTTGGGTCCTTCCTCCGTCAGGAAGTGTACA
GTGTGTTTGGATGAGATGTTGATCGGCGATCAGGTTGCTTGTTTGCCATGTGAGCATCTC
TTCCATGGGAGCTGCATCGTTCAGTGGCTGGAGACGAGCCATTTGTGTCCATTGTGCAGG
TACGCCATGCCTTAG
>Lus10025691.g|Lus10025691
ATGGATCACGACGACAATCAACCAACTAATTCAACGGCGAACGACGAAGTCGACGAACGG
AGTAAAGCACCATTGGCGGTACTAAACCAAGTCCACTCCGACCTGGCGCTCGCTATCGCC
CTCCAAGAAGCTGACGAGGCTGCCACGCCAGCCAACGCCCCCTTCTTCGATGAAGATGAA
GAAGGGGAAGAGGAATGGAGCGACAGCGAAACAGAGAGCGAGGTGGAGTACGCGGACGAG
TACGAGTACGAGTTCTTCGAGAGCCAAGGTCAAGATGAAGAAATGGATGAGGAGGATGAG
ATTGACCCGGACGACATGTCGTACGAGGATCTGGTCGCGTTAGGGGAGGTGGTCGGGGAG
GAGAAGCGCGGGCTGACGGCGGAGGAGATTTCGGCGGCGGGGTGTTTGAGGAAGAGGAAG
TTTGCTGAGGTGGCTGGTGACGTGGAGATGTGTGTGATTTGTCAGGCGGAGTATGAAGAA
AAGGAAGAAGTGGTGGAACTTGTTGGGTGCGGGCATGCGTACCATAAGGAGTGTGTGACG
AATTGGTTGTTGATTAGGAAGAATTGTCCTGTATGTGGGTATGAAGTTGACCCTCCGTCG
ACGGTGACAGCGGTGACGACGGTGGTGGGTTGTAAGGAGTGTGGTAATTCCGGTGATGGA
AATGGTGGGAATATCGCCGGTGGTTAG
>Lus10025566.g|Lus10025566
ATGGATTCAGATGACGACATGATGGACGCCAAAGACATGGAGTCGGTGGACGATGATTTC
TATAGCGGGGAAATGGAGGATGATTACTACAGCGAAGGCTGTGCTGATGATGATGATGGC
GGCGGCGGTGCTGATGCGGAGGAGGAGGATGGTCCCGATTATGATTTCATGGCTGAAGCT
GCCGATGATCCCGATGATCCCGTCTACTGGCGCCACCAGCAAAGTTATTCGGTCTTGAAG
GAGGATGACATAAAGCAACGTCAAGAGGATTCTATCACTAGAGTTTCCACGGTCCTTTCC
ATATCACGAGTTGACGCAACCATTCTTCTTTGCCACTACAACTGGAGTGTCAGTAAGGTC
AATGATGAGTGGTTTGCTGATGAGGAGGAAGTCCGAAGAACGGTTGGGTTGTTGGACATG
CCAGCATTCGAGTTATCTGATGTTAGAGAACTTACTTGTGGCATATGTTTTGATGTCTTC
ACAAGTAATAAAATTAGGTCAGCGGCTTGTGGTCATCCATACTGCACTTTGTGCTGGTCA
GGTTATATTAATGCTAGTGTCAATGACGGTCCTGGATGTTTGACACTGAGGTGCCCTGAT
CCCTCTTGTCGAGCTTCTGTTGGTAAAGACATGATCAATATGCTGGCATCGAATGAAGAT
AAGGAGAAATATGCTCGCTACCTTCTTAGATCCTTTATTGAAGGCAACAGGAAGACCAAA
TGGTGCCCTGCTCCAGGATGTGAGTGCGCTGTTGATTTTGCTGCCGGTACTGGCAACTTT
GATGTCTCCTGCTTTTGCTCTTATAGCTTTTGCTGGAATTGCACAGAGGAAGCTCACCGT
CCAGTGGATTGTGGCACTGTTTCAAAGTGGATTCTGAAGAATAGTGCCGAATCGGAAAAT
ATGAATTGGATACTAGCAAATTCTAAGCCCTGTCCTAAGTGCAAGCGACCAATTGAAAAA
AATCAAGGATGCATGCACATGATGTGTACGCCTCCTTGCAAATTTGAGTTTTGCTGGTTA
TGCCTTGGAGCCTGGTCAGATCACGGGGAGAGGACAGGTGGTTTTTATGCATGTAACCGT
TATGAGGCAGCTAAGCAGGAGGGAGCATATGACGAGGCTGAGAGGAGGAGGGAAATGGCT
AAAAATTCCTTGGAGCGATATACACATTATTATGAAAGATGGGCAAGCAATCAATCGTCG
AGACAAAAAGCTCTTGCAGATTTGCAGGAAATGCAAAATGTGCATCTTGCAATGCTTAGC
GACATACACTGCACACCCGAGTCCCAGCTCAAGTTCATACCTGATGCTTGGCTTCAGATA
GTTGAATGCAGACGAGTGTTGAAATGGACCTATGCATACGGGTATTACCTACCTGAACAT
GAGCAAGCAAAGAGACAGTTCTTCGAGTATCTGCAAGGGGAAGCAGAGTCTGGCTTGGAA
AGACTTCATCAGTGTGCAGAGAAAGAGTTGCGACTGTTCCTCACTGCCGAGTCTGATCGG
CCATCAAAGGAATTCGAAGAGTTCCGCACAAAGCTAGCTGGACTCACTAGTGTGACGAAG
AATTACTTCGAGAACCTGGTAAAAGCATTGGAGAATGGCCTAACGGACGTGGATTCAAAT
GGTTCTAGTAGCAAAGCATCAGGCTCAAAGGATGTGGTTGGTATCAAGGGAAAAGGTGTG
TGGGGGTCAGGAAGCATAAAAACCGGAAGAAAAGCCGATGATTGA
>Lus10018125.g|Lus10018125
ATGAGCGACCAGGGGGACAAGACCTGCCCACTTTGCGCTGAGGAGATGGATCTGACTGAT
CAGCAATTGAAGCCTTGCAAATGTGGTTATGAGATATGTGTTTGGTGTTGGCATCACATA
ATGGACATGGCTGAGAAGGATGCCTCTGAGGGCCGGTGTCCTGCATGCCGCACTCCATAT
GACAAGGAAAAGATAGTAGGGACAGGACCAAATGAGAGGTTGGTATCTGAAATCAATGAG
CGGAAGAAGACACAGAAGTCAAAGATGAAAGCCTCAGAGGGGAGGAAGCAGCTTAGCAGT
GTGCGAGTTATCCAACGGAATCTTGTGTATATAGTTGGGCTACCGATGAACTTTGCAGAT
GAGGATCTTCTCCAGCGCAGGGAATATTTTGCCCAGTATGGTAAAGTCTTGAAGGTATCA
ATGTCGCGGACAGCTACTGGAGTTGTTCAACAGTTTCCTAATAATACATGTAGTGTGGCA
TGTTTTGGAACCACAAAGTATTGTCATGCTTGGCTGAGAAATGTGCCCTGCACCAATTCC
GATTGTCTATACTTGCATGAGGTTGGATCTCAAGAAGATAGTTTTACAAAAGATGAGATT
GTATCAGCGTATACAAGGAATATGGTACAACAGATTACTTGTGGCGCCAGTAGTTTGGCC
TGCCGTTCTGGGAGTATGTTGCCGCCTCCAGCACTAGATTATTCTTATGACACTTCAGCC
TCTGCCCTCGTCAAAAATTCAACAAATAGCACAGTGGGTGCTAGTTGCAAAGGCTTGCCT
TCTAAGGGGAGCTGTAGTAGATCTGCTGCACTTCCAGCTGCAGCCTCATGGGGAATGCGT
GCTTCAAACCATCAGCCGATTGTAACATCCTTAAATGGTCCTTCCAAGACCAAGCCAATG
GCTGATACAGTTTCCAGCACTGTTCAGGTTCCAGCGGCTGTTGCACCCACAGTTCAGTCT
TCTGCAGCAGTTGGTGATATAAAGGCAACTTCGAATGAAGATGGTCAACCAATAAACAGT
AAAGGCAGACCTGATTCCTTAAAACCTATTAAACACCATGGCATAGGAGGTTCATGTACA
AAGAGTTCTCAGCTATTTAGTCGTGAACAAGAGGGAGTTTCTATTGCTGATGAGAAACCA
TCAAGTTTTTGTCCTGCAATGTCTTCGGAGAGGAGGACAAATAGTGGTGCCAGAAGTGAG
GCATCTATGGCAATGACTAGAACTAGCAGCATGTCTCCAGAGGATAGCGCAATCAAATCC
TCTAGTGGTCAGATACGTGTAGATCGATCTGGGCAGTCTCTAGGTTCTACAGCCTGTAAG
CCTGCCGCCAATGGTGTATTTGTTTCAGGAGAAGTTAAAGATTCTGAAATGGATCTGCAG
ACTAAAGCTATTTCAAGCAGTGTTTCCGAGCTGGAAGAGGATTTATTATCGTTTGATAAT
CAGAGACTGAGCGATCCAGAGATAGTCAGCCGTACATCGTATTTGCCAAGTACAATGAAC
TCTTTACAGACAGCTGATGATTCTTGGTCAATTCCGTTGCAGCATAGTGATGCATTAGAT
GTAAAGGGTGATCCTCTGTTTGTAGATAGTAGAAATGGTGATCGTCTGGTGCGAAATGTG
TCATGTGATGCTGTCATGCTAAATGGATATCCTGAGAAATTGACAAATAATAGCTCTACT
GTGGTGGATAGAACTGGACAACACCGATTTGTGCTTCCTGCCCAAAGTGAAGGAAAACAT
TCGGGAATACTGCAATGTGAAAGTGATGGTAATGCTGATCTAGATGCTGGAGAGAGTAGT
ATAATTTCAAATATACTATCTCTAGACCTGGATGGATGGGATGAGTCGTTAACTTCTCCT
CAAAATTTGGCTAAACTTTTGGGCGATACAGGAAAACAAACTAGTTCTCTGAATATGTCC
AATTCCTGGAAAGCTCAAAGTAACAAGCAGTCTAAGTTCTCTTTTGCTAGGCAGCCGGAG
TCTATGAATCATGGAACTGATGCTGATAATTCCTTTATTGGGTTGGGACAGATGCCAAGG
AATCATTCGTTTAATCATGATCTCTTGGAAAACAGAAATGCTTATATGGATAAGCATGGA
CCGAGTAATGGTTTCTCGACAAGTATTGTGGATGAACCAAATAACTTTCTGGGTGGTATT
CCAGCTTACCCATCGGGTAATGCTTCAGGTCCCCGAACTCAAATATCTGCACCCCCAGGG
TTCACTGTGCCTAACAGAGCACCACCCCCAGGCTTCTCGTCTCACGAACGAACGGACCAT
ACCTTTGATTCCATGTTAGGAAGTCAGTTGCTGGGCATACCTTCGTTGCACAGAAGCTCA
TACCATGCTCCTCCAGTGACTGGAAGCACAGTAGACATTGAACTAATTGATCCTGCAATT
ATGGCTGTTGGTAAGGGGAGATTGCAAGGGGGGTTTAGTAATGGTAACCACCCAGGTTTA
GACTTGAGATCAAATTTCCAACAACAATTGGGAATGATTGAGAATGAAGCCAGACTTCAA
CTACTCATGCAGAGATCTCAACAACAACAGCAACAGCAGAACCTACGGTATGCTGCTGAT
CTTGGGGGTAGCTTTTCTACTGCCCCTGAATCTTACGGCATTTCTTCAAGGATGGCTGAT
CAGCTGCAAATGAACAGTAATCAGTTTGCCTTTGCAAAACTCTCCCACTCACAGTCTAGG
AACGGAGTTGTGTCAAATGGATATTGGGATAATCATAATACTAGTTGGAATGAAGTTCCG
GGTGGGAACAGTATGGGTATGGCAGAGCTACTAAGGAATGAGAGACTGGGGGGGTTGAAC
AGTTTTTACACTGCAGGTTATGATGATTCTAAATATCGGATGCCAAGTTCGGGTGACTTT
TACAACAGGACATTTGAGATGTGA
>Lus10018110.g|Lus10018110
ATGGAATTGGACAGCATCGAGTGCGTCTCATCCTCAGATGGTGGAATTGATGAGGACGAG
ATCCCTCACGACAATCTCCACCATCACCATCACCATCAGTTCTCTTCCTCCAAGTCTCAC
AATGCCGCCGCCAGTAACAACAACAACGCCGCCCGCCCTGGAATCAACGGTGTTCCCGGC
CCCAACGCCATCACCCCTGCCACCAGCGTCCACGAGTTGCTTGAATGTCCCGTCTGTACG
AATTCCATGTACCCGCCCATCCACCAGTGTAGCAATGGACATACACTGTGCTCCACTTGC
AAAGTCAAGGTACATAATAGATGCCCTACTTGTAGACAGGAGCTGGGAGATATTAGGTGT
CTAGCACTGGAAAAAGTGGCAGAATCTCTTGAATTACCCTGCAAATTTTATACTTTGGGA
TGCCCGGAGATATTTCCTTACTACAGTAAACTCAAGCACGAGACAGTTTGCAACTTCAGA
CCATACAATTGTCCATATGCTGGATCTGAATGCTCAGTTGTCGGGGATATACCTTCTCTT
GTTGCTCATCTAAGAGATGAACACAAAGTCGACATGCACACAGGATGCACTTTCAACCAT
CGATATGTAAAGGCTAATCCCCGTGAAGTGGAGAATGCCACTTGGATGCTGACGGTGTTT
CATTGCTTCGGCCAGTATTTCTGTCTTCACTTTGAAGCCTTTCAGCTTGGGATGGCTCCA
GTTTACATGGCGTTTCTACGATTCATGGGGGACGAGGCAGAGGCACGTAACTATAGCTAC
AGCCTGGAAGTGGGAGCGAATGGTAGGAAGCTGATATGGGAAGGAACCCCACGAAGCGTA
CGGGATAGTCACCGTAAGGTGAGAGACAGCCATGACGGTCTAATTATTCAAAGAAACATG
GCACTCTTCTTCTCAGGAGGGGATAGGAAAGAACTGAAGCTAAGAGTGACTGGGAGGATC
TGGAAAGAGCAACAAAATCCGGAAGCCGGGGTGTGCATACCAAATCTTTGTAGCTAA
>Lus10018167.g|Lus10018167
ATGGCTACTACCACCTCCTCCGTCTACGAGTACACCATGTACCAAGCTTCGAAATCCACC
ACGATCCCCGCCGATTACTTCCCTTCCACGGCCGACGTCGCAGCATTCAACTTCAACCTC
CATTTCCGCCACATCCTCCAGCTCCGCTACCCTGAACCGGTCCATATCCAGCTTGACTCA
ACTTCCCGCTCCTATCTCCTTCCGCGGCGCATGTTTTCGTCGCCATCTGATGGCTTCGAT
CCTTCGTCCGTCGTGGAGGCGGCGCTCTCTGAGACGGGAGCCACCGCCGACTTCATCGCC
GCTATCGTACCGGAAGTCTCGTCGTTCGCGGTCGAGCTGGCGATGGATCCTTGCAATGAA
GGCGTTAGTGTGGTGACGATTGTGCTGGCTTTGTTCGTGATCACTCCGTTTGACGATCGG
GAGGCGATTGACCGAGCTTTGAGCGAGCAGGATTTTAGGGATTTGAGGTTTAAGCCTGCG
AGTAAGTCGTCCATTGAAGGACTGAAGAGGTTTACGCTCGATTGCTTGGGGGGCTCGTCC
GTCAGGAAGTGTACAGTGTGTTTGGATGAGATGTTGATCGGCGTTCAGGTTGCTTGTTTG
CCATGTGAGCATCTATTCCATGGGAGCTGCATCGTTCAGTGGCTGGAGACGAGCCATTTG
TGTCCATTGTGCAGGTACGCCATGCCTTAG
>Lus10018126.g|Lus10018126
ATGAGCGATCAGGGAGACAAGACCTGCCCGCTTTGTGCCGAGGAGATGGATCTGACTGAT
CAGCAATTGAAGCCTTGCAAATGTGGCTACGAGATATGTGTCTGGTGTTGGCATCACATA
CTGGACATGGCTGAGAAGGATGCCTCAGAGGGACGTTGTCCAGCATGCCGAACTCCATAT
GACAAAGAGAAGATAGTTGGGACTGGGCCAAATGAGAGATTGGTATCCGAAATCAATGAG
CGTAAGAAGTCACAGAAGTCAAAGACGAAACCCTCCGAGGGGAGGAAGCAGCTCAGCAGT
GTGCGAGTTATCCAACGGAATCTTGTGTATATAGTTGGGCTACCTTTGAACTTTGCAGAT
GAGGATCTTCTCCAGCGAAGGGAATATTTTGGCCAGTATGGAAAAGTCTTGAAGGTATCG
ATGTCACGGACAGCAACTGGAGTTGTTCAGCAGTTTCCTAATAATACTTGTAGTGTATAT
ATTACTTATGGAAAGGAGGACGAAGCAATTCGCTGCATTCAGTCTGTACATGGCTTTGTC
TTGGATGGTAGATCATTGAAGGCATGCTTTGGAACTACAAAGTATTGTCATGCTTGGCTG
AGAAATATGCCCTGCACCAATTCTGATTGTCTATACTTGCATGAGGTTGGATCTCAAAAA
GATAGTTTCACAAAAGATGAGATCGTGTCAGCGTATACAAGGAGTAGGGTGCAACAGATT
ACTGCTGCAACCAGTAATTTGGCCCGACGTTCTGGGAGTATGTTGCCACCTCCAGCTCTT
GATTATTCTCATGACACCTCAGCCTCTGCCGTCATGAAAAGTTCAACAAATAGCACTGTT
GGTGCTAGTTGCAAAGGCTCACCTCCTAATGGGAGTTGTAGTAGATCGGGTGCTCTTCCA
GCTGCAGCCTCATGGGGAATGCGTGCTTCAAACCAGCCATCCAAGCCAAAGCCAATGGCT
GATACAGTTGTAAGCACTGTTGGGCTTCCAGAGGCAACGATTCAGTCTTCTGCAGCAGTT
GGTGATATGAAGGCAACTTGGATTCAAGATGGTCATTCAATAAACAGTAAAGCCAAACCT
GATTTGGTAAGACCTATTAAACAGCATGGCAGAGGAGATCCCTGTCCCATCATGTCTGAG
AAGGCTTCTATAAATGACAGTAGTGATAGTACTGAATTACCTAAAGACTGGGAAACAGCA
GATGTTTCAAGCGTGAAGAATTCTCAGCCATTTAGTCACGATCAAGAGGGGCTTTCAATT
GCTGATGAGACACTTTCAAGTTTATTTCCTGAAGTGTCTTCAGTGTGGAGGATAGATAGT
GGTGCCAGAAGTGAGACATCTATGGCAATGACTACAAGTGGCAGCATTCTTTCAGAGGAT
AATGCAGTCAAATCACATAATGGTCAGAAACATGTTGATCAGTATTGTCAGTCTGTAGCT
TCTACAGCCTGTAAGCCTGCCGCCAATGGTGTATTTATTTCAAGAGAAGTAAAAGATTCG
AGAATGGAACTGCAGACTCAAGCTATTTCAAGCAGTGTTTGTGAGCTGGAAGAGGATTTA
TTATCGTTTGATAATCAGAGACTGAGCGATCCTGAGGTGGTCAGCCGTACATCATATTTG
CCAAGTACAGTGAACTCTGTACAGACAGCTGATGATTCTTGGTCAACTCCATTGCAGCAT
AGTGATGCTTTAGATGTAAGGGGTGATCCTTTATTTCTAGATAGTAGAAATGGTGATCGT
CTGATGAGAAATATGTCGTGTGATGCTATCATGCGAAATGGATACCCTGAGAAATTGACA
AATAATAGCTCTACTGTATTGGATAGAACTGGAGAACACCGATTTGTGCTTCCTGGCCAA
GGTGAAGGGAAACATTGGGGAATACTACAATGTGAAAGTGATGGTAATGCAGATGCTGGT
GAGAGTTGTATAATTTCAGATATACTATCTCTAGACCTGGATGCATGGGATGAGTCGTTA
AATTCTCCTCAAAACTTAGCTAAACTTTTGGGCGATACAGGCAAACAAACTAGTTCTCTG
AAGATGTCCAATTCCTGGAAAGTTCAAAGTAACAAGCAGTCTAAGTTCTCCTTTGCTAGG
CAGCCGGAGTCTATGAATCATGGAATTGATTCCGATAATTCCTTTATTGGGTTGGGACAG
ATGCCAAGGAATCATCCGTTTAATCATGATCTCTTGGAAAACAGAAATGCTTATATGGAT
AAGCATGGACCGAGTAATGGTTTCTCGACAAGTATTGTCGATGAACCAAATAACTTTCTG
GGTGGCATTCCAGCTTTCGCATCTAGTAATGCTTCAGGTCCCCGAACTCAAATATTGGCA
CCCCCAGGGTTTACTGTGCCTAACAGAGCACCACCCCCAGGCTTCTCTTGTCACGAAAGA
ACGGATCATACCTTTGATTCCATGTTAGGAAGTCAGTTGCTGGACACACCTTCGTTGCAC
AGAAGTTCATACCATGTCCCTCAAGTGACTGCAAGCACAGGAAGCACAGTAGACATTGAA
TTAATTGATCCTGCAATTTTCGCCGTTGGTAAGGGGAGATTGCAAGGGGGGCTTAATAGT
AGTAACCACCCAGGTTTAGACTTAAGATCAAATTTCCAACAACAATTGGGAATGTTTGAG
AATGAAGCCAGACTTCAACTACTCATGCAGAGATCTCAGCAACAGCAACAGCAGAACCTA
CGGTACGCTGCTGATCTTGGGGGTAGCTTTTCTACTGCGCCTGAATCTTACAGCATTTCT
TCAAGGATAGCTGATCAGTTGCAAATGAACAATAATCTGTCTGCCTTTGCAAAACTCTCC
CACTCACAGTCTAGGAACGGAGTTGTGTCAAATGGATATTGGGATAATCATAATACTAGT
TGGAATGAAGTTCCGGGTGGGAACATAATGGGTATGGCAGAGCTACTAAGGAACGAGAGA
CTGGGGGGGTTGAACAGTTTTTACACTGCAGGTTATGATGATTCTAAATATCGGATGCCG
AGTTCGGGTGACTTTTACAACAGGACATTTGAGATGTGA
>Lus10018140.g|Lus10018140
ATGGACAACGACGACAACCAACCAACTAATTCGACGGCCAAAAACGAAGTCGATGAACGG
AGTAAAGCACCGTTGGCAATACTTAACCAAGTGCACTCCGACCTAGCGCTGGCCATCGCC
CTCCAAGAAGCTGACGTGGCTGCCACATCAGCCAACGCCCCCTTCTTCGACGAAGATGAA
GAAGAAGGGGAAGAGGAATGGAGCGACAGTGAAACCGAGAGCGAGGAGGAGTATGAGAAC
GAGTACGAGTTCGATAGCCAAGGTCAAGAAGAAGAAATGGAGATGGAGGAAGAGGAGGAG
GATGAGATTGACCCGGACGACATGCCGTACGAGGATCTGGTTGCGTTAGGGGAGGTGGTC
GGGGAGGAGAAGCGGGGGCTGACGGCGGAGGAGATTTCGGCGGCGGGGTGTTTGAGGAAG
AGGAAGTTTGCTGAGGTGGCTGGTGACGTGGAGATGTGTGTGATTTGTCAGGCGGAGTAT
GAAGAAAAGGAGGCGGAGGAAGTGGTGCAAATTGTTGGGTGCGGGCATGCGTACCATAAG
GAGTGCGTGACTAATTGGTTGTTGATTAGGAAGAGTTGTCCTGTATGTGGGTATGAAATT
GATACTCCGTCGGCGGCGGCGGCGGTGGGTTGTAAGGAGTGTGGTAATTCCGGTGAGGGA
AATGGTGGGAATATCGCCGGTGGTTAG
>Lus10016303.g|Lus10016303
ATGGCCAGTGGGTTTGGGGAATCAACCAGCAGGCAACCTCAAAGCCCCTCGTTCTCTAAC
AGCAATGGCAATGGTGATGCAGGCAACTTCGAATGCAATATCTGCTTCGACCTAGCGCAA
GATCCTATTGTAACTCTCTGCGGCCATCTCTTCTGTTGGCCTTGTCTCTATAAGTGGCTA
CACTTTCACTCTCAGTCTAGGGAATGTCCTGTTTGCAAGGCTCTAGTTGAGGAGCAGAAG
TTGGTTCCCCTATATGGCAGGGGTAAAACATCTATGGACCCGAGATCCAAGTCCATTCCT
GGTGTCAATATTCCGAACCGTCCAGCTGGACGGAGGCCTGAAACGGCTCCTCCACCTCCA
GAACCAAATCATCATTTTGCTCCGCATGGATTTGGATTCATGGGAGGTTTCGCACCTATG
GCAACTGCCAGGTTCGGGAGTTTCACTCTTTCAGCAGCTTTTGGTGGCCTATTCCCTTCA
CTCTTCAACCTTAATATTCATGGATTTCCAGAAGCGGCCATGTATGGTGGTGCAACTGGT
TTTCCTTATGGGTTCACTAATTCATTTCATGGTGGCCATGCGCATGCATATCCACAGCAT
CAAGGGCAAGGGCAGCAAGATTATTATCTGAAAAGGCTGCTTTTCTTTGTCGGTTTTTGT
GTTCTCCTTGCTCTGCTCTGGCAGTAG
>Lus10022967.g|Lus10022967
ATGTCTTTGGCCGCCCCTCACCACCCTCGAGATTTCGTTAACGGCGTAAGGAGAATGAGA
ACTTTTCACTACTTTTGGTGTCATTATTGTCGACGAACTCTACGATTCGCTTCCATAAAC
CCACATAGAATGTTATGTCCCCATTGTTTCGTAACGTTAAGTCACGAACTTGACATATCA
CGTCCAATGTTAAGTAGCCAACTCCCTGAACCAACAAGATTATTACTAGAATCGTTGTCC
CTCATGGTGGATCCAAGAGTTCCTCCATATAATCACCCCTCGAGAAACGAAGATCAACAC
TTCATCGATCATTGGATTACCCTTCATTTTCCTCCAACGGCACCTCATTTTCAAGACACC
ACCACACCAAACGAGGATCGACCAGGGCCACCGCCAGCCTCCTCGTCAGCAATCGAAGCA
TTACCGACCGTGAGAATCGGAGCAATGAATATAACCAAAGACCCCAACTGTCCAGTATGC
AAAGAAGAGTTCAAGATGGGAGAAGAAGCGAGGGAGATGCCGTGCCACCACTTGTACCAT
TCTGACTGCATCGTGCCCTGGCTCACCATGCACAACACGTGTCCGGTTTGTCGGCACGCG
CTTCAGATAGACAACCGTGGCGCCGAACTGCAGCATGATGGCCACACAAGCAATAATAAC
TATCGTAGTCGGGATGATGTGGGTAGTAATAACTATGATTTGGAGGAGTTAACGGTGAAC
GGAGTAAATTGGGTGAGGGATCAGGTATTTTCCATGGGGCGGCGACCCATTCGGATTGTT
TCAGATTGGACGCTTCTGTGCATGGAAATGTTGGATCGGAGGATGGTTGGTTTAATTAAT
ACCACCGATGGAGCAACAGGTGATTTGGGTCTTAAGTTTTAG
>Lus10017969.g|Lus10017969
ATGGCATCGTACCCCCGTGCGAGAAGAAGCAGCTCTCCGTTCTCCTACCGCAAGTCTTCC
AGTCCTTACTCTCCCACTTCCTCCACTTCGTCTTACATCAGCACCAACAGCCGTCTTCTC
CCGCGCTCCTGCTCATCATTGGCTGCTTCTGACTACAGCTCCTTCGGAAGTGGTTACAAC
GCCCGATCCGCGCCTCCCTGTGGGTCGAACTCGGATTCAATGTACTTGGGTGGTAGCTCA
AGCGGTGGTTATGGAAGTCGTACGCCGGTTGGTTACGGCTCCGATGAGCTGGTTTCCGAG
CCTCTTGATGCTCCCATCAGTGGCGAGAGTATATCGGTGACGATTCGGTTTAGGCCGTTG
AGTGAGAGGGAATTTCAGAGAGGAGACGAGATCGCCTGGTATGCTGACGGAGATAAGGCT
GTCAGGAATGAGTATAATCCAGCCTCGGCTTACGCATTTGATAAAGTATTTGGACCACAT
ACAAATACTGAAGACGTGTATGATATTGCTGCAAGGCCAGTGGTCAAGGCTGCAATGGAG
GGAATCAATGGAACCGTGTTTGCCTATGGTGTTACAAGTAGTGGAAAGACATTCACCATG
CATGGAGATCAAAGTGCTCCTGGCATCATACCATTGGCCATAAAGGACGTTTTCAGCATG
ATCCAAGAGACTCCAGGAAGAGAGTTTCTGTTGCGGGTCTCATATCTTGAAATTTACAAC
GAGATTATAAATGACTTACTAGATCCAACAGGCCAAAATTTGCGTGTTAGAGAAGATGCA
CAGGGCACTTATGTTGAGGGTATAAAGGAAGAAGTTGTTTTGTCTCCAGGACATGCATTG
TCTTTCATTGCTGCCGGAGAAGAACATCGCCATGTCGGTTCAAATAATTTCAACCTGTTC
AGTAGTCGAAGTCACACCATTTTCACACTTATGATTGAAAGCAGTGCTCATGGTGATGAG
TATGATGGTGTCATTTTCTCTCAACTTAACTTAATTGATCTTGCTGGATCTGAGAGCTCG
AAAACTGAAACAACTGGGTTGAGGAGAAAGGAAGGAGCTTACATCAACAAAAGCCTTCTT
ACCCTTGGAACCGTGATAGGAAAGCTCAGTGAAGGGAAGTCATCTCATGTTCCATATCGA
GATTCTAAACTCACCCGCCTCTTGCAGTCATCATTGAGTGGCCATGGACACGTTTCACTT
ATTTGTACAATTACTCCTGCATCTAGTAACTTTGAGGAAACTCATAATACACTAAAGTTT
GCTAGCAGAGCAAAGCGTGTGGAGATCTATGCTTCAAGGAACAAGATTATTGATGAAAAG
TCTCTAATTAAGAAGTATCAGAGAGAAATCTCGACTCTTAAAGAGGAACTTGATCAGTTA
AAAAGTGGTATGCTAGTTGGTGTGAGTCACGAGGAGATTCTGAGCTTAAAACAGAAGTTG
GAAGAAGGACAAGTAAAGATGCAATCCAGATTGGAAGAAGAGGAGGAAGCAAAGGCTGCT
CTCATGAGTAGAATCCAGAGGTTAACCAAGCTTATTCTTGTCTCTACAAAAAACTCAATT
CCTGGATTGGGTGATGTTCCTGCTCATCAGCGGAGTCTCTCAGATGATAAACTGGATGTC
CTGCGAGATGGCACATTGCTTCTGGACAGTGAGAACAAGGAATCTGCATCTTCTGTGACT
GCACTTTCATCAGATCTAATGCATGAATCCATGCATAGAAGATCATCTGGCAAGTGGAAT
CAGGAACTTTCACCTGCATGCAGCACAGCTACTGAGTCAACCGCTGGTGGATTCATTAGC
TCTTCAAAATTGGCAACAAGTGGACTGACTGAAGATCAGATGGACCTTCTAGTTGAGCAA
GTCAAGATGCTTGCTGGAGAGATTGCATTCAGCACTAGTACTCTGAAGCGCTTAGTGGAG
CAATCTGTTAATGATCCTGATAGCTCGAAAACTCAAATCCAGAACTTGGAACGTGAGATC
CAGGAAAAGAGAAGGCAAATGAGAGCACTAGAACAACGCATTATTGAGAGTGGGGAGGCT
TCAATTGCCAATGGTTCATTGGTTGACATGCAGCAGACAGTCATGCAGTTGATGACTCAA
TGCAATCAACAGGCTTTTGAGCTTGAGATAAAATCAGCTGACAATCGTATCCTCCAGGAG
CAACTGCAGACTAAGTGTTTGGAGATTAAGGAATTGCAAGACAAGACCAATCTTCTGGAA
CAGCAGTTGGCATCACTATCCAGTGACAAGTCGTTACGAACTTCTGGACAATCGGTGCCT
GAAGAATTTCTTGACGAATTGAAGAAGAAAGTTCAGTCACAGGAGATTGCAAATGAAAAG
TTGAAGATAGAGCATGTTCAGATTTCAGAGGAGAACAGTGGATTACGTGTGCAGAACCAG
AAGCTGGGTGAAGAAGCTTATTATGCAAAGGAACTGGCATCTGCTGCTGCAGTTGAGCTA
AAAAATTTGGCTGGTGAAGTCACCAAGTTATCCTTGCAGAATACTAAGTTGGAAAAAGAA
CTGTTGGCTGCTCGTGAGCTGTTGCAATCTCGATCTGCCGTTGCACAAAATGGTAGCAGC
CGCAAATATAATGACGGAATAAGATCCGGGAGGAAAGGCCGGTTCTCTGGCAGGGGAAAC
GAAATGCAAATGCACTCGGATGACTTTGAGTCGTGGGATCTTGATCCTAATGATATGAAG
ATGGAATTGCAGGCAAGGAAACAGCGAGAGGTAGCACTTGAGGCTGCCTTGGCTGAAAAG
GAACTCATAGAAGATGAGTACAGGAAACGTGCTGAAGAAGCAAAACAAAGGGAAGAATCG
TTGGAGAATGACTTGGCAAACATGTGGGTGCTTGTTGCTAAGTTGAAGAAGGAAGGAGGA
AATGTCACCGAGTTTAACACTGACGAGAGGACCAGTACTGGAGCTGGGAATCACACAAGT
GAACCGGAATCGAACGGGTTTGAGCATGGTTCGGTCTTGAGAGAAAGACAAGTCAGCAGC
GATGATTCGAAGCGAGCCGATGAAATGCAAAAGGAAGAGCCGTTGGTTGTTCGTTTGAAG
GCGCGGATGCAAGAGATGAAAGAAAAAGAACTGAAACAGTCTCGAAATGGAGATGCCAAT
TCTCACATCTGTAAAGTATGTTTTGAATCAGCAACAGCAGCAATTCTTCTTCCATGCCGC
CATTTTTGCTTGTGTAAATCTTGTTCTCTTGCCTGTTCCGAGTGTCCAATCTGCCGGACC
AAGATTGCAGATAGGCTTTTCGCATTCACTTCCTGA
>Lus10017978.g|Lus10017978
ATGGGAGGCGCTTGTTGCATTGCTGCTAGAGACAAAAGTATTGTGCATGGACCTGGAAGT
GATATATTACACAGGAATATTCGGCATTCACCATCATGGAGCTTTAGGTGGGATAACAGG
GGCCGGGTGGCTGGGGAAGACACTTCCATAAGCTGGTTCTCTAATGGAACAAGTGTAAAT
GATGAATCAGCTGCGAAATATGGATCAGCATATGCATCAGAAGATGGGAGCCCATCATTT
AGTGCTGGGAGGAATACATTGCAGAAGTCTCCTGTGTCTGACAGAACTATAGGCCATGTG
ACAACTCCTGCATCAGAGCAATCCATTTCAAGAAATGCATCCATGGAGACAAATCTGGAA
CAGCAAACTGAACAATCACTGTCAGCTTCATATCAGTCCACCTCCAAATTATCGCTCTCA
TTGCCTTCAACTTCATCGCTGCCAGCCTCTCCTCTGTCGACTCAAAGCCAATTGCTTCCG
TCCAGCTCAACCAGGCCACCATGGCCCTGCCATTCCCCAGGACATCACTCAGCTGGGCAA
GCTTCAGACTGCAAAAATCCAGGATTGAAGCAACCTTCAAATGGCTTCACAGGTGGCGAA
GACAGGTCTACGCCCCCCTCATGGAGCAACGAATCTACTCGAGGATCCCATGGAGGATCT
TCCGACGGTTGGTCGATGCTTGCATTTTCTGAACTTATGGCCACATCTCAGAGAGAAGGG
TGGTCCTTCGACACCGACTCATTCGGTTCCCATCCCACGAAAACCAGAGGGAACAGTCAA
GTATCTGCTTCTTCCTCCATGGATCTACAAGCTTGCGGAATCTGCTTGAAGCTCCTGACG
GATAGATCCTTGTGGAGTGCCCAGAAACTCGTCGCTAATAACGAGCTACCCGTGGTTGCG
ATTCTAACATGCGGCCATGTTTACCATGCCGAATGCCTAGAGACACTGACACATGAAATC
GCCAAGTACGACCCTTCTTGCCCAATATGTACACTGGGGGTGAAACAGACCCTTAAGTTG
TCTCAGAAAGCCATGAAAGCAGAAATGGAAATGAAGGCCAGGAGGAAGAAATCCAGGAAG
CGGGTGGTGGATAGTGATGTTGATGGTGGTGGTGATTCCTCAAGGAGCGATAATGTAGTG
AAACCTGGGCGTGAAGGGAAGGGTCCTAAGTTAGGTTCCAGTTCCAGCATGAAAAGCCCT
TCATCGAAAGCTTTCCTGAAGAAGCATTTTGCGTTTGGATCGAAGGCCAGTAGATCACTG
TCCGAGAACCATGCCAAAAGGAAAGGCTTCTTCTGGAGCAGATCAATGAAGGGATGA
>Lus10023617.g|Lus10023617
ATGCTCCACCACCCCCCNNNNNNNNNNNNNNNNNNNNNNNNNCGACCACACCCCCCCCCC
ACCAGACCCACCCCCGCCTACAACACCAACGCCAACGGCGGTGACGCCGGCCTCCTCAGG
AAAAACTCCGGCGTCGATAGATCGGTTGTCGAGTCTCTTCCCCTTTTCCGGTTCAGCTCC
CTCAGGGGACAAAAAGACGGCCTTGAATGCGCCGTCTGCCTCAATCGATTCGAGAATCCT
GAGGTCCTCCGCCTCCTCCCTAAATGCCGCCACGCTTTCCACGTCGATTGCGTCGATACT
TGGCTCGACGCCCATTCCACCTGCCCTCTCTGCCGCCACCGCGTCCACCCGGAGGACGTC
CTCATCGTCATTGAGCACGACGAAAACGACGTCGAACAACGCTCCGCCTCCTCCCAGGTC
GAAAACGACTCTGTATCCGGATCCCCCGTAATTCCAATTGAATCGCCCCCCAAAGATCCT
CCTCCGAATTCGACTGACGTTGAATCCGGCAAACCGCCCCCGCCCGCCGCCGCTTCCGCC
TCTGAAGAGGGATCTAGGCGAGTGGCTGGGAGGCATTCGTCGGCGGGGGAGAGGGCCAGT
GGAGGCGGCGGATTGTTCTCGCAGATTTTTTTCTCAGCGCACAGGAAGAGCGCATTCTCC
CAAAGTTCTACTCCGTTTAGGAAGACGAGTTTGGAGAAATCGAGTTCGAGGAAGAAGAGA
GGGAGCGCGGATAATAGAGCAGCAGCAGTCACCGTCGGATGTTTCGATCGTTACCAACGG
AAAGATGGGCTGCTCTTGACCCGTTCGGAAAGTGGATGGGGCTCCGTTTCACTTTCAACT
ATTGACAGGACCCGTTTGGAGCATCGGATAATCGTATCGGACGGCCGGCAATACCAAACC
CATAGGTGGAGCGACGTACAGCCGTCGGATCGTCTCTATCTACGGTCGGAATTGATCATC
AGTAATAGCCGTGGAGTACATTCAGAACGGAAGCCGCCTCTGCCTCCTTTCCCTCCGCCG
CGGCTTCCTCCGTCACAAGTACAAACTACTTCATAG
>Lus10023671.g|Lus10023671
ATGGACGAATTAGACATTGATAAGGTCATAGAAATACCTGATACTCCTGATAGGGTATCT
GGGAGGCAAATCAATGGCTCTCACCTTGGTAGAACAACTGGCTCATCAATTGTCAGTGGT
TCAAGAAATTCTGATATCATGAATATAGAGAGATTTAATCGGTTAGGGATCAGGAATCAG
GTAGCAAATGAGAAAGTTTCTCATAGTAACAAGCATGCATGCCCTGAAAGAAATCCAATC
ATTATCGATGAACCTGAACCATGCAGCAAGCGTACTACATCCCATGCAGAGAACTCTCAT
CCTTCTGAGAATGCTTTGTTATTCAGAAGAACAGCAAGGGTCGAAAATACCAGGCCTGGA
AGTAGGCAATCTAAGGGAGCAACACATACGGACAAAGGAAAGGCTTTGTGTACCAAGATT
CCTTCTAAATCCCATGTTGGCAGAGAAAATAAACCAAACATAAATTTGACCTTTCCGAGT
GAGCATGGCCGCATACTAAACATGGATTTTCCTTGTGGAGCATCGAATAGTCTGCCCTCT
CATGCTAGAGGTAAGGGTCAAATGTCATCCAGTAGTGCCTCATCGCTGTCTCCTGTCTCC
TCAAGAATACTTAACAGTGCTTCTAAAGGTAAGGAGAAAATAGAAGTTGGTCCAGTCAAT
GGTTCTTTTGCTACTTCAAATCCTGAGAGAGCAATTGATGTGTCCAGCAATTCTCAGCAT
GAAGCTAACGGGAATATGTCTACTTCGCATCCATCTGGTACCTCCTCAAGGGTCATAGGG
AGAAAACGACTTGTGCGCAATGGATGTATTTCTCCATATAACATAGCCAATAGGGCCCAA
CGACTAACTGAAGATTGCCAAGTTGGTTCTGGCAGTTCTGAAACAAATCCGCCCCATCAG
ATTTCTTCCTATGATCCATCTCATGTGGATATCAGGAACATAGTTGCTGATGACAACGAC
ACTTCCAGTTTCTTGCAGATGACACGCCGTAACCAGTCTACTCGGAATGGACTTGTATCG
GCAGCTAGCCGTGCATCTGCAAGCAGCCCGGTGTTTGGAAATGGTGTGGCCAATGCAGAT
AGCCTGATGAACAGAGGTATGCAATTAGGCGGTTGGAGAGTGACTCGCAACAGAGATGCA
ATGCGAAGAAGTCCCACGCTTGTGTCTGCAACCAGTCAAACCAACGGACGTCAGGTTGTT
GGGTCCAAAAGGTTAAGGAAACATCATGGTGAATCTTCGTCCTCAGTGCATGATGACTCG
GATATTTTGTTTCTTGGTTCATCTCAAGGGTCATCCAGACTTCAAGATCGTCAACATGAT
AGCTCTTTAAGACGTAATGAGTTGTCATTTGAAACTAGACGGCATGAAACTCAGGAAGTA
GGTTTTGTGGATGCTGATGAATTGGAAGCCAGGGCAAGGCAATTAGAAGCAGATGAGATG
TTGGCTCGTGAACTTCAGGAACAATTGTACCATGAAATGCCAGTATACGGGGAAGGCGAG
ACTGATGAGAGTATAGCATGGAATTGGGCAGTTCACCAGGAGGAAGATGTCCGCCCTAGT
GCTTCCACCAATAATCAGCCTGCGTTACCTATGGGAAGGCAAACACAGCCTCGGGCTCAA
GCACAGACCCGTCAGAATCCTCCAATCAGAAGAGGAACACAGGCTCGAGGACCCACTTCT
AGAGTGTCACAGTTGAGGAATCGTTTTAACCGTTCTATTACAAATGGACCGAGAAGGAGG
ACCCGTGTTCCTGTAAATTTATTTAGAGACAGGAATCTCCAGTTCCCTCTGGACATGGAT
CTAGATATGAGGATTGATATTTTGGAAGCTTTGGAGGCTGCAGTTGGCGACTCAGATTTT
GACACAAGACACATCATGAATCTTCAGCGTGATTTCAATGAAAATGATTATGATATGTTG
TTGTCCCTTGATGAGAACAATGGACGTCAAGGTGCATCTGCCAATCAAATTAACTGTTTG
CCAGAGTCTATAGTACAGTCGGACAACTTTGCTGAGAATTGTGCTATATGCCTTGAAACT
CCTTCGATTGGTGAAACCATCCGTCATCTCCCTTGCTTCCATAAATTTCATAAAGATTGC
ATTGATCCGTGGCTTGGAAGACAGAAGTCTTGTCCAGTGTGCAAATCATCCATTACATGA

>Lus10025031.g|Lus10025031
ATGGGTGAATCAGTCCTTCTGTGGATAATCGACGGGGACCACCATCCTCCTCCGTCAAGC
TCAGGCAGCAGCTCCACAGCGGCGTACTGCAGGATTTGCCACGAAGCCGAATTCGAAAGC
TTCAAGAGCTTGGAAGCTCCCTGTTCTTGCTCTGGAACCGTCAAGTATGCGCACAGAGAT
TGTATACAGAGATGGTGCGACGAGAAAGGGAACACAATCTGCGAAATCTGCCTTCAGAAG
TATGAACCAGGATACACGGCGGCCGTTGAAATATCGTCGAAGAAAGCTGAGATGTTTGAG
GAATCGGATAGCAGAGATAGCTTGGATATGTTGACAACAAGGGAAGAAGAACTGGTGCCA
CAAGTGGGTCTACGCCACGTGGCGGAAGAATATTTGGAACCCACCTCCGCCGCCGATAGA
ACCGCCGCTGTCTGCCGTTCCTTGGCTTTAACGTTCACATTCATTCTGTTGGTGAGACAT
TCATTTCAAACACTCGTCGGCGGGGCGAAAGAAGAGTATCCCTTCGCACTCATCACAGTA
CTCGTACTAAGGGCTAGTGGCATTGTTTTCCCTATGTACATTATACTCCGGGTTATATCA
TCCCTCCAGAAGACCATTCATCGAAGACATCAGGGTTGTGATGATGAAGAGGAAGATGAA
GCAGCCACCTTCGACGAAGAAGAGCAGCTGCACTTAGTATAG
>Lus10017865.g|Lus10017865
ATGGATCATTCCGAAGCCGAATTGAAGCAGCAGCTGGAGGAATTGGAGAGGCAGCTCAAC
AAGAAGCAGCGCTTCGAGGACGCCGTTTCTTCCATCAAATCTCTCCTCCGCGATCGCTAT
CCCTCCGCTTCCCTCCCTCTCCGCAAATTGTTCTACTCCGTGGTATGCCGAGCTGCAACT
GTTCTGAAGACTAGGCACACAGCCCCTGGCTTCTGGCTCGCCGGATTAGGGCTATTCGAG
CTCGCCGAATCCCTTGTTACAGACCCTTCCCAGAAGTCCCACTTGCGGAGTTGCGTCTCC
CAGGCGAAAGAACTTTTGAATCGAGTTGAGACTCCACCAACGCTCTCGTCAAACAGAGGA
GGTTATCTTTTCGAAGGGCATCTCACGGTTGATACCGAGCCGGCACAACCTCAATGGCTT
CTGCAACAGAACCTCATGAGCTCTATGGCTTCTATTATGGAAGCCCAGTCCTCTGGAGGT
GCTGTTGAGGATAACAATCCTGCCAGAGATACAGCAGCTTCCACGCTACTTGAACAACTA
ATTACTAACCTTAATGACGTTATACCACAGATTATGGATGACGGGTCCAGAGTTCCGAGA
GTCCCATCTGCAAGTAAAGAGGTAGTTGCAAAGCTTCCAGTTGTTACTCTCACTCAGGAT
ATATTGGCCAAGCTCGGATCAGATGCGGAGTGTGCAATTTGTAAGGAGAATTTGGTTGTT
GATGACAAGATGCAAGAGTTGCCTTGCAAGCATACGTTCCATCCTCCCTGTTTGAAGCCG
TGGCTGGATGAGCACAATTCTTGCCCAATTTGCCGCCATGAACTGCAGACTGATGATCAT
GCATATGAGAGCTGGAAAGAACGGGAGAGGGAGGCCGAAGAAGAGAGAAAAGGAGCTGCA
AATGCTGTACGTGGTGGTGAATACATGTATGTTTGA
>Lus10016796.g|Lus10016796
ATGGCAACTGAATTTGGGGAATCCATGAGTTCGCCAACCCCGGAAAGCTCAACCTATTCC
GGAAACTATTCAGGCGATGCTGGTGATTTTGAATGCAATATCTGCTTGGAATTAGCTCAG
GACCCAATAGTCACACTTTGTGGTCATCTCTTCTGCTGGCCTTGTCTGTATAGATGGCTT
CATCACCACTCCAACTCCCACGAGTGCCCTGTTTGCAAGGCTCTGATTCAGGAGGAGAAG
TTGGTCCCTCTCTATGGCAGAGGTAAAACGAGGGCTGATCCTCGATCAAAATCTTATCCT
GGAATCGATGAAATCCCCAGAAGGCCTACTGGCCAAAGACCAGAAACAGCTCCTCCCCCG
AACAACAATGCTCTCCCCAATTACGGTTTTGGGTCGATGGGTGGATTTGTCCCAATGGCC
AGCACCAGGATGGGAAACTTCACATTGTCAACTGCGTTTGGTGGTCTATCTCTATTTCCT
TCCTTGTTCAACGTTCAGTTTCATGGTTTCCCCGATGCTGCTGTATATGGAAGTCCATCT
GGTTTCCCTTATGGGTTCCATAACTTCCATGGTGGCCATGCCAATTGGTTACCACCGCCA
ACCACCCGAACACATCAAGCTGACAATGCTTTGAAGAACCTTCTGCTGTTGATTGGTTTC
GTTGTAGTCCTCGCACTTCTATGGTCGTAA
>Lus10016817.g|Lus10016817
ATGGCAGAAGATAGCATGCGAAGTGGTGGGCTATCTTCTGGGTTGGCTGTAGTATTGAAG
GGAGAGGAGGAAAAGGACAGTTCCTCTAAAAGCCGACTTGTTTCGTGTTTTGATGATTTT
GGTGATCAGACTGTCGAACGTGCTCTGGAGTATATTTTTGCTTTTCCTCACAGATCTCTT
GCTCCGGTTACTGGTCCAGTCAACATAGATCTAGTCTGCGCTTTGATAAAGAGTGAGATG
GCTACATCTAGTCCAAATCCTTCTACTTTGAACAGTAAAAGGGAAGGAATTTGTATTGAG
AATGCTAGTCGATCTCTGACGGTCGGACTTGAAGAATTAAGCATATGTGGTGACATTAGA
ATCATTAAGGCTCCTTTGCTTATTGAGAGCTTAGCAATGTTCAGCAGTATTAGGGCCAAT
GTGCGAGTTTGGAAAGGTAAATGGATGTATGAGGTTGTTTTAGAAACTTCTGGGGTACAA
CAGCTTGGATGGGCAACTCGATCTTGTCCTTTTACTGACCATAAAGGTGTAGGTGATGCG
GATGATTCATTTGCTTTTGATGGGAAAAGAGTTAGCAAGTGGAACAAAGATGCTGAGCCG
TATGGTCAATCTTGGGTTGTTGGTGATGTAATTGGCTGTTGCATTGACATGGACCTTGAT
GAGATCCTATTCTACAGAAATGGTGCGTCTCTTGGTGTGGCATTCCATGGTATTCGTAAA
ATGGGACCTGGCTTTGGGTACTATCCAGCTATATCTCTTTCTCAAGGTGAGCGGTGTGAG
TTGAACTTTGGAGCACGACCTTTTAAGTACCCCATTAAGGGTTTTCTTCCTCTCCAAGCC
CCCCCATCTGCTAATCATTTTGCTTCACAAATGCTTAGCTGCTTGTCGAGGCTGTTGGAC
CTGCAATCCAGGGAGCAAGCTGATAGTTTTTTGGCTGCCAAATTTAGAAGATTGAAGAGG
TTCGTCTCACTTGAGGAATTGTATTCTCCTGTTTCTCGTGGAATATGCGAGGTAATGTTC
TCTGTACTTGGGACAGAAGCCGAAAGCTTGGAGTACATAGCTTGGGGTTCGTTTCTTACG
TTCATGGTGGAGGTATTTAGGACCCAAGCACCCCATGAATATGTGGGGTTGGATAAAATC
ATTAATGTCTTTCTGGAATTTCATGAGTCGCATTTGGTGTTTGAGCATCTTGTTAATGCA
CTTTCAAGTGCCTGCAAAACAGCTCCATTAAGATTGACCGACTGTCCATACTCAGGATCT
TATCCTTATCTTGCCCTGGCATGTCATATTTTGAAGCGGCAAGAACTAATGGTACTCTGG
TGGAAATCATCAGATTTCGAATCATTATTTGAAGGATTTTTATCCCAAAAGAATCTGAAC
AAACAGGATCTGCAGTGTCTGATGCCTTCTGTTTGGTGGCCTGGTTCATATGAGGATGCT
GCTTATGAAGGTAGCATGACTTTGACAACAACAGCATTATCTGAAGCAATCAGTAAGATT
GAAGAGAAGCATCGGGAGCTTTGTCTCTTGGTTATTCAATTTCTACCACCGACATTGCCG
CCTCAGTTTCCTGGTTCAGTGTTTAGGACTTTTCTACAGAATCTTCTATTGAAGAACCGG
GGAGCAGAACGCAATGTGCCACCTCCTGGAGTTTCCGGCAACTCTGTGCTTGTTTCTTTG
TACACTGTCATACTACACTTTCTATCGGAAGGATTTGCTATGAGGGATGTAGGTGGAACA
AATGGACATGACCTTGGATTTCTTCATAGAGGTGGAGAGCAGAGTTTTCCAGTTGAACTC
TTCTTGAAGAATGATTCTCATCGAACTGACATCTCTAGGCTTGGAGGATCTTTTAGTCAC
TTGTCAAAATCTCATCCTATAAGTGACCAAGAAGATGAAGTAATCCGGTGGGATGAAGGC
TGTGTGGATGATGAAGAAACTAGAGTAACACATAATACGACTCAGAAACCATGTTGTTGC
TCATGTTACGAAGTTGAATTTGCAAGATCTTCGAAGAATTTGGTCAGATATGCGCCTAGA
GGTTCTCGTGTCCATTGTAGCCCAATTGGGGAAAGGTCTGCTCAGTCGGCAGAATGCAGT
GCTGGAAGTTTGAGTGACGAGATAGTGGACAAACCTAGTACGAGCGATCAGTCTGAGGCT
GACTTTGGTTATTGTCCATTGTGGAATTTAAGGATAATGCCAAGAGAAAGTAACGTTTCT
TGCGCTACCCTTAGAGAAGAGGAGCTTCTAGATGCTTTGATTTTGTTGTATCAGATAGGT
GTTGCCCCAAATTTTAAGCAGGCATCATATTTCGTGTCTCATCAGTCGCAATCAGTAGCC
CTCCTTGAAGAAACTGAAAGACAAATAAGGGAGCGACCTAGCAGTGAACAACTAAGGCGA
TTGAAGGAAGCCCGTAATGATTATCGAGAAGAAGTAGTTGATTATGTCAGACATTCCACA
TGGTATCGGATTTCTCTTTTCACCCGATGGAAGCAAAGAGGGATGTATGCAGTATGTATG
TGGATAGTCCAACTACTTCTGGTTCTCAGCAAAGTTGATTCCTTATTTCTCTATGTCCCA
GAATATTATCTTGAGACAATAGTGGACTGCTTTCATGTGCTGCGGAAGAGTGATCCTCCG
TTTGTCCCTTCAGCAATATTCATCAGACAAGGCCTTGCTCCATTTGTCACATTTGTGGTT
AGCCACTTCAACGACCCAAGAATACTGAGTGCAGATCTCAGGGATCTTCTTCTTCAGTCA
ATATCAGTGCTTGTACAGTACAAGGAATATGTGGCAACATTTGAGAGCAATAGGGCAGCC
ACACAAACATTGCCAAGATCCTTGTTGACTGCTTTTGATAACAGATGTTGGATCCCTGTA
ACAAACATTCTTTTGCGGTTGTGCAAAGGTTCTTTGTTTGGATCTTTGAAGCATGGGGAA
TCATCTTCGTCTTCAGTGGTCTTCCAGACATTGCTGAGAGAAACTTGCATCAGTGATCAG
GAGTTGTTCTCAGGTTTCCTTAATAGACTCTTTAATACTCTAAGCTGGACGATGACTGAG
TTCTCAGTTTCTGTTCGGGAAATGCAAGAAAAATACCAGGCTGGCTCTGGGCGGGGAGAG
TCTTACGTTGGGAAGTTGTGCCAGCTTGAGAATTTCTTGGGCCTTCTTATAAGCCGGACC
GAATCAGATGAAGTTGAGCGGTCTCATCGAATAGGGGAAGCAAACAATGATGACACCACC
TGCTGTATTTGTTACACCAGTGAAGCTGATGCACAGTTTGGTCCTTGCTTGCATCGCTCT
TGCTATGGTTGCATAACCAGACACCTACTCAACTCCCACAGATGTTTCTTCTGCAACGCC
ACGGTCCTCGAGGTGGTCAACATCACCGAAAGCAGTGAAGTCGATACTCATTCTCTTGCC
TAA
>Lus10029456.g|Lus10029456
ATGGAGAGCTCGACGGCGGAGCTGATTCCGGCGTACAAGTTCTACAAGGGGATGGGGCTT
ATGAAGGAAGACGGCGGGACCTGCGCGATTTGTCTATGTGAGTTCGAGGAAGGGGAGGAG
TTGAAGACTCTGCCGGAGTGTATGCACTCTTTCCACGTGGGATGTATCGATATGTGGCTC
TACTCACATTCGAATTGTCCGATGTGCCGGACCGACGCTGCGCCGTCGCCTCAGGTATCT
TTCCAGGCGGCCGACGTGATGGAGGTGGAACAGAGCCTGGGTGTTACGTTGCAGGGTATA
ATTGTACATTCGCGGACCAACCAGTGA
>Lus10025394.g|Lus10025394
ATGGAATTGGCTCAGAATTCTTGCCAGGTGGCTGGGAGTTTCAGTGATTTGGATGCAGGA
GTCAGCTCGGCAAATGGTCGAACAGGTGGTGGGCATGAAAAAACCGATGCATTTGATGAA
AGTGGGGAATCTGACGAGTTTAAGGCGGCCAAGGCTTCGAAATCGGGATCGTATGTGATT
GAGATGAACTGGGATGGCGGGGAGAAAGTTTGCAGGATCTGTCATTTGAGCTCTGAAGGG
TCGATGGAGGTAGTGGCGGCTGCTCCTGGTGTGGTAGTGACATCAATGGAGCTGATTCAG
CTTGGTTGTGGATGTAAAGATGAGCTTGGTGTTGCTCATTCTCATTGTGGGGAAGCCTGG
TTCAAGCTCAAAGGCAACAGAGTGTGCGAAATCTGCGGGGAGATGGCGAAGAACATCACA
GGCATATCCGACAACATCGGATTCATGGAGGAGTGGAACCAGATGAGACTAATCCTAATC
CCCCCACACGACCAAAACAGAAGCCGGCGGTGGAGGAGGATGCTGGAGGGGACAGCCATT
CTGCAACTTCCTGATGGCATGCCTGGTAATAGCCTTCGTGCTGCCATGGTTCTTCCGTGT
AAATATGTTCTAAGGATAATAGTTCTTTCAATGGCGGAATTTGTTTATATATGCACTACT
ACACTTGGTAGAGTCGGTCTTTTGTTTACAGGAAATAGAGAATACTGTAAGAAGAAATGC
TTTGGTTCTTTTGCTTGTCTTTGTTATTTTAACACGTGGAAAACCTGTGAAATTTACAGA
TACTGCGGAGTCTCAGGAATTGGTTGGTTTTGGTATGAATGA
>Lus10027023.g|Lus10027023
ATGACGCGCCATTGGGCCACCTCCGCCAATTTCCTTACAACAGCCGACGCTTCCTTAATC
CAGTCTCCGCCGCCGACAACCCACAACACCTCCTCCGCGCTCTCGCCGTCCGCCGCCACA
ATCTTGATCGTCCTCCTCTGCATCGTAATCTGCGTGGTGGCTCTCAACGCAGCCTTCCGC
TGCTTCTTGGCCGGCGGCCGGACGTCGGCGGCGGGTAGGAGAAGAGTGCCAGAGAGGAAC
AAAGAGAGCGTGGCGGCCAGCGTGGCGGTGGCGGAAGTGGCGTCGACGGTTGTGTTTCGC
GGTGGCGGCGGTAGTGAGGAGGAGTGCTGTGCGATTTGTTTGGCGGAGTTTGAAGAAGGG
GAGGAGGTTGAGTTGTTGGGGAATTGCGGCCATGGGTTTCATAATCAATGTATTCAGCGG
TGGTTTTTTATTTCTTCTAGTACGAATTGTTCGTGTCCGACTTGCCGGCGACCTTGTCTT
CCGCCGCCGGCAGAGAGCCAGCTAACTGACAACCGATACTGCTGA
>Lus10027027.g|Lus10027027
ATGGAGTCGGTGGACGATGATTTCTATAGCGGGGAAATAGAGGATGATTACTACAGCGAA
GGCTATGCGGACGATGATGATGATGGCGGTGGCGGTGCTGATGCGGAGGAGGAGGATGGT
CCCGATTATGATTTCATGGCTGAAGCTGCCGATGATCCCGTTTACTGGCGCCACCAGATA
AGTTATTCGGTCTTGAAGGAGGATGACATTAAGCAACGTCAAGAGGATTCTATCAGTAGA
GTTTCCACGGTGCTTTCCATCTCACGAGTTGATGCAACCATTCTTCTTTGCCACTACAAC
TGGAGTGTCAGTAAGGTCAATGATGAGTGGTTTGCTGATGAGGAGGCAGTCCGAAGAACG
GTTGGGTTGTTGGTCATGCCAGCATTCGAGTTATCAGATGTTAGAGAACTTACTTGTGGC
ATATGTTTTGATGTCTTCCCAAGTAATAAAATTAGGTCAGCGGCTTGTGGTCATCCATAC
TGCACTTTGTGCTGGTCAGGTTATATTAATGCTAGTGTCAATGACGGTCCTGGATGTTTG
ACACTGAGGTGCCCTGATCCCTCTTGTCGAGCTTCTGTTGGTAAAGACATGATCAATATG
CTGGCATCGGATGAGGATAAGGAGAAATATGCTCGCTACCTTCTTAGATCCTTTATTGAA
GGCAACAGGAAGACCAAATGGTGCCCAGCTCCAGGATGTGAGTGCGCTGTTGATTTTGCT
GCTGGTACTGGCAACTTTGACGTCTCCTGTTTTTGCTCTTATAGCTTTTGCTGGAATTGC
ACAGAGGAAGCTCACCGTCCAGTGGATTGTGGCACTGTTTCAAAGTGGATTCTCAAGAAT
AGTGCAGAATCAGAAAATATGAATTGGATACTAGCAAATTCTAAGCCCTGTCCCAAGTGC
AAGCGACCAATTGAAAAAAATCAAGGATGCATGCACATGATGTGTACACCACCTTGCAAA
TTCGAGTTTTGCTGGTTATGCCTTGGAGCCTGGTCAGATCACGGGGAGAGGACAGGTGGG
TTTTATGCATGTAATCGTTATGAGGCAGCTAAGCAGGAGGGAGCGTATGATGAGGCTGAG
AGGAGGAGAGAAATGGCAAAAAATTCCTTGGAGCGATATACACATTATTATGAAAGATGG
GCAAGCAATCAATCGTCGAGACAAAAAGCTCTTGCAGATTTGCAGGAAATGCAAAATGTG
CATCTTGCAATGCTTAGCGACATACACTGCACACCCGAGTCCCAGCTCAAGTTCATACCT
GATGCTTGGCTTCAGATAGTTGAATGCAGGCGAGTGTTGAAATGGACCTATGCATACGGG
TATTATCTACCTGAACATGAGCAAGCAAAGAGACAGTTCTTCGAGTATCTTCAAGGGGAA
GCAGAGTCTGGCTTGGAAAGACTTCATCAGTGTGCAGAGAAAGAGTTGCGACTGTTCCTC
ACTGCCGAGTCTGATCGGCCATCAAAGGAATTCGAAGAGTTCCGCACAAAGCTAGCTGGC
CTGACCAGTGTAACGAAGAATTACTTCGAGAACCTGGTAAAAGCATTGGAGAATGGCCTA
ACGGACGTGGATTCAAATGGTTCTAGTAGCAAAGCATCAAGCTCAAAGGATGTGGTTGGT
ATAAAGGGAAAAGGTGTATGGGGGAAAGGAAGCGTAAAAACCGGAAGAAAAGCCGATGAT
TGA
>Lus10029136.g|Lus10029136
ATGCTGGGAGGCAACAGCGGCAATCCCCTACTTCCAGTTTTTATCGATGACAACCGCCTT
CCTTATCAGAACCACGCTTCAAATCAGCTCCAGTTATTCGGCAACTTGCCGGCTGGTTGT
AATGTCGATGCTGTTAACTACTTCGGAAGCGAACACATCTCCCCTATGGTTCAGACCAAT
AAGCGAAGCAGGGAAGCCGACGATTTCGGTAGACAACAACAAAAGCTCCAGATTTCGTTG
AACTATAACCTATGCCGAGACGAAGTTGACCGTTCAGCAAGTATTCCGGCAAACCCTAAT
GCCGTGTCGACTGGATTACGACTCTCGTACGATGATGAGGAGGGTAAGTCGTCTTTTCCA
TCCGCAAGTGGAAGCATGACAGCAATACCTTCGATGATCTTGATGAAGCAGAGACACGCT
GCTTCGTTTCTTGCTGCTATCGAGAAGGGAGTCGCGAAGAAGATCCGTGAGAAAGACATC
GAGATAGAAAACATGAATCGTCGGAACAAGGAATTGATCGACCGGATAAAGCAAGTAGCA
ACAGAAGCACAGAACTGGCACTACAGAGCCAAGTACAACGAATCTGTCGTAAATGTCCTG
AAAGCCAACCTCCAGCAGGCCATCTCGCAAGGAGCCGAACAAGTGAAAGAAGGGTTCGGA
GACAGCGAGTTCGACGATGCTGCCTCTTGTGGGCCATCTTCAAAGTCGAAACCTCTCTCG
CGAAATCACCACTGCAGGGCGTGCAAAGCGAGGGAGGTATCGGTGTTGTTGATGCCGTGT
AGGCATCTTTGTTTGTGTATAGACTGCGATATGTTTGTCAATGTTTGCCCTGTATGCCAG
TTGATCAAAACCACCAGCATCCAAGTATACTTGTCCTGA
>Lus10029178.g|Lus10029178
ATGGTGATGCATTGGGTTTCATCGCCATCTCCTTCTGATCCCTTGCCATACAATGGCGAT
TATCTTAAACAATCTTCTTCAGGTGGAAAAATCAGTCCAGCTATACTGTTCGTCATTATA
ATCCTAGCAGTACTGTTCTTCATATCAGGTCTCCTCCACTTACTCGTCAGATTCCTCATC
AAGCAGAGGGATTCCGGTTCTGACTCGAATCGAAATGGACCGGACATCTCAGTGAACGAC
ACATTCCAAAGGCAGCTACAGCAGCTATTCCATCTCCATGATTCAGGTTTGGATCAAGCC
TTCATTGATGCTTTACCTGTGTTTCCTTACAAGGACATTATGGGAATTAAGGAACCCTTT
GACTGTGCTGTTTGTCTATGTGAATTCTCTGATAAGGACAAGCTTAGATTGCTCCCTATC
TGTAGCCATGCTTTCCATATAGATTGTATAGATGCATGGCTGCTGTCCAATTCCACTTGC
CCTATCTGTAGAGGCAGCCTTCATTCGGTCCAATACGAGAATCCAATTTTTTTCGATCCG
GAAGATCAAAGGGGGAGGGAAGATGATCAGGTTCAAGGAGTGGAGAGTGCTAGCATTATG
AATTCTAGGAGGGTTTTCTCTGTTAGACTTGGCAAGTTTAGGAGTCCTGTTAATGAAGTA
GCTCCTGTGGTTGAGAGAAGACAACAGCCGAGAACCCACCAGCCGGTTGGGGAAACAAGT
AGCGGTGTGTTGGATGCTCGGAGGTGTTTTTCGATGGGAACGTATCAGTATGTTGTGGCT
GATTTGGAGTTGCAGGTGGCATTGAGCCCTAACAATATCAATAATAGCAGCAGCAGTAGC
AACAGAAGAGATGTTGCGGTGAAGAATGCGGTCAAAGGGCGAAATGGACAAATTGAGAAT
GATCCTTCTTCTGTTCTTGATGGAAACAGGATTAACATTCGGAGTAAAGGTGAAAGCTTT
TCTGTCTCCAAGATATGGCAATGGTCCAGGAAAGGCAATTTGCCGGGTTCTTCTTCTTCT
GTTCCTGTTACTGTTGATTTCCCTTGGAATGAACTTAGTAGAACCAAACAGCAATGTACG
TAG
>Lus10029037.g|Lus10029037
ATGGAGATTGGTAGCCTCCACCGCCGCCTTCTCGAAATCCAAACGACAATTGGCTCGCCG
CCGTCTGCCTCCAGGGACGCGAATTTCGATGCGAACATGGTGATCATCCTGGCGGCGCTG
CTATGCGCTCTGATCTGCGCGCTGGGTCTCAACTCGATCGTTAGGTGCGCGCTCCGATGT
AGCAGGAGGTTGGCCTTCGAGGATCACGGCGGCGCACGGATGGCGGCGGCGGAAACGACG
GCGGGGCTGAAGAAGAACGCTTTGCGGAAGATTCCGGTGGTGGTTTATGGATCGGCGGCG
GAAGGGTTACGGATCGCGGCGACGGATTGTGCGATCTGCTTGGGGGAGTTTGTCGACGGG
GAGAAAGTTAGGGTCTTGCCGAAGTGTAACCACGGGTTCCATGTTCGGTGTGTTGATGCT
TGGTTGGTTTCTCATTCTTCTTGCCCGACTTGTCGCTTTTTTTCCGTCTTGCCGGAGGAC
GTTGCTGGAGGCGCCGGCGGCGGTGTTGGTGGACGGTGA
>Lus10029693.g|Lus10029693
ATGGACAACAACGGCAAACAACCCACGTCGTCGTCGACCAACAACCGCCAACAACAAGAC
CATGAATCATTACGTGTGGACGTACATGCAGACGTGGCTACTACCGCCGCAATAACCACA
CCTAGTTACGACGACGACGTATCATCGAGCGAAGAAGAAGAAGAGGATTGGAGCGAAGAC
AGCGACGGGTACGGTAACGACTACGAGTACTTCGACATCATTGAGGAAGCTGATGAGTTT
CTTGAGGAAGGGCAAGGCAGCAACAGTGAAGACTACGACGATGACGAAATGGAGGAGGAG
GAGGGGGAGGATGAAATAGACCCGGACGACATGTCGTACGAGGAGCTGCTTGCACTGGGA
GACTTGATCGGCCGAGAGAAGCGTGGGCTATCGTTGGATCAAATATCGGCGCCTGGCTGT
CTACGGCCGAGGAGGAAGCTTCTGGAATATATGAGGATGTCGGGTGATGATGAGGTGGAT
CGGTGTGTGATTTGTCAGGTTGAGTACGAGCAGGATGATCATCAGGATGCGGTGTGGGAG
ATTGTTGGATGCGGGCATCCTTACCATAAGGACTGTATTACGGATTGGCTGATGGTTAAG
AAGAGCTGCCCCATATGTGGATACGAGGTGTCTCCTAATTCTTCTTCATCTTCTTCTTCT
TCTTCATCATCATCATCTTTTGCGTCGGCCAATGTTAAGAATAGTGATGGTGCGACTGGT
TACAATGGTAATTGTGCTGACGGCGGTGATGGCAATTAA
>Lus10029582.g|Lus10029582
ATGCCGCTGAGGCTGTGGATCGTTGGGTACGGGATGCAGTGTCTGTTGCATATGGGCTGC
GTTGTTGTGGAGTATAGAAGGAGGAGGAGGAGGAGATTGGGGTTTGCGCCTGCGGGTGCT
GGAAGGGGTGATGAGAATTCGAGTTCTGGGTCCAGAGGGGATTCTAGTGATTACGTGACG
CTTTCTCAGTTACAGGATGACGAAGGAACAAGCATCGCAAAGCATCTAGAGTCTGCCAAT
ACGATGTTTTCATTTATCTGGTGGATCATTGGGTTCTACTGGGTCTCTGCTGGTGGACAA
GATTTGTCACAAGACTCGCCTCAGCTTTATTGGCTTTGCATAGTCTTTCTTGGTTTTGAT
GTGTTCTTTGTGGTATTCTGTGTTGCTCTGGCTTGTGTCATCGGCATTGCTGTGTGTTGC
TGTCTTCCATGCATTATTGCGATATTGTATGCTGTTGCTGATCAGGAAGGAGCCACCAAA
GAAGACATAGACCAGCTCGCAAAGTTCAAATTCCGAAGGGTTGTCGATAGCGAGAAGCTT
GCAGGAGATGAGCAAGAGGCCCCCGGGGGCGTAATGACAGAATGTGGCACCGATTCACCA
ATTGAGCATGCCCTGGCAGAGGAGGATGCGGAAGGAGCCACCAAAGAAGACATAGACCAG
CTCGCAAAGTTCAAATTCCGAAGGGTTGTCGATAGCGAGAAGCTTGCAGGAGATGAGCAA
GAGGCCCCCGGGGGCGTAATGACAGAATGTGGCACCGATTCACCAATTGAGCATGCCCTG
GCAGAGGAGGATGCGGAATGCTGCATATGCCTTTCTGCTTACGACGATGGCGTCGAGATC
CGTGAACTCCCCTGCGGCCATCACTTCCACTGCATTTGCGTAGACAAGTGGCTTCACCTC
AATGCCACATGTCCTCTCTGCAAGTATAACATCCTCAAGAGCAGCCGGCAAGAGGAAGTA
TAA
>Lus10019018.g|Lus10019018
ATGATCTTCACTCCCACAACCGCCCAATCATCATCATGCTTCACATCCTCCTGCGGCCAA
AACGAGCCCAAAATCCGGTTCCCTTTCCGGATTCAAACCCGCCAGCCGACCCGGTGCAGC
TACCCGGGTTTCACCCTCTCCTGTGGTCCCTACAACGAAACGCTCATCTCCTTCCCCGGA
ACGACGCCGTTTGTCCTCCGAGCCATTGACTATTCAACGCAACAGCTCTGGGTCAACGAC
CCGGGAAACTGCCTCGCCGCCCGTCTCCTTTCGCACGACCTCTCCGCCGACGTCGGTGGC
GAGTCCTCGCCGTTCCGAGGGCTCTACGAGCAGCCTTTTTCAGTTTTCAACTGTTCTGGG
AACAACTACTCCCATTTCCGCGGGATGAACCCCATCGCCTGCCTCAGCAGCAGCGGCGGC
GGAGGTGGGGGAGAGGGGTTGTCGGCAGTGGGGTACTCGGTGTTTGCGACGTCGTCGGAG
AGGGCGATGGCGAGTTTGAGGCGTGAGGCGTCGTGTGAGATGGTGAAGACGGTTATGGTG
CCGATGGAATGGCCGTTCTACGAGCAGGTGACGTCGTCCGATCTGAGCGAGGATGTGCGG
CTGACATGGGACTTGCCGGAGTGCCGGCGCTGCGAGATGAGGGGCGGAAGGTGTGGGTTG
AAGGGGAATTCGTCTCATGATGTCGGCTGTTCTCACATTCCTCCCCGCGGAATGCCAAAA
GCTGTTCGCTACGCTATAACAGTAGGCGTGGGAATCCCACTCTTACTATTCGGTCTAGGC
GCCTTATGTTGCGTCTTTCGAAGAGTCAAACGATATGCCACCTCATTATCCACCAATGAC
CACCACCAGTCTCTTCCGCAATTCAATCGTGACGCCATCACCATTCCACCTACTCGTACC
GGTCTAGACGGATCGACAATCGAATCGTACCCAAAAATAGTGTTGGGGGAGAGCAGGAGG
TTACCGAAGCCGGACGACGACAACACATGTTCCATTTGCTTGTCGGAGTACAACCCTAAA
GAAACCGTCAAGACCATACCGGATTGCCATCACTGCTTCCACGCCGAGTGTATCGACGAG
TGGCTTCGACTCAACGGGACCTGCCCCATCTGCCGCAGTTCTCCGCCGCCAGTAGTACTG
TTGCCATTGTCATAG
>Lus10016040.g|Lus10016040
ATGACTCGTCCAATCAGGTTGCTGAACTCCGTCAATTCCCCGCCGGACGACGACTCATCC
CAGCCCTCCCCTCCTCCCGTGAATTCCGACTTCGTCGTCGTACTAGCAGCCCTCCTCTGC
GCTCTCATCTGCGTCCTCGGCCTCGTCGCCGTCGTCCGCTGCGCTTGGATTCGCCGATTT
TCATCCCGCGCCGGAGGCGGAGAAGGAGGAACGGAAGGAAATCCCCCGCCTCCTCGCCCT
TCGGCGGCCAACAAGGGCATCAAGAAGAAGACCCTCCGCCCCCCCCCGAAACAGACATTC
ACAACCGATTACGCCGCCAAATTCTCCGATTGCGCTATCTGCCTCGCGGAATTCGCCGTC
GGGGATGAAATCCGGCTGCTCCCGCAGTGCGGCCACGGATTCCACGTCAAATGCATCGAC
ACCTGGCTGGGATCCCATTCTTCCTGCCCTTCGTGCCGCCAGATACTGGTCGCTTCCAGG
TGCCAGAAGTGCGGCGGCCTCCCCCCTCCACCGCCGAGCTCCAGCGGCGTTGGCGATGGC
GAAGGAGCTGAAACGGAGGCTAGATTGAAGGCGCGCGAGGATGACGGGAACCGCTTCTTG
CCCTAG
>Lus10015986.g|Lus10015986
ATGAAATTCGGAGAGACGTTCCGTGAGTACCTTCGCGGAGACCAGGAGAAATTCCTGGAC
AAATGCTCGCACGTAGAGTACAAGCGGCTGAAGAAGGTGCTGAAGAGATGCCGGGTTTCT
CACGGCTCTCAGGATCAACAAGGCGAGGAGGAACATGAAGATAATAGCCCCGGTTGCGGC
CGATTCTGCAATTGTCAATCCTGTCCAGTGTGCGATCAGATGTTCTTTTCTGAATTGATG
AAAGAAGCGTCCAATATAGCTGGATGCTTCAGCTCAAGAGCTAGGCGTCTCCTCCACCTT
CACATGGCGAGAGGAATGCAAGGCTATGTGCTTAGGGTTCGTCAATGTTTTCGAGATGAT
AAGTTAGCAATGGCCGAAGAAGGCCGGATGTTGATGGAGTATGTTACCATGAATGCTATT
GCAATACGGAAAATCTTGAAGAAGTATGATAAGGTGCATAGCTCTGTGAATGGGAATATT
TTCAAATCCAAGATGCGTGCGGAGCATATTGAGCTACTGCAGTCGCCTTGGCTGATCGAG
CTCGGAGCGTTGCTGTTGAACTTCAACGGGTTGAATGGAGGACGATTCAGCGAGTTCTGT
GGCCATTTCTCTTGTGATCTCGATGCATCTGAGCCTGTAATGAAGCTTACTTTACCGAAT
TCGGTCATGATAGAATACAGCTTGACCTGTGCTATTTGCTTGGAAATGGTATTTAATCCA
TATGCTTTGAGTTGCGGTCACCTTTTCTGCAAATCCTGTGCTTGCTCGGCTGCTTTCGTA
CCAATATTCCTCGGTCTTAAAGAAGCAACTCCAGATTCAAAGTGCTCAGTCTGCAGAGAG
GTTGGTGTGTACCAAAACGCAGTGCCGATGACGGAATTGGACTTGCTGCTGAAAAGAAGG
TGCAGAGAGAACTGGAAAGAAAGGATGGCAGCTGAACGGGTGTTGATAGTTAAGCAAACG
AAAGAGTACTGGGATATGCAGACCAAATATGCTATTGGGTACTGA
>Lus10017722.g|Lus10017722
ATGTCGCACTCAAGGACCGCAGCTGATTTCCAGCAGAGAAGAAGAATAAACCCCGACGAC
TGGGAATTCACCGACGATGTCCTGATTCTCAACGGAACAATCCTCTCGCCGCCGCTTCAA
TATCCACTCACTCCCTCCCAGCAGATGGAGATGATCAATCGAGTTCACGAATTCGAAACT
AGAACAAGAACTGCCACAAACGACAACAGCAACAACAACTCTGGCAACGACCCTACCCGC
AGGTTCCGTCCGGCGAGACGGATCCTGGTGGAGCAGGATCTGGTGGAAGGAACTGTTCTG
ATAGCCGAAGTTGAATTGGACAGAGAGCCGACGTCGGTGCCTGAATATGGGTTTCATCAA
TTCGTCACGACCCCTGCTCCGGAATCTGTAATCGAAGGGCTCGAAAGGCTCGAAATCGGA
GGAGTAATGGCCGGAAGAGAGGAAGGCGTCTGTGTGATTTGTCTAGAGGAGATGGAGGAA
AGTGGTGGAGAAAGAGTGATGATAAGAATGGAGTGTGGGCATATGTTCCATGAGAGTTGC
TCTGTTTCTTGGCTACGTGTTTCCGACTTTTGCCCCTTGTGTCGGTTTCCTTGTTCCTAA

>Lus10019979.g|Lus10019979
ATGCCTTCGAATCTGGATCCCCATCCACCGCCGGCTCCGGCAGCCGGCCATCATCCACCG
CCTCCGTCGAAGCCTAACCAGAAGCTTCTTTCCATGATCCTGAAAGCCCTAATTATGTTC
TTCATAACGACAACCTTCTGCTTCTTCCTCGGCGTGGCCGCAATCCTCCTCCTAATCGCA
ACCTTGGCCTTCCACCGCCACACCAAATCCAGTCCGTCCGAGTACCTGAAGAAACTCCCC
GATTTCAGATTCCCGAAGAGGACGAAATCGGAAGAAGGGGAGGTCGAGTGCGTTGTTTGC
CTCGACGGGATTAAGCAAGGGCAATGGTGCAGGATGCTTTGCGGTTGTGGACACGTATTC
CATCGCCGATGCGTGGATACTTGGCTGTCCAAGGTTCCCTCTTGTCCGATTTGTCGCGCT
AGGGTTCAACTAGATTCAGGGAGTTGGGGTCAAGAAAGGAAGCCTTGTCTTAGTTGGATT
GGAAGAACAAGTTGA
>Lus10019974.g|Lus10019974
ATGAAGTTTCTGAGCCTGATGGGCAACTCTTTTGGATGTTCTGCATCTGGGGAGAGATTA
GTGTCAGCTGCTAGAGATGGTGATCTTCAAGAAGCTAAGGCCTTGTTGGAATGGAATCCA
AGGCTTGCCAGATACTCAACTTTTGGAGTCAGGAATTCCCCTCTTCATTACTCTGCAGCT
CAAGGACACCATGAGATAGTTTCTCTATTGCTTGAGTCTGGAGTTGATATCAATCTGAGA
AACTACCGTGGCCAGACTGCATTAATGCAAGCTTGTCAACATGGCCATTGGGAGGTTGTT
CTGACTCTGATGCTTTTTCGAGCGAATATTCACAGAGCGGATTATCTTAATGGTGGTACC
GCCTTGCATTTGGCTGCATTGAATGGTCACACCAGATGCATACGGCTACTTCTCGCCGAT
TACATCCCTAGTATTCCTGATTGCTGGGATTCATTAAGAAACAGATCTAACTGTGACGAA
TTTAAGCAGTCTGCCTCCGAATTTGATGAAGGGGCTCTCCATGAGGTTATCAACAAACCT
GCTGATGGAGGAATCTCTGCTCTACACATGGCTGCACTGAATGGACATGTCGAAACTGTT
CAGTTGCTGTTGGATCTTGGAGCTGCTGTTTCTGAGGTTACTGTTGAAGATGGAACCACA
ATTGATCTGATAGGTGCCGGAAGCACAGCTCTTCATTATGCTGCTTGTGGTGGAAACTTA
CAATGCTGCCAGATGTTGATTTCCAAGGGTGCCAGTCTCACTGCTGAAAATTCAAATGGT
TGGACTGCATTAATGGTTGCCCGTTCATGGCATCGAAATGAATTAGAGGAAATCCTTACC
CAACAACCTCCAGAGCAGCAGCAGCAGGCGTGTTCTTCATCGTATATCTCGCTACCCCTC
ATGAGCATTGTCAAAATTGCTCGGGAATGTGGATGGAGGAACAACGATTTGCTGCCAACA
TGCCAAGATCCATGCGTTGTATGCTTGGAAGCAACCTGCAGAGTTGCCGCGGCAGGGTGC
AACCATGAGTTCTGCACGCGATGTGCATTGTACCTATGTTCGACAATCTGCAGCGCGAAA
ACCTCTCAAGGTCCACCAGGGTCAGTTCCATGCCCACTATGCCGCCATGGCATAGTTTCC
TTCGTCAAACTTGCAGGGACAAAGCCAGTGTCCAAGTCCATGGGCAGAACAAGTTTGTCG
CTGCCATTCTGTGCATGCTCATCAGAGGAGCTAGAGCTAGAACCCAGCTTGCTGAATCAA
CCATTGTGCAAGCCGGAATTCCATTGCACGAGTTTCCCATCTCGTTCGTCCTCATTCCGT
TCCTTGAGCTGCCAGAAGTTCCCGTTCAATGCCAGCCGGTGTATTGGATCTCCGGACACA
AATCCGTCCTTAGTCCCTTCCTCTGTCGTTGACCCGAGCATCCGTGAGCAGCTCGTGAGA
TGCTCAAGGTCAAGGCTCAGGAAATCGGTTTCGAACCATGATCGTAAAAGGTCTTGGATT
TCGACACTCAATCAGTATGTAACCATAGGGAACGGATGCTAA
>Lus10020033.g|Lus10020033
ATGTCCGCAAAGGTTGCCAAGAACCGAGCTCCTCCACATCACCACCGGAGGCCTAGGCCA
GCCAACAACCGAAATCGCATTGCTTTCGACGGCGACGATGACTGGTTTCCGACGGCAGAG
GCGATCACATCGAGGGGTAAGAGGAAGATGAGCCGGAAGAATCACAACAGTTTTAAGGCA
ATTGGCTCTTCTCCCTCCATATCATCGAATCCGATTCCTCCTAAGAGGCGCAGGTTTGCC
GTGATCTCTGATTCCGATGACGATGATGATCCTTCTGCTGTTCCTCACTCTGGCGATTCA
TCAGTAGCCAGATCGCTTCCTTCTTATTCCTCATCGTCATCAGAAAATTCTTCTTCTTCT
TCTTCTTCTTCTTCTGCTGCTGCTGCTGCTCCAGTTACTCCTTCAACTTCTGCCTGCTCT
GCCAGACTGTTAAAGCGAGTCAGAAGAGAAGGAGGAGGGGGCGGAGGTTGCTTTCCTGCT
ATTAACAGATGCCATCAGTGCTTGAAAGCTGAGAGGAAACTCTATGTTCGTTGTCTTAAC
TGTCGAACCAATCTCTATTGCCTCAGATGCATCAACCAATGGTACCCGGAGATGACAGAC
CAAGACATTGCGCAGCAATGCCCTTTCTGTCGCAGAAATTGCAACTGCAATGCTTGTATA
CACTCTACTTCCTTGGTCAAGACCTCCAAGAGGGACCTCTCTCCAGCTGAAAAGATTCGG
CATTTGCGTTATCTCATCAACTCGCTCTACCCTTCCCTACGGAAATTGTGTGACCAGCAA
GCTCAGGAGATAAGCCTTGATTCTAGCTTTTCTGATTCCCCTTATGAGATACCTGAGAAC
TCCTGTAACAATGATGAGCGGACTTACTACTACTACCAAAATTCTGACTTCTGTATTTTC
CCCATCTTGGATGACAATTCAAACAGCAACTACTGTGCTACCTCTATTGTTGACCTCCAT
CGATGTTGCCCCAACTGCAACTTCGAACTTTGCTTAGCTTGTTGCCAAGAGATCCGCAGT
GGCAGCATCTTGAAACGTGTTGAAATGAAGTTCCAGTATGTAGACCATGGTCCTAACTAT
ATGCATGGTGGAGATACCTCAGTTTTGGCTTCTCAATTTCTGGAAGATCAGATCGAACAT
CTGACTGCACCTTCGTGGAACTCCTATGAGGATGGAAGCATCCCCTGCCCTCCAAAAGAG
ATGGGCGGTTGTGGTGGCTGTGCATTGGAACTCAAGCGTATCTTTCCAGCAGGATGGATT
TCTAATCTGTCGGAGAAAGCTAGCAAGTTTCTTTCGACCAGTGATACTATACCTCATAGT
ATGACTTGCAAATGTGTTGGAAAAGGAAGAGAAATAGTGAGGAAAGCCTCTTCTCGAGAA
CTATCAGATGACAATTACTTGTACTGCCCTGTTTCCAAGGACATTATAGAGGAGGAAGAT
CTCTTGCACTTTCAGAAACACTGGGAAAAAGGGGAACCAGTTGTTGTTCGTGATGTCCTG
GATACAACCACTCAGTTAAGCTGGAAACCAATGGTGATGTTGCGTGCATTATGTGAGATC
TCCAATTCTGATATAAGTTCTAAGATGTCCGAAGTGAAAGCCATTGATTGCCTAGCGGCT
TGTGAGGTGGAGATCAACACCCGCATGTTTTTCAAAGGCTATACAGAGGGGAGGAGATAT
TCCAATCTTTGGCCTGAGATGCTGAAGCTGAAGGACTGGCCCCCTTCTGCTAAGTTTGAA
GATCTTTTGCCTCGTCACTGTGATGAATTTATCAGTGCACTTCCATTTCAAGAATACAGT
GATCCAAAGTCTGGAATTTTAAACCTTGCAGTCAAGATTCCCCATGGTCTCCTGAAACCA
GACATGGGTCCCAAAACTTATATTGCATATGGAATGAAGGAAGAGCTTGGCAGAGGGGAC
TCTGTGACCAAACTGCACTGTGATATGTCAGATGCGGTGAATATTTTGACTCATGTGGCT
GAGGTAGCAGTAAATGAAGAACAATGCCTTGCCATTGAGCATTTGAAAAAGTTACATAGC
GAGCAGGATAGAAAAGAACATGTAGCAAACAATATGAGGAACGATCATAACAGCGTCGGA
GATAAATGTGAAGAAGAGAGCAGGGAGCACAAACAGGGGGTGCAAGTTTCAAATGTTACC
CAGTCAATGAAGGATTCTGCTGAGGTTGAAAGGGAAGTTGAGTTTTCGGTGAAGTCTGGA
TGCATGAATTTGCCAACAGAAGAGACAGAGGACACATGTGGTGCATTGTGGGACATTTTC
AGGAGGGAAGATGTTCCTAAGTTAGAGGAATTTCTTAGAAAGCACTCCAGAGAGTTTAGG
CATACATATTGTTGTCCAGTGAATCAGGTTTTTCATCCAATTCATGACCAATGCTTTTAC
TTGACCTTGGAGCACAAGAAGAAACTAAAGGAGGAATTCGGAGTGGAGGCTTGGACATTC
GAGCAGAAAGTTGGAGAAGCAGTGTTCATTCCAGCTGGATGTCCACACCAAGTCAGGAAT
CTAAAGTCGTGCACAAAAGTTGCAGTTGATTTTGTTTCTCCTGAGAATGTTGGAGAATGC
ATCCGGTTAACTGAGGAGTTCCGGCAGCTTCCCAGGAACCACAGGGCCAGGGAAGACAAA
CTTGAGATAAAGAAGATGATCGTATATGCAATGAACGAAGCTATTCGGGATCTGGAAGAG
TTGACAAACAAGGTCAAGGAAGACGGAGCATTTTCTATCGAAGATGTGTTGTAG
>Lus10020007.g|Lus10020007
ATGAGCTCTGACCATGGCGGCTCCAGTGGGGTTTCTTCTCCCAGCACTTCAAGCAATCAG
CCTCGGCGATTCCCGCTGGGTGCACAACCAGAGATTATGAGAGCCGCTGAGAAGGACGAC
CAATACGCTTCCTTCCTCTACGATGCCTGCCGCGACGCCATCCGTCATCTCTTTGGTACA
AGAGTTGCTCTGGCTTACCAAAAAGAGACGAAGCTTCTTGGGCAAATGCTTTATTATGTG
TTAACAACAGGTGCTGGCCAACAAACGCTCGGGGAAGAGTATTGTGACATTATACAGGTT
TCAGGGCCTTATGGGCTTCCCCCAACTCCAGCAAAGAGGACACTTTTCGTTCTGTATCAG
ACAGCTGTTCCTTATCTGACTGAAAGAATTAGCTCACAACTTGCTTCCCGCGGCATCGCT
CTTTCTGAATTGCAGTCTGAGGAGTCCTATGGTGAAATGGCTCCAGGGAGTAGTAGCTTT
CAGGCTTCTACATTGGTAGATGTTTCATCCTACTCTACGCCCGGGCCATCAGTTTCAATA
ATATCAAGCTTAAAGCAGAAATTTCATAGCCTATGGCTACACACAGTTCGGCGATGGCCT
GCTATACTTCCGGTGGCTCGCGAATTTTTGCAGTTGATTCTTCGGACAAACTTAATGTTT
TTCTACTTTGAAGGTTTATATTATCATATATCAAAACGAGCAGCTGGCATTCGTTATGTT
TTTATTGGAAAGCCATCAAATCAAAGGCCAAGAAGTTTCATGTTTGAAACTAGTTTGCCG
TCTTCTGGTTTAGATCAAGGTCTGCCCTTATTAAACGAGGAAGGGAATTTGATATCCACT
TCATCTGTGGATGCGCCATCGACTTCAGAGGTAACGAGCAGCGGGGTCAGCAAGTGCACG
CTCTGCCTCAGTGACAGGCAGCACCCAACTGCCACTGCATGTGGCCATGTCTTTTGCTGG
AATTGTATAATGGAGTGGTGCAATGAGAAGCCCGAATGTCCTTTGTGCCGCACTCCTATA
ACTCATTCAACCCTGGTTTGCTTGTACCATTCCGACTTCTAG
>Lus10019973.g|Lus10019973
ATGGCTTGGGTTTCCGTCCAAATCAAAGAAAGTTCAATCCTTTCCACAACCGATCCACCT
CCACCGCTCGCCGCCGCCGTTTACGGCGACGGCGGGGGAGCCTTCAGCTTGGAGAACAAG
GTGAGCCCAAGCATTCTCCTCATAATCATAATCCTCGCAATAGTCTTCTTCATTTCCGGC
CTCCTCCACCTCTTAGTCCGCTTCGTAATCCGCCCGCCGCCCCGTCGCGACGAATTCGAC
GGCAACGCAGCCGCTGTCACCACCGTCTTGCAGGGTCAACTCCAACAGCTCTTCCACCTC
CACGACTCCGGTGTCGACCAATCCTTCATCGACACTCTACCCATCTTTCTCTACAAGTCC
ATCCTCGTCGGACCCGGGTCGGCAAAGTCTGACCCGTTCGACTGCGCCGTGTGCTTGTCG
GAGTTCGAGCCGGAGGACAAGCTCCGGTTACTACCCAACTGCAGCCACGCTTTCCACATG
GACTGCATTGACACGTGGCTTCTCTCCCACTCAACTTGCCCTCTCTGCCGATCTTCTCTC
AACAATGGAGCCAACTCTTCGAACAACGCTCCTCCGATTGTTCTGGTTCTCGAATCCCGA
AGTCAGAGCTCCGGCGAATTAGTCAACGATATGGAAAGCAGCAATCTTGGCCGGCGGAGT
GGCTCCGAGTTGGGTTCGTTTCGAGCTGAATTTCCAGATCCGGAAAGGGTGGTCCGGGTA
AAATTGGGGAAGTTTCGAAACGTTGAAAACAGGGGAGGAGAAATTAGCAATGTCGATGTG
AGGAGGTGCTACTCGATGGGGTCGTTCCAGTACGTTATGGATGACAACTCTTCGATCCAA
GTTCCGATTACGACGATTCCGCCGGCGACGAGGAGGAAGAAGTCCGGTTGTCGCCGCGGA
GCAATGTCGGTGTGCGGGATCGAATCGGCGAGGGAATTTGGAGGGTTTGACGGCCGCAAC
ATTATTTCAGAGAAACAAGAGAGCTCCGAGGCAGGGGATTTGGGTTCGAAACGGAGTGCA
GTTTCGTTTAGGGTTCCGGGGAGCTGCGAGTTAGGGTTTTGTTGTGATGAGGGAAGTGGG
GAATTGGACAAGACGCCGTCTTTTGCTAGGAGGACTCTGCTCTGGCTTTCCGGCCGGCAG
AGTAATAAGGTTGTTCACTCTAACTTCACCTCCAATGTTTAG
>Lus10020084.g|Lus10020084
ATGGCGGAGAATGGGTCTCTGCCGGACCACCTCCGGTGCAAGCGTACCGACGGCCGGCGG
TGGAGGTGCAGCCGGCGGGTAGCGGCAGGGAAGAAGCTCTGCGAAATTCACCACCTCCAA
GGGAAGCACAGGCAGAACAGATGGAAAGTTCCCGAGTCACTGAAGATACAGAGGGAGTAT
GGCAATGCCAAGGGTAGATTTAGGGCACAGAATGGGGAGGTGAAATTGGGGAAGAACAAG
AACAAAAAGAAGAGGAAGAAGTTTGAAGAAGATGGGTTAGTAGACGAGGTTAAGAAGAAG
AAGATGAAGAGGAATAAGGCCAAGAAGAATGCGTTACAGTTTGAGCTGATTAGGATGGTT
TTGAAGAGGGAAGGGGAAAAAAGGAATAAGAATAAAAGGAAGAGTGATTCTGATACTGAT
AAGAGTGAGGAAGAAGAAGAAGAGGAAGAGGAAGAAGAATTGATGCAGGACTTGCCTAAT
GGGTTCATGGCTATATCTCCAGCTAAACATTTCAACAATGTGGGTTCTTGTTCAGTTTCA
ACAACTTCCTGCGAGGTCAAAATTGGTGCTGATTTCAGTCCGAGAAGGCGCTTTCGGTCT
AAGAACATCGAGCCTGTCCCTATTGGTTCTCTGCAGGTTTTGCCTGGGAAGAGGGATATG
GTTGAAGTTAGGGGAGGGAAGAAAATGAAGAAGAAGAAGTGTCATTGGTGTAGGAAGAGT
GGTTTGAGTAACTTGATAAGATGTTCCAGTTGTAGGAAGGAGTTCTTCTGTACCGACTGC
ATCAAAGACCAGTACTTTGATGAGCAAGAAGAAGTTGAGACTGCTTGTCCAGTGTGTCGT
GGAGCTTGTGGCTGTAAGGCCTGCACGGCAATTCGATTCAGGGACAGAGAATATGAGGAA
GTCTCTAATGAGGGAAGGCAAGTTAACAAGGTTTTGTATTTCCATTATATGATCTGTATG
TTGCTTCCGATGCTGAAACAAATGAACAAGGACCTTGCTGCTGAAACGAAGATGGAGGCC
AAAGTAAAAGGTCTAAAACCTTGCGAAATTGAAGTCCAGCAGGCTAAAGTAAGCAGCAAC
CAACGTTCGTGGTTTGTTCTTTTCTTTCTCCAGATCTATGATGATCAGATTTCACAGTTT
CAATTCATTATTTCTTCACCAGAGTTCTCACTTTCTTGCTTCTCTGTCATGCGATGCAGT
AATAATTGCAAGGTCTCGATTGCGGATTTCCATAGAAGCTGCCAAAGTTGCTCCTATAAC
TTGTGTTTGAGTTGTTGTCGAGGTGTTTTCCAAACGAGCATTCACAGAAATGGCAATTCA
CTTGTTACCAAATACCCTACTAGAAGGAAAGCTCTCATTTCCAGCATACAATCGCCTGAG
ATGATAGCATTATGCACCAATAAAAAGAGATTTCTTGGTAATCGTCTTAGGTCTCCGATA
GATTTTGATGGTTGTGATGGTATATCTTGTCCCCCTTCCGAGTTCGGCGGTTGTGGCAAT
AGCCTGCTTGAGCTAAGCTGCATTTTCCCATCAAGTCAGGCTACGGAGCTGGAAACAAGT
GCAGAAGAGCTTATTGGCTGCTATGAGTTGCCAGAAACCTTGGACATCGACTCTAGCTGT
TCATTATGTACTGAAACTGACCTTGAAACCAACGAGACTAAGAAGTCACTAGAAGCCTCC
GCAAGAGAAGATTCGCATGATAATCTCTTGTACAGTCCTAGTGTACTAGACATTACTGGT
GATAACCTCGAACACTTCCAGAAACATTGGGGCAAAGGTCAACCAGTCAAAGTCCGTAAT
GTGCTTCTCGGTACATCTGATCTCAGCTGGGATCCAATTGTCATGTTCTGCACTTATCTT
AAGAATAACACCGGTGCACCTGTCGATACCAAGGATTGCTTGGACTACTTTGAGGTTGAA
ATTGGTGTCCGGCAGCTATTCATGGGATCCATCAGGGCTCCAAAGAATGCGAATATGTGG
CATGAGGGCCTGAAGTTGAAGGGATGGCTCTCTTCTCATGTAATTCAAGAACATCTTCCA
GCTCATTACGCTGAAGTTCTTCATGCTCTACCGCTTCCAGAATACATGGATCCCACATCG
GGTGTATTAAATGTAGCGGCAGAGTTGCCACAGGAAATCGCGAAGCCTGATTTGGGTCCT
TGCATCTATATCTCATACAACAGTGGGGAGAATAATATCCTGGCTGATTCAGTCTCCAAA
TTGCGATATGATACATATGACATGGTTAACATCCTGGTCCATGCCGCTGACGCTCGTGTA
TCGACAGAACAGCTTAACTATATACGAAAGTTGATGAAAAAGAACAGTGAAAATAATAGA
GTGAACGGGGAACCACTCCCTGATCGAGGAAACATTGACGAATTAAGATTGCACGACCTG
GTCCAGGAACATACTCAATTACACAACAAAGTTGCTAGAGTATCTTGGTTCACTGCTTCG
GCGCATGGACCTATTGAACAAGATGCCGGGGCTTTTCATGATAGAGTGCCTCCAAACTCC
GATTCAGATTCCGACACCAATACTGATACTGATTCAGATACAGATACAGACACAGATAGT
GAAATATCAAAGTTTTTGTTTTCCCACGTCAAAGGCTCAAGAACTTCGGAGCACCCGCGC
ATGGAAACCTCCGAAAACGATTCTGTAACGGAGAAACGAGATGAATCTTGTGGAGCCATA
TGGGATGTGTTCCGTAGACAGGATGTTCCTAAGCTTGTTGAGTATCTAAGACAGCAGTGC
AACAAATTTACAGATGGATATGGCTCCAGAAAACAACAAGTTACTCATCCATTACATGAT
CAAATATTCTTCCTCGACGCAGTTCATAAAAGGAGGCTTAAGGAGGAGTTTGAGATTGAA
CCTTGGACTTTTGAGCAACACATAGGAGAAGCTGTCGTTGTTCCTGTTGGATGCCCTTAT
CAGATTAGGAATCTCAAGTCATGTGTTAATGTGGTGCTGGACTTTGTATCTCCCGAAAGC
GTGACTCATTCCATCCAATTGATTGATGACCTGCGGTTGCTTCCAGATCAGCACAAAGCC
AAAGTTGACTGCTTGGAGGTGAAGAAAATGGCTCTCCACGGAGTCAGTCGAGCCATTAAA
GAAATCCGTGAGCTTACATCATCCACCGAATAA
>Lus10026226.g|Lus10026226
ATGGATAACTGCACTAGTAAGAGAAGAAACGATGGCATTTTTCTCTCTAGAAAAGGATCT
TCACTTGCTCTACGGGATGCAACTGCCAGTAACAAAGATCAGAGTCCTCAATTTTGCACT
CGGATCGGGTGTAGTAGCAGACTAAACTCTGCTAAAGCTACTCAAATCAACTATTCTGCT
AAACCAAAGTTCTCCGGGCCATCAATTCGTTCTTCTTCCTCAACTGGCAAGGAAACTGTT
GCAAGTTCCTCTCGGGCTAATTTGGCAATTAGTAATACAAGGAAATCCTTCCCCAGCTCT
GCCAAGAAGTTTCCTTCTCGCGGTGAATCAGATTCTTCAGAGAATGCTAGCGTTGTCGAA
GATGAGCCTGATGTTCACAAAATTGATCCTCCCTCGAGAAAGCTTCATAAAGGCGATCAT
CAGTCCTGTTCTGAAACTATAAGTACACAGGTGCGGAGCACGAGTTTGGCATCGTGTACA
TTGTCCAACGGAGATTTTCATCGCAAGTCAATGCTAGGGAATCCCAATACTCTAGCAAGC
ACTTCTTCTCCACTGTCTTTGAAAAACACAGTCCAAGGAAGATATTCAAATGTTGGCAGG
AATGGTCTAAGAAATTTTAGGTGCAATTCAGTGGCGGATGCTGTCTCTTCAAGTTCATCA
TCATCTTTTTCGTCATCATCATCATCATCAGACTTGAACCTTAACAAACGAAAAGATCCA
TTGGAAAAAAGGGTGTTCAATGGAGAGAGCATTTCTTCTGCCAGAGGGAAAAAGACGTCT
GGTTCATCTCTGGAAGGGCTGCAAAGTTCTACGAGTAGGGTATTCATCTCCGATGCTAGA
CGAGCCAGGATTGGCCCCACTATTAGGGATAATCCTGTCTCATCTGTTAGAACTCGGAGA
TCGGTAACTGGTTATAGTTACAATAGGTCTCTAGGGACTAGAAACAATTTATCAGTAAGC
GAGGTTGTCCCACAAGTTCCGGATCATGACATCAGTTTTGATCTGAGTAGTTCTACTTCA
TCACATCAGTTGTTCGTGGAACCGTCTCTAGATTGCCCTTCACTTAGTCGAATTGGTAGC
AGCGGTGGAAGAAGCTCTCGTGGTATTAGACGGCCATCGAGTCCTGCAGAAATCAACGAT
ATGAGATCCTTACTAAACAGGGAGAGTTCCAGACGATACAACATGGATGGAATCGCCGAG
GTGATGTTGGCACTTGAGGGGATTGGTCAAAATGAAGAGCTGACATATGAAGTGGGATCC
ATAGAGGGTGCATTTGAGAATCTTGGTACAGATACAGAGGATACTAAATGCAGTATTTGC
CAGGAAGAGTATGAAGAAGGCGATGAACTAGGAGGGCTAAAGTGCGAGCATAAGTATCAC
ATGAAGTGCATACATCAATGGTTGAGGCTGAAGAACTGGTGCCCAGTTTGTAAGGCATCA
GCAGTGCCCACCTTGTCTTCTGCTGCTGCTGCTGCTTCCTCGTCACTTTGA
>Lus10026380.g|Lus10026380
ATGGGGACGGGAACGTCCAAGGATGCCTCAGACGGCGTATCACACGACGACGGATGTCTC
GACGTCCTCGCCGGCGGCCAGCTGTTTGTCTCTCTGAAAATGGAGAATTTCAATCCTAAT
GGCGAGATTATCCCTCATGTCTACGGCTCTGCTCGTATTATCGGCTCTTGGGACCCTTCT
AAAGCTCTATCCATGGAGCGGGAATCGGCTTCAATGTGGGAGCTCAGCTTCGTTGTTCCT
CCTAATCACGAAACTCTGGATTTCAAGTTCATTCTGAAACCGAAGTACGGCCCAGCTCCT
TGTGTGATCGAGGAGGGTCCAAACCGGCTTCTCTCAAGGGGTGCATTGCAAGGAGAATCA
AGGCTGGCGATCTTTAGGAATGGTGATGATATTTTGGAATATAGAGTTTTGATAAAGGCC
GATCAAGTTTCTCCCTTCGATCTCGCGGCTAGTTGGAGGGCATACCAGGAGAACTTTCGA
CCTTCGACTGTTCGTGGGATTCCTGATGTTACTATCAATTCTGAACCAAGTGAAGGAGCC
GAGAATGGATCTCCTGCTAGCTTGGAGCTTGATCTTGAACGCTATGTAGTTCCAGCTCCA
TCAACCTCTGCAAACTCAGGGTCAGTTTATGCAGCTAACAATGCAGAGAATCCAAGGTTC
AGAACTACTGATGTGTCGTGGTATAATTCTCAACCGAACAAGGATGCTGCGGTTTCCTCT
GATCTGAGTACAGCTTTTAAGGGCATTGAGGTTGTCATCCCAGATCCTCCCAGAGTGCAT
CCTGGTACTGAAATGCTGGATTCAAAGTCACTGGGCACTGTTTCACCCCTGCAAAAGCAA
GATAGCCAGAGAGGTGTATTTGTGGACCGAGGTGTTGGATCTCCTAGACTGGTTAAATCA
CCAAGTACGAGAACATATACATTTGATCTTAAACAGGATGCAGAAACCAAGCACTCAATG
CCAGCAGCTGCCGGAGCTGTTTTCGCTGCTGCTGTAGCAGACCAGATGCTTGGTCCTAAG
GAAGACAGACATTTAGCAATCGTTCTGGTCGGTCTTCCAGCTCGGGGAAAAACTTTCACT
GCAGCTAAACTTACTCGTTATCTTCGGTGGTTGGGTCATGATACCAAACATTTCAATGTT
GGCAAGTACCGACGTCTTAAGCATGGAGTTAATCAGTGTGCTGACTTTTTCCGAGGAGAC
AACTCTGAAGGTGTAGAAGCACGTAATGAGGTAGCAGCTCTTGCAATGGAAGACATGATT
GCCTGGATGCAAGAGGGTGGGCAGGTAGGAATATTTGATGCCACAAATAGTACCAGGCAA
AGAAGGAACATGCTGATGAAAATGGCTGAAGGGAAATGCAAGATTATATTCTTGGAAACT
TTATGCAATGATAGACGCATTATTGAGAGGAACATACGACTTAAAATCCAGCAAAGTCCA
GACTATGCAGAACAGCCGGATTTTGAAGCTGGATATGAAGACTTCAAAAGTAGGCTGGAA
AATTATGAAAAGGTCTACGAGCCGGTTGAAGAAGGTTCATACATTAAGATGATAGACATG
GTCACTGGTAAAGGTGGGCAAATTCAGGTTAACAATATAAGTGGCTACCTTCCTGGGCGC
ATTGTTTTCTTCCTGGTGAATACTCATCTTACTCCGCGCCCAATTTTACTTACGAGGCAT
GGAGAAAGTCAGGACAACTTAAGAGGCCGAATCGGAGGTGATTCTTTATTGAGTGATTCT
GGAGAAATATATGCCAAGAAGCTTTCCAACTTTGTCGAGAAACGTCTAAAATCTGAGAAA
GCGGCTTCTATTTGGACTAGCACATTGCAGAGGACGATCCTCACAGCTGATCCACTTGCT
GAATTTCCTAAGGTCCAATGGCGTGCCCTGGATGAGATCAACGCTGGAGTGTGTGATGGA
ATGACATACGAGGAAATAAAGAAGAACATGCCGGAGGAGTACGAGTCCCGTAAGAAGGAT
AAGCTAAGATACAGGTATCCTCGTGGAGAATCGTATCTGGACGTCATCCAGAGGCTGGAG
CCAGTAATCATTGAACTGGAGAGACAAAGAGCACCTGTTGTAGTTATCTCCCACCAGGCA
GTCTTGAGGGCTCTGTATGCTTATTTTGCTGATAGACCCCTAAAAGAAATTCCACACATA
GAGCATATCCTCCTCTTCTTCTTCCTACGACAGCAGCGGCAACCTCCTTCTGGCTGCATT
CATCTCCCTCCTATTGGTAATCCTCTTCGTCCTCCTCCTCCACATCTACGCCAAATGGTA
CCTCTCCCGCCGCATGAGGACCACCACTGTCATCACCTCCTCCCCCACCCCCCACCCTAT
GGAGGTAGTGAAATTAGTTGGCTGCCGGACGGTGAGGAGAGCAAGAATAAGACGGGGGGC
GTTGTGGGGCAGCGGCATCACCATCATCATAATCAGTGTGTGATTTGCTTGAGTGGGTTT
GGGGATGGTGAAGTTGGGAGGTGTCTGAGTGGTTGTGGACATGGGTTTCACGTTGAGTGT
ATAGATATGTGGCTTCTTTCACACTCCAGCTGTCCCATCTGTAGATCCCCTGCCGCTCCC
CTGCCTCTTCCTCTGCCTCCCGGCGCCGCAGTAGATAGTAAGGCTGCCGGCACCGAGGAA
GAGGAGGAGGTTGCGGTGTTGATTAGTAGCGCTAGTGGACGGTCCTCGTCGGAGGCTGAT
GAGGATGATCATCGTCATCATCATGACAATGTACAATGTGTCTCTTAG
>Lus10026420.g|Lus10026420
ATGGGGAAGCAAAAGGGAGACAGCGGCAGGAGCAAGAACCGCCCGTCTAGCAGCAGTCTA
GCAGCTTCTCTGCTGCCTTCGGGTTCTTCTGCAGCAGCCGTGGGATTTGGCGGCTTTGTC
GGGAGCTCTCGCTTTGATTTTCCAGTGTCAGGCGACGACTCTGCTCCTTTTCTGGACGAG
GACAGTGAAGTTGCTCAACACATAAAGAGGCTCGCGAGGAAGGATCCCGTTACCAAGCTT
AAAGCACTGCAAGCATTGTCTGCTCTATTCAAAGTTAAGTCTGGAAAGGATATGGCATTG
ATTATACCGCAATGGGCTTTTGAATATAAGAGGTTGTTGATGGACTACAATAGAGAAGTT
CGGCGAGCAACGCACGAAACCATGACGAATCTTGTTGTTACCATTGGGCGAGATATAGCT
CCATATCTCAGGACTTTGATGGGACCGTGGTGGTTTTCACAATTTGATCCAGTTTCTGAA
GTTTCTCTTTCTGCAAAGCGATCATTGCAGGCAGCATTTCCAGCACAAGAGAAAAGATTA
GATGCTTTCATTTTATGCACAACGGAGATATTTATGTATTTGGAAGAAAATTTGAAGTTG
ACACCACAAAGTCTGTCAGATAAAGCTGTGGCTTTAGACGAATTGGAGGACATGTACCAT
CAGGCAGTCGCTTCCACTTTGCTCGCATTAGCAACACTTATCGATGTTTTATTTAGCTTG
CAATCTGAAACAACTGGCCTGGAAAACGTTGCAGCTGAACCAAGAAATGCCTCAAAGGCT
AGGGCAACTGCTATTTCTTTTGCTGAGAAGCTGTTCTCTGGGCACAAATATTTTCTAGAC
TTTCTTAAGTCACAAAACTCAGCAGTTAGGACAGCTGCATATTCTACACTGACGAGCTTC
ATTAAAAGTGTTCCTCATGTTTTCAACGATCAAAATATAAAAACAGTAGCTGTTGCTGTA
CTTGGTGCTTTCCAAGAGAAGGATCCTGCTTGTTATTCATCAATTTGGGACACAGTATTA
TTATTTTCAAAAAGATTCCCTGACAGCTGGACGATAATTAACGTTCAAAAGAATTTCCTC
GGCCGGTTTTGGAATTTCCTAAGGCATCAATGTTTTGGTTCGCAGCAAGTCTCTTATCCT
GCGTTGATTCTTTTTCTGGAAGCCGTGCCTTCCAATGTAGCAGCAGGAGAGAGGTTCTTC
CTTGAATTTTTCCAAAACCTATGGGATGGCAGGAACCCGTTGCGTTCAGCTGTAGCTGAT
CGTTTGGCATTCTTCAAGGCCTTTAGGGAGTGCTTTCTTTTTGCATTGCAGAATGCACCC
AGATATTGCCATGGGGTTGATTCTATACTGAAATTTCGAGTTACCCTTGTTGAAGAAGTC
CTCGTACAACTTCTGTGGCATGATTACCTTTTTTCTGGAGGATCCAGTGGTCAAGATGCT
GGGTCTTTTGTTAAGAACACAACAGGGTCAGTAAACCTGAAATATCCTTGGAGTTACTTG
CAAGAATTGGGGAAGTGCATTACAGAAATTCTTTCTGAAAGCTATTTAATAGAATATGAT
GTGCTTTCAACTTACTCTGCGGCATTTCGGGAGGATTCTGTAAGCCTGTTTCAGAAAACA
GTAAATGTTTCAGAAAGAGCAGAATGTGTTGATCGAATCATCAAGTTTCTGTCATTACTA
GAGCAGCATTCAGTTCAGAAAGGTGAAGATTGGCCCTTGGTTCAGTTAGTAGGACCAATG
TTGGCTAACTCATTCCCATTGATAAAATCTTTTGATGTGCCAGATGGCATAAAGCTTCTA
TCAGTGGCAGTTTCAATTTTTGGTCCACAAAGAACTCTCCACCAACTTTTCATCCGTAGC
AATGGGAGTCCTTTCAGTGCCAATCCTGGTGAAAAGGACCATGAGTTGGCGCATTTCATG
CAAGTATTCAGTGAGACATTTGTTCCATGGTGTTTATCTGGCCACAGTTCCTCAATCAAT
ACTCGACTTGATTTGTTACTTGAATTGCTAAATGATGAATCTTTTCCCAAGCAATGGGAC
ATAATTGTTTCATATGTGATTAATCAAACAAATGGAAGTGGTAGAATCGAGGCTGGGACC
CTGGAGACAGAAAGGTTGGTTTCATTAGCAATGCTCTTGGATAAAGCGAGAGATGAAATG
AAAAGCAAGACACTGACCAGAACTTCTGTTCACCAGCACTTGTATAATCCACAGGCTTGG
TTTCACGAGCTTCTAGAGTCAGCTGCAGTTCTTGTTGCCTATTCTCCAATCACATTCACA
CGTTCTGCTTCTCAGTTTCTGTGTGCTGTTCTTGGGGGATCATGCAATCACAATCAAATA
TTTTTCGTGTCAAAAAATATAATCACATTGATTGCCAAAGCATTCAACAGAAGATTGCTC
TCTTTCATGGCCAAGTCCTCTTTTGAATCAGTTAGAAATTCAGTTTATGTATTAACCGTG
GAGACGGATTGTGCTGAAATCGGAAATGAGAGCGCTGTTAACACAATGGATATGGCTCAA
TTTTCTCTCGATGTACTTAGTAATAGTTTCTTTTGCCTGAAATCAATATCAGAGGACATT
GGACTAGTTTCAGGTATCATGGCTTCTGTTTTCATCATTAACTGGGAGTTCGAAATGATG
ACAATGGAAGAACATGCTATTAATGATGAATCAAATGATAAGATGATCGGGAGGAGAGAA
GTTTTCCAAGTCACTCATGATCTTTGCCTTAAACTAAAGGATGCATTCTGTGAAAGCCTT
CCGGCGAACATTCGAATGCAGATGGGAGACCTTCTGGTTCAGTTTGTCAGGTTGGTCGTT
CTTAGGGAATGTAAGCTGACTGTTGGTGTGATTACTTCTTTGGGCTGCTCTTGGATGGAA
GAACTCCTTGCTTGTCTGTGCATTGATCAACCCGAGGAACAGAATTTACTTGACCAGCTG
TTAAGCAAGGATCAGACTTGGCCTTCATGGATCGTTGCAGATTTTACGGTTGGAAGTACC
TCAAATAAGTTAAATATGGAAAACGATACTTACGTATCTGGCAATGTCAAGTTTGTTTCT
TTAATTGACAAGCTTATCAAGAGGGTCGGAATCAATAGAGTTCTATGCCTTGATGATGAT
GGCGATGTCTCATTGAAGGAGCCACTGAAAGAAGAGAGTACTACTCGAGCATGGCTTGCA
GCTGAAATGTTATGTACATGGAATTGGATAGAAGGTGATGTTGTTGATTCTTTCTTACCT
TCACTGGTTCGATCTACCCAAGGCGGGAATCATCCTCGTGTACACAGTTTACTAGATGGC
ATCTTGGACATCCTGCTTAATGGTGCTCTTGTTCAAGGAGGAAGAGGCAGAGTAAGATTG
TTAAATTTGTGGCCTGCTTCAAACGGGGAGCTAGGAAAAATTGAAGAACCATTCTTAAGA
GCTTTGTTAACTTTGGTTGTTACTTTGTTTAATGATGGTATATGGGGAAGAGACAAAGCT
CTGGAGCTGTTTGAGCTTCTCATAACAAAGCTGTACATTGGAGAATCAGTAAATGCCAAT
TGCTTAAAAATTCTTCCCTCGGTCATTAATGTTCTTATACAGTCAGTATGTCAAAGTAAT
CAACTTGACTTACTAGATCGAAAGCTGCAGGATATGCTGAAAGATTGGTTACATAGGACC
CTTATGTTTCCACCTTTAATTGAGTGGACATCTGGACAAGATATGGAAGAATGGGTTGAC
CTAGTTATTGCTTGTTATCCTTTGAGCTTAACGCCCTGCTCAAAATCATTGAAGTTGGAG
AGAGACATTAGCTCGGAAGAGAAGACGCTTGTACTAGACTTATTCCGCAAACAGAAACAC
AGGACAATATCAGTAGCTAATCAACTTCCAGTAGTTCGGATATTGCTTTTGGAGTTGCTA
GTAATTTCTGTCGGTTATTGCTGGAAACAATTTGCTGAGGATGATTGGGAGTTCTTTTTC
TCACAGATTAGGGTCTCTATTCAGTCAGTGGTTGTTATAATGGAAGAAAGTGCAGAAAGT
GTGAATGAAATCTTTTCTGATGGCTCAGCCTCTGAAAGTTTGGATGTTTTGAAGAAGCTG
GATGAACTTAGTTTGATTTCCGATGATTCTACTATAAATATTGCTAGCAATGCCTTGGCT
TCTTTGTCACTATTCTATGGGGCATTGGGGCTCCAGTCAGGTAAGGATGATTCAAACTCA
ATCGTACCGGAGAGATGGAATTCAACAGTTGATAGACTACAAGAGGCTATTCTTCGATTA
TTTTTCTGTATGGGAATTTCTGAAGCTATTTCAAGTACATACAGTGATGAAGCTGCATCC
ATTGTAGCAAAATCTAGGTGTTGTAATTCCTTATTTTGGCAGTTGGTTGCTTCAAATGTC
ATCAACTCTTCTCCACAGGCTAGAGAAAGAGCAGTGAAATCTGTTGAATTTTGGGGGTTG
AGCATTGGGTCAATCAGTGCCTTGTACACGATTTTGTTTTCCTCTATACCAATCCCAGCT
TGGCAGCTTGCTGCCTACGTTGTTCTCTCCACAGAGTCTGTTTCACAACTAGGTGTGGTG
AATGATTCCAATCATGCGGCAGATGATGTTTGTGGTGATGATCAGGAGACTTCTACTCTA
GAATTGTCATCGGAGAAAAATGTCAGCTTGCCGGAGGAACTATCCCTCAGAATTGAGAAT
CTGTCCTATGAGGTCCTTGAAATGGATTTGATGGCCCATGAACGGGTGAATCTATTTCTT
TCTTGGTCTTTATTGCTGTCACATCTGGGGTCATTACCAACACAATCTTCTGCTAGAGAG
CAATTAGTTCAGTATGTCAAAGGTTCTGGTAACTCGGTAATATTAGATTGCATCTTCCAG
CATATTCCTCTTGAAGAGTTCTCCTCACAGATACTTAAGAAGAAAGACGCTAAGCTTCCT
CCTGAAGCGTCGGAAGCTGCAAAGGCAGCAGCTAGGGCCATAACTAGTGGCTCGTTATTG
TTTGCCATTGAATCATTATGGCCAATTGGACCCGAGAACATGGCTACCCTTGCTGGAGCA
TTATATGGTTTCATGCTTCGTGTTCTTCCTGCTTATGTTAGAGGATGGTTTTCTGATTTA
CGTGACCGTTCAATCTCATCTCTTATTGAATCGTTCACACGATCATGGTGCAGTCCTGCT
CTGATTATTAATGAACTGTCTCAGATTAAAAAAACAGACTTTGCTGATGAGAACTTTTCA
GTCAGTGTGAGCAAATCTGCCAATGAAGTTGTTGCTACGTATACAAAAGAAGATACAGGA
ATGGATCTAGTTATCCGTCTTCCTGCAGCGTATCCACTATGTCAAGTTGATGTTGATTGT
ATGAAAAGTCTGGGCATAAGCAAGGGGAAACAAAGGAAATGGTTAATGTCGATGACGATG
TTTGTTCGCAATCAGAATGGAGCTTTAGCCGGAGCGATACGAACATGGAAGAGCAATTTG
GATAAAGAGTTCCAAGGTGTGGAGGAGTGCCCAATTTGCTATAGCGTCATCCACACAGAC
AACCGCAGCCTCCCTCGACTTGCTTGCCGAACTTGCAAGTACAAGTTCCATTCAGCTTGT
CTGTACAAGTGGTTCTCAACGTCTCACAAATCTTCATGCCCGCTCTGTCAGTCTCCCTTC
TGA
>Lus10027921.g|Lus10027921
ATGGCGTCGGGATCGGCGGAGGAAGTCGGTACCGGTATCACTGGTCTCATTTCTGGCGGA
AATGGCGGTGTAAGCGAGAGGATCGCGGTTGAGGCGGAAGAAGAAGAAGAAGGAGAAGCG
ACGGAAGCTGACGAGTTTGTGAGAAACCCTAACGGTACGGGAAATGATGGCCCTCCTGTC
GACGATTGCTGCCCGATCTGCTTCGGAGAGTTTGCGGTCGCTTGTAAAGCTAATTGCGGT
CATTGGTATTGCGGAGGCTGCATCCTCCAGTTCTGGAACTACTCTGCAGCATCAAGACCA
TGCAAATGCCCGATGTGCTCTGCCAGCATTACCAATCTGACGCCAGAGGCATCCTTACTC
AACCGACAAGAGAAGGAAGTTACGGAGGTTCTGCGTGAGGTCGAGAGGTATAATCGACTC
TATGTTGGTGGTGCTCGTGGCCTTGTTCAGAAAGTGCGCGAATCACCATTGTTCATCAAA
CGTATTGTTATACGGATGATGGATCCTGATCGGCCTGAGTACTTTCTTCAGGAAGCACGA
CTTTTGGCTATGATTATGAGTGCTCTCTACGCTTTCTCTCCATTCGAATTCATTCCAATA
AACGGTGCAGGAGTAGTGAGACTGTTCGACCATGTTGCGATAATAATCGTTCTCGGGTTG
CGCCTCATTGGCCTCTACCGTAGGCGCAGGCTTAACCAGCGAGTTCGGCATATGGCTGCT
GCTCAACCACTAGCTGAGTGA
>Lus10027736.g|Lus10027736
ATGGATGACACCCAGCAGCTGGACAATAACCCAACGACGACGCCGTCTTCTCATCCTTCT
TCTTCACCGTCTTCCGTCATCACGCCGTTACTGATCTCTGCCGCAGGCGTCACTGGTACG
TTCCTGATTATATTTGCATACCACATCTTGATCACCAGATGCTGTTCCCGGCGTCCTCCC
TCCGGCGGTGGAGCAGCAAGGGAGAAAGTGGTGAGGGGGATCCCGGCGGTGTTGTTCTAC
TCGGAGGGAGATAATGGCGGGTTGACAGCGACGACTCCGTCAGATGGGAAGGACAAGAAG
GTCAACGACTGCGTGATTTGTATAGGGGAGTTGGAAGAAGGCGAAACTGTGCGTTTCATG
CCCAGGTGTCGACACGTGTTCCATGCTGCCTGCGTGGACCACTGGCTGTTGGCCCACTCC
AGCTGTCCCATGTGTCGTGCTCCAATTGTTTCACCTTGTGATGATGCGGCGTCTGCTTGC
TGA
>Lus10027890.g|Lus10027890
ATGGAGGACGAGGCGGCTTCGAACAAGGTCGAAGAAGGAGCGATTGGAAATCTTGAGGCG
GTCGAGAAGGAAGATACACCTGGAGGAGGTCGGAATTTTGAGGAGAAGGAGAGCGACACG
ATGAATGGAGGAGTTGAGAACGGGAACGAGACTGTCAATGGTAAAGAAGAAGCGATTGAT
GCAATGGAGGTGGAGGTCCAAGGTCTTGCGAGCGTTGAGGCGGTCAAGAAGGAAGATACT
TCGCCGTCGCTGGAACGCGATGGAGGGGATCGGAATCTTGAGGAGAAGGAGAGTGATGCG
AAGATGAATGGAGGAGGTGAGAATGGCACTGCGACTGAGAATGGGACAGTCTACGGTGAT
GAAGAAGAAGCGGATGAAGAGGCTAATGGAGAGCCTTCTAAAAAGAGAGGAAGGAAAAAA
GGTACGAAAAACCAGGGACGAAAGAGTTCGGAGCCTGTTCAGGGACCGCGTCGCAGTAGC
CGAGTTCGTAAAAAAGTGAGCGTTGCGGAGCCCGATTCGAGTTCTGAGAGTTCTGAGAGT
GAGGATGCTTTACCTGTGACAAAGCGACGGGAGACTTCTAAGCCAGTTGAGGAAGACCGT
CGCAGCGGTAGCCGAGACCGTATAAAAACGGCGAGATATGCCGACTCCGTGTTGAGTTCT
AAGGAGAAGCTTGGTTCAACTAAGAGAAAGCAGCGACCGGAGAAGAGTGATACCAAGCCT
AGCAAGGTGCCTAAAAAAGAGGAAAGTTCTGGTCTACAGATACGAGATAAAGTGTATGGA
GATCTCGCCTGTTTGGAAAGGAACCGCGAGTTTACAGAGAACTACTGTCTGATGTGCCAT
CAATGCCAGAGGAATGACAAGGGTAGTGTTGTTCGTTGCACCAAATGTAAGACTAAGCGA
TACTGCTTTCCCTGCATAGAGAGATGGTATCCTAAGATGACTCATGATGAAGTTGCAGCT
GCCTGCCCTTTTTGCCTTAACAATTGTAATTGTAAATCATGCATGCGTCAGGATGTGGAA
ATGAAGGATCTGAAGTCTCGGTTGGAGGTGCAACTAACTCCCCTTGAAATCAAACGACAT
GCTGAATACATGTTGCAAATGCTCTTACCCTTCTTGAAGCGGATTGATGAAGATCAACTG
CTTGAGAGAAGGATTGATGCAGCAATCCTAGATCTTGAAGATATAAAGGTGCAGGAAACT
GAATGTCCATCAGATGAGCGCATGTACTGTGATATCTGCAAGACTGCTATATTTGACTAC
CACAGGAACTGTTCAGAATGTGAATCTGACATTTGCCTTTTCTGTTGCCGTGAGATCCGT
GAGAATAATCTCCGGGGCAATCTGCCAAGTGTAGTTATTGAATATGAATGCAAGGGGTTT
GACTATTTACATGGTGGTAGAACTGACGAGAATAAAAAAACTCGTCGTAGTTCACGTGTT
ATACTGCCTCCTGAGATGTCTGTCAATCTGCAACCCAAATCTGGTTGGAAAGCCAATGGA
GATGGTGGCATTAGTTGTGCTTGTGGTTCTGGCATTTTAGAACTCAAAACTTTGTATTCT
GGTAATTGGGTCTCAAAGTTGGTGGAGAGAGCAGAAGGTCTTGTTAACGGGTATGATGTT
GTACCGGATGTACTGACGACTAAGAAATGTGCATGCTTTAATTGTAATGGGGATCTAGAA
GTTCAACGTGATAAGGTAATAGAGGCTTCGTCTCGTAATGACTCAGATGATAACTATTTG
TTCTATCCAAAGGCTAAGAATTTGACAGAAGAAGATTTTGAGCATTTTCGTCACCATTGG
ATGAAAGCTGAACCTGTCCTCGTCAGCAATGTTCTTGAAACTGGGTCTGGGTTAAGCTGG
GAGCCTTCGGTTATGTGGCGTGCCTTCCGCCAAATAAAGAATGAGAAACACGATACACTC
TTGGATGTGAAGGCGCTAGATTGTTTGGATTGGTGCGAGGTTGATGTTAATGTCGCCAAG
TTCTTCAAAGAATACTCACTGGGTGATTTTGACGAGAAGGAATGGCCTCGGATTCTGAAG
CTTAAAGACTGGCCACCATCTGCTATGTTCGATGACCGTTTGCCTCGACATGGTGCTGAG
TATACTTGCTGTTTGCCCTTTAAAGAGTATACTCATCTTGATAAAGGTCCTCTAAATCTT
GCATCCAAACTTCCACCAAAGTCTCTGAAGCCTGACGTTGGGCCAAAGACTTATATAGCT
TATGGTTTCCCTCATGAGCTTGGGCGTGGAGATTCTGTCACTAAGCTCCATTGTGACATG
TCTGATGCTGTTAATATTTTGGCACACTCAATTGAGATTGGCTATAAAGGCAATCAGCTT
GCCAAAATTGAAATATTGAAAAAACAGCACTTTGAGCAAGACAAAAGGGAGTTGTATGGT
ATTGGTGAACCCATGGATGGGGTTGATGAAGAGAACAACAACAGCAATGAAGATGAACAT
CACCAAAGTTCAGAGGCTGGTGAAATATCAAACAGTTCAGACACTAAACTGGAAAATGCT
CCTCCTCAGACATCACAATTGAACGGTGTGGAGACTCAGACGAAAAGGACCGAGTCTAAT
GATGTGTTGAACCGTTTGGAGACTACAGTGGAAAGGGTTGAGTGTGAGGATGCGCAGAAC
AGTTTTGATTTTGATCAAGTGACAACGACCAAGAACGACAAAACATCATGCAGTATGAAG
ATTGATCCGGAAAACCAAGCAGAACGGTCCAACAGTTCGGAGAAAGAAAACGTGAAGGAA
AATGGAGATGAAGCTTCAGAGATGCAGAGAATTGACACAGTGGAGGGAGGTGCTCTATGG
GACATCTTCCGCCGAGAAGATGTTCCCAAGCTGGAGGAATATCTTCTCAAGCACTTCAAA
GAGTTCAGGCACATTCATTGTGTTCCTGTGCAAGAGGTGATTCATCCCATACATGATCAA
TCCTTTTATTTGTATGAAGAACATAAACGGAAGCTGAAAGAAGAATATGGTATTGAACCT
TGGACATTTGTCCAGAAACTTGGTGATGCTGTCTTTATACCCGCCGGCTGTCCTCATCAA
GTGAGAAACTTGAAGTCATGCATCAAAGTAGCATCAGACTTTGTCTCGCCCGAAAACGTC
GGAGAGTGCATTCGTCTCACAGAGGAGTTCCGCCTTCTCCCTATGAACCATCGTTCAAAG
GAAGACAAGTTGCAGGTTCGGTTCATGACTCTGTAA
>Lus10027744.g|Lus10027744
ATGTCCGCCATGGAAATCTCTCATCTCCACAACCACCACATCGATTTAGAACAGGGGACT
GTTTTCCGCCTCCACCACTACCTCCACGACGACGGCGACCTACGCTGCTTCTCTGATGAA
GAGGACGGCGACGCCGCAATTTACTCTTCCCAGTTCTACTCCACCTCTTCCGGCGACGAA
GAGTACTACACCTTCGCCGTTCTCCACACGAGGACGGTTTCGTCTGACTCGGCGGTGGTA
AAGGTGGGATCTTTGGCAGAGGAGGAGGATGATAAAACGGCGGCGGTGGCGGCGGTGGAG
AAAGACTGCAGGATTTGCCAGCTGGGTAATTTGGAGAGCGACGGAATTATGATGGAGTTG
GGTTGTTCATGCAAGGACGATCTTGCTGCTGCTCATAAACTCTGCGCAGAGACCTGGTTC
AAGATCAAGGGCAACAGGACGTGCGAGATATGCAACTCGGTTGCCAAGAACGTCGTGGGG
GTGGGAGCAATACCAGAGACAGAAACTCATAATTCGGTAGTGGCTATTGAGCATTCTAAC
GAGTCGACTAACAACACGTCTATAGATTTACCATCGTTGTTGTCGCCACCGTTGGCTCAG
AATTTGGAGACGAATCGGAGCTTTTGGCAAGGCAACCGGTTCCTGAATTTTATGCTGGCT
TGTATGGTTTTTGCCTTTGTCATCTCCTGGCTGTTCCATTTCAATGTACCATCTTCTAAT
GAATAG
>Lus10025228.g|Lus10025228
ATGACACGAATCCACGCATGGCCCGGTGAGTCCGAGGAAGCCGCTCGAGTCGCTTGGGAG
CAGGCGTATCTCCGGAAACACTGGAGGACGGTACTGGTTGAGGTGCTCGTCTGTCTCGTG
ATTTTTGCTGGGGTGTTCTTCATCAAGCACTGCGTGAAGAAATGTCGGAAGAAGCATTGT
GTGAGGCGGCAGATCCGGGTCGCCGCTCACGGGTCGGGTCCTCCCGCCCGGGTGGTGGTG
GTGAGTGGTGAGTGCTCCATTTGTTTGGGGGAGTTCTTGGACGGGGAGAGGGTTCGGGTG
CTGCCCAAGTGCAATCACGAGTTTCATGTTTTGTGCATCGACAAGTGGCTTGCGTCGCAC
TCTTCCTGCCCCAACTGTCGCCATTCAGTCGTCGGCGGCGAGCTTCAGAGGCTCCCGGAG
AATATTGTTCGGCAAGGGTTGACGACTTAA
>Lus10025338.g|Lus10025338
ATGGCCGGAGACGATGGCCACGGCGGCGGGCCGGACGTCAGCCCTCTGATGATCGGAATC
CTCGGGATGCTTGCCGGAGCCATAGCCGTGGCGACCTACCACTGCATTGCCGTCGGCTGC
TACCAAATGCACTCCCCCGATCCCCCGAGGGCAGACGAGAGGGGGAATAATGCTGCGTCG
ACGACGGAGAGAAGCCAGGAAGTGAGCAGCGGGAGCAGCATGAGCACGAGCAATTCGTCG
GGGGCGTTGATTCCGGTGGTGAGGTACAGCAAGGAGCGGAGGAGCGAGGCCACGTGTCCG
GTTTGCCTGTCGGATTTCAACGAAGGGGAGCCAGTTCGGTCGCTGCCCGCTTGTTCGCAT
CTGTTCCACGTGGCGTGCATAGACAGGTGGCTTCAATGTCACTCCAATTGCCCCGTTTGC
AGGGCAAATGCGGTGCCGGTTGCCCATGTGGCGCTGACTGTGCCCGATATGGGAAGCCGA
GCTGTACAAGGGAGATCGATTAGTTACTATGTTGGGTAA
>Lus10021954.g|Lus10021954
ATGGTTGCTAAGGCCAGTAGTAGCGGCGGGACTCAAGTGTCATCTTCGGTATCTGTCCCG
GGAGAAGGGAGTAGGAACAAGAGAAAATTCCGGGCTGATCCTCCGACCGCCGTTGATGCT
GAAGAGATAACCTCTTCGCCCCAAAACGGGTGTCCTAGTTATCAATTCTCTGCTGAGAAG
TTCGAAGCTACCGAAGTACATGGGCTGACCACTGCCTGTGACCTGTGTGGTGTCAGTCAA
GATTCTATAGATGAGTTGAAGCTAAACCTAGGGTTATCTAGTCCTGTAAGTTCATGTGAG
GTTTTGCCTAGTCAGCCTAGTGGGGAACTCGCGTTGGAAGAATCACATGATCCGGATTGG
GGTCATATTACAGAGTCCCAATTGGAAGAGCTTGTTTTGAGCAATTTGAATGCGATATTC
AAAAGTGCAATTGAAAAAATTGTGGCCTGTGGGTTTACTGAACAAGTGGCTACGAAGGCA
ATTTTGAGGTCTAGTGTTTATGATGGGTCTAAGGACACAGTATCAAATATAGTTGATAAT
ACTTTAGAGTTTCTCAGAAATGGTCAGGATATTGACCCTTCTAGAGAGCATTGTTTTGGT
GACTTACAGCAATTCCAGAAGTATATTTTGGCTGAATTAGTTTGTTTGGTGAGGGAAGCT
AGGCCTGTCTTCAGTACTGGGGATGCAATGTGGTGCCTTCTGATCTCTGACATGAATGTT
TCTCATGCTTTTGCAACGGATGGTGATCCAATGATCAGTGGTTCAGCTGATGGGGCCTCA
CATGAGCCTTCTTGCTCTCCCCAACAAACACAAATAGAACCAAAATCTGAAGGTCCTGAA
TCAATTGATACTACCCCTTTGAAGCAAGTTCCCACAGTACCTTGTTCCCGTAATCTTGAG
ACAAGCACCAATATCCCAAAGGTTGTCAAGGTGACAAAATCAAAGAATTCTGTTGCTCTT
AATGGCCAAGTATCAGATAAGGAGGGATCAACTTCTGCATTTGATCCTGTAGATAAATTC
TTCAACATTGCAGGACCATCTCAGTCACATGTGATGGAAGAAAAGTTTACAGTTACAAGA
AAGGCTGTTTCTGGCAGCACCATGAGAGAATTCATTCTCAGGCAGAGGTCATCATTACAT
CTTGAGAAAGGCTACCGAACTTACGGGTCTAAAGGTTCATTGAGGTCTGGGAAATTGAGT
GGCTTGGGTAATTTAGTCAAACTGAAGTGTGTTTCAGATTCTACTTCAGTTAATATCAAG
AATTCCTCCATAAGATTAAGTATGGTAGTAGGAGCTTATACCCCTCAAGATGGTGGGAAT
CAAAGCCTTCCAAACAATTCCAGACTCTCATCCCCAGTCTCATCTAGTCAGGAGGCTCCT
AGTGCTGCTCCTTGTCCTAAATCCAACATCCCCCGGGTATTACCCCCAACCAATGGCTTG
CCTGCAAAACCTCCAGTCAGTGCTATACCAGGACTATTAACTGCAGACACTGAGCTTTCG
CTTGCCCTCCCTGCGAAAAACAGCTCCAGTTTGGATTCTGTTGGATGTCATAATATTGCT
ACCTTGCCAATTGATATACCGTGGGTTCCTCAGGACAAGAAGGATGAGATGATTGTTAAG
CTTCTTCCTAGAGTTCGAGTACTGCAAAATCAGCTTCAAGAATGGACTGAATGGGTGAAT
CAGAAGGTTATGCAGGCTGCTAGAAGGCTAAGCAAGGACAAGGCTGAACTTAAATTACTG
AGACAAGAGAAAGAGGAAGTTGAACGGCTCAAGAAGGAGAAACAGACTTTAGAAGAAAAC
ACCATGAAAAAGCTAAATGAAATGGAGAATGCCTTACGTAAGGCCAGTGGACAGGTGGAG
AGAGCTAGTTCTGCTGTTCGTAGGCTTGAGGTGGAAAATGCTGAACTTCGGCAGGAAATG
GAAGCTGCAAAACTACGTGCTGCAGAGTCAGCTGCTAGCTGTCAGGATGCATCAAAGAGG
GAGAAGAAGACATTGATAAAACTTCAGTCACAGGAGAAACAGAAAGGGCTGCTCCAGGAG
GATCTTGGGACTGAAAAGCGCAAGGTTTCGATCCTGCTACATGATCTGGAGGTTGCCAAA
CGAAAACAAGAGCAACGAGAGGGTAGATGGCAGCAGGAAGAGAAGGCAAATGAAGAGCTG
CTTCGGCAAGCTGGTGAAACAAGAAAAGAAAGAGACAGAATTGAGGCATCAACAAAATCT
GAAGAGGATATGATGAAATTAAAGGCAGCAAACAGTCTTCAGAGGTACAAAGATAACATA
GAGAAGCTTGAGAAAGAGATATCCAAGCTCAGACTGAAGGTTCACTCATCAAAGATTGCT
GCTCTCCGGAAGGGGATCAACGAAAACCAAGCTACCAAGGCTGCAGATCTCAAAGGCAAT
CCTACACAGAAGGAGAGGTGGACAAATTACGTCTCGGAATTAGGCACAGATCTTAGTGAC
TACTCGGAGAAGGGAGGAGTTGAGCGAGAAAGGGAATGTGTGATGTGCTTATCAGAGGCG
ATGTCAGTGGTGTTCCTCCCTTGTGCACATCAGGTGGTATGCACATCTTGCAATGAGCTC
CATGAGAAGAAAGGGATGAAGGATTGTCCTTCTTGCAGGAGCCATTCTTGCAGGAGCCAT
ATCCAGCGGCGCATTCGAGTTTGTAACGGTCGCTCTTAG
>Lus10021953.g|Lus10021953
ATGTCATCAATGGTTGCTAAGGCCAGTAGTAGCTGCGGGACTCAAGTCTCATCTTTGATA
TCTGTCCCAGGAAAAGGGAGTAGTTACAAAAGAAAATTCCGGGCTGATCCTCCGATTGTT
GATGCTGAAAAGATAACCCCTTCACCTCAAAATGAGTGTCCTAGTTATCAATTCTCTGCG
GAGAAGTTTGAACCTACCGCAGTTCATGGATTGACCACTGCCTGTGACCTGTGTGGTGTC
AGTCAAGATTATACAGATGGGTTGAAGCTAAACCTTGGGTTATCTAGTCCTGTAAGTTCA
TCTGAGGTTTTGCCTAGCCAGCCTAGAGAGGAATTTGCATCGGAAGAATCACATGATCTT
GATTGGAGTCATATTACAGAATCCCAATTGGAAGAGCTTGTTTTGAGCAATTTGAATGCG
ATATTCAAAAGTGCAATTAAAAAAATCGTTGCATGTGGGTTTACTGAAGAAGTTGCTACA
AAGGCGATAGATTTACCGAAGAAGTGGCTACGAAGGCGATTTTCAGACAAGCACAAATAT
AATCTTGAGACAAGCACCAATATCCCAAAGGTTGTCAAGGTGACAAAATCAAAGAATTCT
GTTGCTCTTAATGGCCAAGTATCAGATAAGGAGGGATCAACTTCTGCATTTGATCCTGTA
GATAAATTCTTCAACATTGCAGGACAATCTCAGTCAACTGTAATGGAAGAAAAGTTTACA
GTTACAAAAAAGGTGCATTCTGGTAGCACCAAGAGAGAATTCATTCTCAGGCAGAAGACA
TTACATCTTGAGAAAGGCTACCGAACTTACGGGTCTAAAGGTTCATTGAGATCTGGGAAA
TTGAGTGGATTGGGTAATTTAGTTTTAGACAAGAAACTGAAGTCTATTTCAGATTCTACT
TCCGTTAATATCAAGAATTCCTCCATAAGAATAAGTAAGGCCGTCGGAGCTTATACCCCT
CAAGATGGTGGGAATCAAAGCCTTCCAATCAATTCCGGACTGTCATCCTCAGTCTCGTTT
AGTTTGGAGGGTCCTAGTTCTGTTCCTTTTTGTTCTAAAACCAACATCTTGCCGGGTCGA
TGGCAGCAGGAAGAGAAGGCAAATGAAGAGCTGCTTCTGCAAGCCGGCGAAATACGAAAA
GAAAGAGACAGAATTGAGGCTTCAACAAAATCTGAAGAGGATATGATGAAATTAAAGGCA
GCAAACAGTCTTGAAAAGTACAAAGATGATATACAGAAGCTTGAGAAAGAGATATCCAAG
CTCAGACTGAAGGTTGACTCATCAAAGATTGCTGCACTTCGGAGGGGGATCGATGGAAAT
CATGCAACCAAGGCTGCACAGAAGGAGAGGTGGACAAATTACGTCTCGGAATTAGCCACA
GATCTCAGTGACTACTCGGAGAATGGAGGAGTTGAGCGAGAAAGGGAGTGTGTGATGTGC
CTGTCAGAGGCGATGTCAGTGGTGTTCCTCCCTTGTGCACATCAGGTGGTATGCATATCA
TGCAATGAGCTCCATGAGAAGAAAGGGATGAAAGATTGTCCTTCCTGCAGGAGCCATATC
CTGCGGCGCATTCGAGTACGTAACGGTCGATCTTAG
>Lus10021524.g|Lus10021524
ATGATGGGAAGATGGTTGAGAGAGATGGAGAATTTCTGCATGAGATGTAAAGAAGCCGCA
ACTTGTTTGTGGTCACTTGATGGGGCAGTGGAGGAGGGTATTATTGGAGCTTCTTCACTC
TTCCTTTCACTACTCACCAACATTCTCCTTGCTTCCCTCACTTGCATCTTTGCTTTAGGA
GGTGCTGTAGTTGGCACGATGGTAGGAGCAATGAAGGGGCAGACAACAGAGACAGGGTTC
CTTCGTGGCTCAGTCATAGGCGCTGTTTCTGGTGCCATCACTTCTCTTCAACTCCTCGAA
TCCATTTCTGATGGAGAGCAACTCTCCAAGGTGGCGCTATTGAATAGTTTGGTGAGTGGG
AAAGTGTTTATGGAATGGGTAGGACCAGCTGTGTTGAAAGCATACCAGTTTCAGATGAGG
GCCATGGAAACCACCACTTACAGAGAAATGGGTGATATCTATGACACTAATAATGGGGTC
ACTGGCTTGCCTCAACATTGCATTCAGACACTACTCCCTCACTTCACTTTACAACTCCAG
AGGACTACTGACCAAACCTACCACCTTTCCTGTTCAATCTGCTTACAGGATTTTCAAGGA
GGAGAGTTGGCGAGGGAAGTGCCGAGCTGTGGACACTACTTTCATGCGGATTGCCTTGAT
AACTGGCTCATCAGAAATGCCTCCTGTCCTATGTGTAGGACTTACGTCTCTAATGATACC
TTTCAATTGTAA
>Lus10021801.g|Lus10021801
ATGTCATCAACCAACTCCGCTCCTCCTCCAATCGACGCCTCCGCCGGTGACCCCCACGCC
CCGCTTCTCCACTCCCGTCACCATGATCTTCCCAATCCTTCCTCCTCCTCCTCTTCCTCC
TCTTCATCATCCTCTTCCATTTCTCCTCCGCCGACTCTCACCACCGGCCGCTCCACTACA
CTCGCAGTCCTCCTCGGCCGGGCCTCGGGGAGGCGAGGCCCTTCCCTCTTAGTCAGGGAA
TCCGCTGCGCGTGAGCTCGAGGAACGACGTGTCGACTGGGGATACTCCAAGCCTGTGGTC
GCCGTCGACATGGTGTGGAACATTTCTTTCGTCCTTGTGTCCCTGACGATGTTGATCGTG
ACGTCCAGGGAGAGGCCGAACACGCCGATTAGGGTTTGGATATGCGGCTACGCTCTTCAG
TGCTTGATACACGTGGTGCTGGTGTGGATGGAGTTCAGGAGGAGGAACCGGTCGAGGGAC
GGTGATCGGAGGCGACGGAGCGATGAGGAGGAAGTGGAGAGAGGAAGGATTTCTGATGAG
GATGACGATGGGAGTGATCGGAGCTCCTTCAACGCTGGTTCTCACGTTGGCCGTTTAATG
ATTCCGAACAGTTTTGCCAAGCGATGCGAGTCGATGAATACAATGGCATCGTTCGTCTGG
TGGATAGTTGGCTTCTATTGGGTTGTCTCTGGTGGCGATCTTCTGTTGCAGAGTGCTCCA
CGCTTGTACTGGCTGGCTGTGGTTTTTCTAGCATTTGATGTGTTCTTTGCCATATTCTGC
GTTGTTTTGGCCTGTCTGATTGGCATTGCTCTTTGCTGCTGCTTGCCGTGCATCATAGCC
ATTCTATATGCTGTTGCTGGACAGGAAGGTGCATCGGATGCCGACCTCAGTGTCCTCACA
AAATATAGATTCCAGGCGTCTAGCAACGGTGATAAACCCAGTATTGAGGCAGGGAAAATG
GTTCCAGCTGAGACTAGCAGTTTATGCTTAGCACAAGAACGTACTCTACTGCCGGATGAT
GCTGAATGCTGCATATGTCTGACCTCTTACGAGGATGGAGCAGAGCTGAATGCCCTGCCA
TGCAATCACCACTTCCATTCGAGCTGCATTGTGAGATGGCTGAAGATGAATGCAACTTGT
CCTCTCTGCAAGTACAACATTCTCAAAGGAAACGAGCAGCAGGTATGA
>Lus10021842.g|Lus10021842
ATGAGTGCTCTGTTCGTTGTCTACATTTGCCTCCTCTGCTTCTCTACCAATCCACCAATC
AATCCTATTGTCGTCGGAAGAGAAGACTTGAAGCCGGCAGTGAAGAAGGGGCTTTCATCG
GCGGAGCTTGAGAAGATGCCTAAAGTAACGGGGAAGGAGCTGTGGATGGGGAACGAGTGC
GCGGTTTGCCTGGACGAGATCGAGGAGAAACAAACGGCGAGACGGATTCCGGTGTGTAAC
CACGGATTCCACGTGGAATGCGCCGATAAGTGGTTGTCGAATAACCCGTTTTGCCCGGTG
TGCCGGGGCAAAATCGACCGAGATCGGCTGCAGAATCCCGGTGGTTACGAAGACAGTCCT
TGCTGA
>Lus10024759.g|Lus10024759
ATGGCGGACGAAGAAATTCTGTTAGAAGTAGAGGCCGTCCAAGCGATGTACCCAGATGAT
TGCGTCGTCCTCAATCCCTTCCCTCCTCATCTCCACCTCCACTGTAAGCCGCGAACCGCA
GAGATTTCTTCTCAACAGTTTGTGGAAGCATTGATTAGCATCAGAGCAGGCATACAGGTA
ACCTGCTGCATACTTGTAACTAAATTTTCAACCAGATTGTATTTACTTCAACGTTCATTA
GTCTGTCACGGAGAAAACCTCCAACCTGCTACTAACCTGGTTAATTTCCTTTTCAAGTAT
CCAGAGGAACCACCCAGTATCATTATTACAGAGTCCAAGGGTCTTGATGAACTAAGGCAA
AAGGTTCTATTAACCAGTATACGTAACAAAGCACTAGAGCTCTCTTCATGCTTCATGCTG
GTAGCACTGTGTGAGGCAGCAGTGGAGCAGCTCTCCACCATGAATAGCCCGGATGGTGAT
TGCCCATTGTGTTTATACCCTTTGGTTCAAGAAAAAGAAGAGCGTGAAATCTTGCCATTT
ATGAAGTTGATGTCATGTTTTCATTGCTATCACAGTGAATGCATTATAAGGTGGTGGACT
TGGCTTCAAAAGCAGCAGGAGAACACGAGTGGTTCCTCAATCAGAGTTGAAAATAAGATA
GCACCAGAAAACAGCATGGGTCAATGTCCAGTGTGTCGAAAGGTTTTCCATGCCAAGGAT
TTGAAACATGTGCTTGATTTGGTTGGAACTCATTCCTCTCACTTGAGTTTGATGAAAAAG
GAAGGTAAGGATGATGAAGAGGAAGAGACGGTGGTTGATTGTGAGTCAGAGCAAATTAGA
AGAGAGAAATATGAGGCTATACTAAAGTTACAAGAAGAAAAGAAAGGGCTGATCGAACCA
AAAAAGAGTATTGCGATTGTGCCTGGCATGTTTCTTCCACAGCCTACTACTAGTACTACT
ACTACTACTACTTCATCAGAGCAACAAACAGAAATGCCACCTACTGATGATTCTTCAGAG
CGGCATGGTGGCATAGTTAGGCGACGGAGGAAAAACCACTGTAATCAGCAGCACAACTCT
CAAAGACAGGTGGTGGTGAAGCAACAATGGGCAAGGAAAGGAAACGCTACATCAAATTGA

>Lus10016936.g|Lus10016936
ATGGAGAAATTTGTAATTATGGAGCTTTTGTTGTTGTCCGTCCTAGCGCGTTGTTTCACG
AGTTGGGCAAGTGTGGTTCTAATTGAGAATAATGTCACTATGTCTTTCGATGACATTGAA
GCGAATTTTGGACCGCCGGTAAAGAGTTCAGGTGAATATGGAGTGTTGTATGTGGCGGCG
CCTCTAGATGCCTGTTCGGATTTGACTAATAAAGTGGAAAAGGTAGGGAATTCTAGCTCG
TCACCTTTTTTGCTGATCATAAGAGGAGGTTGCAGCTTTGAAGATAAAGTTAGAAGAGCA
CAGGCAGCTGGCTTCCATGCTGCTATCGTTTACGATAATGAAGACAGTGGTTTGTTGGTT
GCAATTCCTGATCTTTTACTCCAAATTGAAGTGGCAGGGAATTCAGCTGGCATAAGGAGT
CATGCTGTATTTGTTGCAAAGTCTTCTGGTGAAACGTTAATGAAGTATGCTGGCTTGACT
GACATGGGGCTATGGATTATCCCCAGCTATGAAAATTCAGCTTGGTCTATAATGGCAATA
TCTTTCATTTCTTTGCTGGCAATGTCAGCAGTTTTGGCCACTTGTTTCTTTGTCCGGAGG
CATCGGATAAGAAGACAGCGCCCACTATCTTCTCGTGCTAGGGAATTTCATGGAATGAGC
AAGCGACTGGTAAAAGCAATGCCAAGCTTGATTTTTACCACTGTTCAGGAGGATAATTGC
ACTTCTTCTACTTGTGCTATTTGCCTCGAAGATTACAGCGTTGGAGAAAAGCTTCGGATT
CTACCCTGTCGACACAAGTTCCATGCTCTCTGTGTGGATTCTTGGCTTACAACATGGAGA
ACATTCTGTCCTGTGTGCAAGAGAGATGCGAGAACTAGTACGGGCGAGCTACCGGCATCT
GATTCTACACCATTGCTTTCATCCAACCCTTCTTCAGTGGTTTCCTCGTATGTACTGTCA
TCCTTTAGATCTACAACCTCATCAGCTATAAGAATCGGCCAGCCATCGTATTTTGGCACT
CCTTATGCCCAGCAGTCCGTTGGATCCCTTAGTATGAGCCGCAGCAATGCTGATCTTAGA
AGCATGCCCTCACACTGCTCTCATGTGATTTCACCTTATCCAGTTGGTTACTCCTCCATT
TCACCCCTCAACACTAGATTCATGTCTGTATACAATCACAGTCCAAGCAATGCCTCACCG
AGTTTAGCTGGCTCGACGAGTTATCAGCCTCGCCCACTGCATTGTAGCGACTCTGGTGCA
AGTTTCTCCCCATTTGCTTCTGCTCAGTCCCTTCCAGACTGTTAG
>Lus10016924.g|Lus10016924
ATGGCGGCCGCTGAACCAACGGCGACGCACATGGACGAAGACTACGAGACATTGGTGACT
CTACTCCCAAGCATGCCACCGTCTTCTACAATTCTAGAGCAACCAGATTCAGACAGCTCC
ACGATAATAATACTGTTGGAGGGGAAGTTCGAACGCATCTATGAAAGCCGGAACACCCCG
CCTGTGTCCTCCCCCCACGACCCTACACGAATATTCTTGTCGGAGCACAGATCATCGGAC
ACGCCGCCCAGACAGTTAGTAGAGCAATCCACCGGCGCAAAAATCAGAATCCCCGCTGAC
AAGGAGTCAATGTACAACATCTTTTCCACAATGAACATTCCTCTCCGGTTCGAAAACAAG
AAGACGATCTACTGGAGGAAGAGCAGCAACAAATGGGATCCAATAGTGGAGGGCAGAGAG
GGGTTGGTGTCCCGAATCGTGGAGGCTCTGCTGCGATTTGTGGAAGATCGTGAGAATGGA
AAGAATCGATGGCCGTCGTCGGTAGAGGTGAAGGTGCATTTGAAGATTGAGGAGAGGATC
AGAGTAACGGAGGAGGATTATCGAAGGATGTGGAAGGCGAAAAGAGAAGGGGAGATGGTG
GAGGGTTTGGAGAAGATGTTGATTCGGCATCAGGAGATGATGGTGAATAATAAAAAGGTG
GAGGTGGATCTCAAGAGAGTGGCTATGATGGAGATAGAGCATAGATATGGAACAATAACA
AGTATGCATCTGATTCAGAGTGGTGCTATTGATGCGATTGCTAGGAGAGCATACGAGGCG
TGGGACAAGATTATGTTGTCCAAAATCAAGAGGGCTCTTCTTGTTATGGTTGTGAACAAG
GAAGAAGAAGAAGAAGACGCAAAAAGTAGGGAGGATTGCAGCATCTGCTTAGGACCCAAA
TGCTATGAGGAGGATGTTGTGATTCTTCAATTCAGTAAATGTGGTCACTCGTTCCACGAG
CGATGCCTCCTCCTCTGGCTCAAGAAAACCACCACTTGCCCTTTGTGTCGCTTCCCTCTT
TTCTAG
>Lus10029886.g|Lus10029886
ATGGGGTTGGGGAACAGTGAGAATGAATTGCTTGTCGACGACGGAGACGACGGTGGAGGA
GGTCGAGGTGGGGATGGGAAGTCTTTGGCTGCTGTTTCGTGTTCGATTTGTCTGGAGGGT
GTGACGGATACGGGGGATCGGTCGTGGGCTAAGCTTCAATGCGGGCACCAATTCCATCTG
GATTGCATTGGTTCAGCATTCAATATAAAGGGGGCAATGCAATGCCCTAACTGTCGTAAA
ATCGAGAAGGGCCAATGGCTCTACGCGAATGGTTGTCGATCGCTCCCTGAGATCAACATG
GATGACTGGACCCATGATGAGGAAGTTTACTATAGCGTCTCCGAAGTGTCCCTTGGAGTT
CATTATTGTCCTTTTAGTGGTAGCATGGCTAGACTACCTTCATCATTTGAGGAAGGGGAG
TTCCCACCACATCCATATCACGATCTGCCCGGCCAACCTGCTGTGTTTGCTGAACATACG
GCTGCTATATCGTCCGCAAGTCACTCTTGCCCCTATGTTGCTTACTTCGGACCGGTCCAC
CCTTCGTCGTCGAGCTCCAGTGCCAGCATTTCAGACGTTTCTAATTTTACCGGTCACTGG
AACACTCCTCCATCCGACATGACAAGTTCGTATGGCTTCCCTGCTGTGGATCTTCATTAT
CACAGCTGGGCGGAGCAGCATCACTACCCTCCATTTTCCACAACAAGCAGTCGCATCGGC
GGAGGTGTTGATCAGCCTCCCCTCCCTCCCAACACTCAAAGAACAGCTCGAAACAGTATC
GGTCATCAGAGAGGAGGAGGATCGTTCATGCCTTTCTTCGTAAGCCCCAGTTCCGGGAGT
TCGGTCCTTCCCGCAGGTACTCCGACTTATCAAGGAAGCAATGCTAGGGCACGGGATCGA
GTCCAGGCTCTTCAGGATTACTACCAGCAGCAGCAGCAATCTGGCAGTCCCCCGACCATA
CCGATACGAAGACCGAGCAGCCATAGGGGAGCAATAGCCTCGTCATCCGACCAGTCTGGG
TTCTACTTTGTCCCTTCGGGGCATAGTAGCAATAACTACCAAGAAGCGGATAATGTAGCT
TCTCGTGCAAGGTTTCGGGCAGAGAGAGATTCGAGTTGGGGGGTTGCCTACCATCAAGGC
AGTGGATCGGAGACGGGAATCAGATCCGGTAGCTACCGCCATAGGCATCACGGGTCAGAA
AGGGCGTCACAGAACCGTCCATAG
>Lus10029993.g|Lus10029993
ATGAATCTCGCGGCGGCGCTGGCGGCGGAGCGTGAAGGGAGTACGGACGCGGCGAAGTCG
TTAATGAGGCTGATAGAGGAAACGGACGGCGAGGATTGCAGGAAGAGCAGGAAGAAGAGG
AGGGAAGAGGATAAGGAAGGACGGGTAGGATCGGTATCGGGGAGAATGGGAGGAGGGGGA
GGGGATTGGGTGTGCTGCGTGTGCATGGAAAGGGATAAGGGCGCGGCGTTTATCCCCTGC
GGCCATACTTTCTGTAGAGTTTGTTCCAAGGATCTGTGGGCTAGGAGAGGTTGCTGTCCC
ATTTGTAACCGTCAGATCACGGAGATTCTTGATATCTTTTGA
>Lus10029990.g|Lus10029990
ATGAAGGAGGCATCGAGCGGAGCGGTATGTCCAGATGTAAAGCTCGAGCTCAGAGCTTCT
TCATCCTCCGCCACCGCAGCAGCAGCACCGCCGTCTCCTGAGCCGTCGGCGAGGCCTGCT
GACGAAGCAGCTGGCGTCTCGGAGCTAGACAAGGACTTGCTGTGCCCGATTTGTATGCAG
ATTATCAAAGACGCGTTCCTCACAGCTTGTGGCCATAGCTTCTGCCACACGTGTATCATC
ACTCACCTCCGGAACAAGAGCGACTGCCCTTGCTGCGGCCATTACCTTACTAGCAACCAG
CTCTTTCCTAATTTCTTACTCCAGAAGCTTCTGAAGAAAGCTTCGGCTAGTCAGATGTCG
AGAAATGCGACTCCGATGGAGAAGTTTCGGCAGGCTCTGCAACAGGGATGTGAAGTGTCA
ATTAAGGAGGTAGACTCTCTTTTGTCTCTCCTTGCAGAGAAGAAAAGAAAAATGGAACAA
GAGGAAGCTGAAAGAAATATGCAAGTACTGCTAGATTTCCTGCACTACTTGCGTAAGCAA
AAAGTTGATGAATTGAATGAGCTCCGGACGGACCTCCAGTATATTAAGGAAGACATAGAT
GCTGTTGAGAGACATAGAATCGAGTTGTATCGTGCTAGAGACAGGTATTCAGTGAAGCTG
CGAATGCTTGATGATCCCATGGCAGGAAAACCATGGTCAACCATGGATAAGAACCATGGT
AGCATGATGAGCAGTTCTTTCAGTTCAAGAGGCGGGATGGCAATGGGGAATGTGGCTACC
AAGAAAACCGACGGAAAGTCACAACTAAGTTCTCAGGGTTTTCAAAGGAAGGACAGTTTA
GGTGGCTCTGACTTACAAAATAACCAGTCAGGGTTATCTGTTATGAGGAAGAAGCGAGTC
CATACACAGTTCAATGAACTGCAAGAATGTTATCTTCAAAAGCGTCGCCAGTTTCCGAAC
CATCCCTCAAATTTTCAAGAAAGGGATAAGAACATCATACAAAGAGAGGGCTATACTGCT
GGTCTTCAAGAGTTTCAATCTGTTCTTAGTACCTTCACTCAGTACAGCCGATTAAGGGTC
ATTGCTGAGTTGAGACATGAAGACATCTTTCACTCGGTGAACATAGTATCAAGCATAGAG
TTTGACCGTGATGATGAGTTGTTTGCCACAGCTGGGGTATCTAGGCGGATCAAAGTGTTT
GATTTCGCTTCCGTTTTAAATGAGCCTGCAGACGTGCACTTGCCTGTTGTGGAGATGTCA
ACTCGTTCCAAACTCAGTTGCTTGAGTTGGAACAAATACGCTAAGAACCATATAGCTAGT
AGTGATTATGAGGGGATAGTAACTGTTTGGGATGTGACAACTAGGCAGAGCGTAATGGAA
TATGAAGAACATGAGAAACGCGCTTGGAGTGTTGATTTTTCTCGCACAGAACCTTCAATG
CTTGTTTCTGGTAGTGATGACTGCAAGGTTAAAGTTTGGTGTACAAAACAAGAAGCCAGT
GTTCTCAACATTGACATGAAAGCAAACATCTGCTGTGTCAAGTATAATCCTGGATCTAGC
AATTTCATCGCGGTTGGCTCAGCAGACCATCACATCCATTACTATGATTTAAGAAATATC
AGCCAGCCACTCCACGTGTTTAGTGGGCACAAAAAAGCCGTTTCGTATGTCAAGTTTTTG
TCGAACAATGAGCTTGCCTCGGCATCCACAGACAGCACACTACGGTTATGGGACGTACAA
GAGAATTTACCAGTCCGCACGTTTAGGGGCCACACCAACGAAAAGAACTTTGTCGGTCTC
ACCGTAAACAGCGAGTACATCGCATGTGGCAGCGAGACAAACGACGTCTTCGTCTACCAC
AAGGAGATCTCCAAACCCGTTACATCCCATCGATTCGGTTCCTCCGAAATGGATGATCCC
GACGAAGATGCAGGGTCGTATTTCATCAGCGCCGTGTGCTGGAAAAGCGACAGTCCTACG
ATGCTGACAGCAAACAGCCAAGGCACGATCAAAGTACTAGTTCTCGGAGCTTAG
>Lus10030044.g|Lus10030044
ATGAAGCTTCGCTCTCGTAAAATAGCCGCCAAGATTCAGAATTACGATGACGGTTCTGTG
GATGAAGTGAGTGATTTAGCGGGAGAAGCTGATGATATCATTCATTTGACTGACGATGGC
TCGGACGAGGAAATCTATGTGCCTTCAGATGATTCTGATCATAATAGCTCTGACAGTGAA
GGTTCAGCGAAGGAGGTAACTCTTGATTTTGGTTTGAAGCACAAAGCAAAGGCCAAGGTT
GACATCCGTGATGGACAAGAGGACTTTGCTTCTTCCAGCAATCCTACTTCTACTCATGGT
GATCATGCAGAGGCCTCTCTAGGTCCGATCGATGATCCTGCAGTATCTTTGAATCTGTCA
TTGGCAATACCTCAAATCAGTGATGAAGAAGAACAAAGAAGGGAAGTGAATTATGGGGCA
AGAAAAAGGAAATACAAATCAGGGAGTAAGAAGAAAAGAGATGCATCAGCACCGCCTCTT
CTGTGGGAAGTATGGGAGGAAGCGCATGAGAAATGGCTCGATGAAAATTCCAAAGTGGAC
GTGGATTTGGATCAGCAAAATGGTTTTGTGGCTGAAGTTGCTGAGGCACCATCAGAATTG
ATCATACCTTTGTTAAGGTATCAGACGGAATGGCTGGCTTGGGCTTCAAAACAGGAAGAC
TCTGAAACTAGAGGGGGGATTCTTGCTGATGAGATGGGGATGGGGAAGACTATTCAAGCG
ATCTCCCTTGTACTTCTTCGAAGAGCGATGCGACAAAAAATTTCTGCACTTGGAATTTCA
ACATCTGGTTCAAGCGATGATTCATCTAGGATCAAGACTACCCTTGTTATTTGTCCTGTG
GTCGCTGTAACTCAGTGGGTTACTGAGATTGACCGTTTTACTACTAAAGGAAGTATCAAG
GTTCTGGTTTATCATGGAGCAAATAGAGGAAAAAACTCAAAGAAGTTTGCAGATTATGAC
TTTATTATTACCACATATAGTATCGTTGAGGCTGAATTCAGAAAGTATATGATGCCACCC
AAGAACAAATGCATGTACTGTCAAAAGGCATTTCAGGGGAATAAGTTGTGGGTACATCTT
AAATACTTCTGTGGTCCTGATGCCATGAAAACTTCAAAGCAGTCTAAGCAACAGAAGAAA
ACACTCAAAGCTCAACAGACAGAAGACTTACCAGAAAGTGATTTGGATGCATTCGACAGT
AAATCCACTCCAACTTATCAGGGGAAAGGGCATTGGAAGAAGACATCTACAGCGGAAAAT
GACGATCTTGATCTGACATTGGCTAAGAAAAAGTCGATTCTGCATTCAGTGAATTGGGAG
CGTATAATATTGGATGAGGCCCATTTTATAAAAGATAGACGTTGCAATACTGCAAAGGCT
GTTTTTGCGTTGGATTCTTCTTTCAAGTGGGCACTTAGTGGCACCCCCCTTCAGAACCGT
GTCGGAGAACTATACTCGTTGGTACGATTCCTACAGATTGTACCATATTCATATTACTTG
TGTAAAGATTGCGATTGCAGAACTCTTGATTATGGGTACGATTCGGGTCTTAAAGGACTT
TTCAACTGTTCAAAACAACATTGCTCTGGCTGTGAACACAGTACCGTGAGACACTTTTGT
TGGTGGAATAAGTACATTTCTAACCCAATACAATCCTACGGAAATTCTGATGCGGGGAGG
AGGGCTATGATATTGCTGAAACATAAAGTCCTTAAGAAGATAGTACTAAGGCGGACCAAA
AAAGGTCGAGCTGCTGATCTTGCTCTTCCTCCTAGAATTGTCAAATTGAGGCGAGATACA
CTGGGCGTCAAGGAAGAAGATTACTATGAGTCGTTATACAATGAGAGTCGGGCACAGTTT
AATACATATATTGACGCTGGGACGGTGATGAATAATTATGCACATATATTTGACCTCCTC
ACTCGTTTGCGCCAGGCAGTTGATCATCCATACCTTGTGGTCTACTCTGCAACTGCAGTT
CAAAGGCAGGAGAACACTTTTAATGAAAATGTTGTCGAACAAATTTGTGGTGTTTGTCAC
GATCCGGCAGATGATCCTGTGGTGAGCTCCTGTGAACATGTCTTCTGCAAAGCATGCTTG
CTTGATTATTCTGCTTCATTGGGGCAAGCCTTGTGTCCTACGTGCTCAAAACCACTCACT
GTGGACTTCACCTCAAAGACTTACGGTGATTCTCAATCTCGGAAAACAACCGTCAAGGGA
TTCAGAGCTGCTAGTATCCTTAACAGAATAAAACTGAATGATTTCCAGACGAGCACAAAG
ATAGAGGCTTTGAGGGAGGAAATCCGAGATATGGTTGAAAGGGACGGTTCAGCAAAAGGA
ATTGTCTTCAGCCAGTTCACCTCGTTTCTGGATCTCATCCACTACTCTCTCATTAAGTCT
GGTGTAAACTGCGTCCAACTAGTGGGGAGCATGACTCTACAACAAAGAGATGCTGCTATA
AAGAAATTTACAGATGATCCAGACTGCAAGATCTTTCTAATGAGTTTGAAAGCCGGAGGT
GTCGCTCTTAATCTCACCGTAGCATCCAATGTTTTCTTGATGGATCCTTGGTGGAACCCG
GCAGTCGAGCGTCAAGCTCAAGATAGGATCCACCGCATTGGACAGTACAAGCCTATTAGG
ATCGTCCGATTCATCATTGAGAACACAGTCGAGGAGAGGATTCTGCAGCTACAGGAGAAG
AAAGAGCTTGTCTTTGAGGGGACGGTTGGTGGCTCGTCGGAAGCGCTCGGGAAGCTGACG
GAGGCTGATCTAAGGGCTGCGAGCTCGAGCATCTATTTGCGCGGAGGCGAATGCCCTCAT
TGCAGCAATAGATTTAGCCTTGAGGGGACAACTTCAAACTTTCATTTTGACAAATTGTCT
TGTGCTTGTTCGAGCTCTAGAAGAGCAGCCACGTTGCCGGCCTTAAGAAGCAGCTCTATT
GATTGCTGTTCTCAATCAAAGCTTACTGGAGCAGACAGATCAAGTTACCACAAGTCATCA
CGGGAGGGATGGTGTTTCGCAAGTGGACCGGATCGCGAGAATAGCGCGCGACTGACTGTT
TACCAGCTAACTTGTTAG
>Lus10029940.g|Lus10029940
ATGGAGGACGAGAAGACTTCTTCATCTTCGACTTCACAGGACGCAAGCGGCGGCCATTGT
TGCCCTATCTGCTTGGGGTTGTTCATCCAAGAGTCCTATCTCGTCACCTGTTTCCACAAG
TTCTGTTTCAAATGCATCTTGCAGTGGTCTAAAGTGGTGGCTGGGAAGCATTCTGGAGCC
CAGTCTTCAGTTAAATGCCCTTTGTGCAAGGTTAGATCTGACTCGGCGTTCTTCACCAAA
GCGCACAAGTATAGATTACAAAGTTATTACACTGAACGAGGTGTTCTCAGTGAGGTAGTC
AACGTGCAGCGGTATTGGAAGTCGAATAAGTACCTTCAGCCAAATCAATGGCTCCAACGT
[truncated: 398,484 more chars]
