# Supplementary material for: Genome-wide identification of RING finger genes in flax (Linum usitatissimum) and analyses of their evolution
Source: PeerJ. 2021 Nov 15;9:e12491. doi: 10.7717/peerj.12491 (PMC8601054; doi:10.7717/peerj.12491)
Supplement: Supplemental Information 9 [file peerj-09-12491-s009.txt]

Chr	Gene	Start	End
Lu1	Lus10002194	6005279	6004571
Lu1	Lus10003525	29365103	29362288
Lu1	Lus10003526	29370079	29374933
Lu1	Lus10003617	27116420	27116935
Lu1	Lus10005084	5886771	5884698
Lu1	Lus10005111	6030015	6037744
Lu1	Lus10006074	28774790	28776839
Lu1	Lus10006279	12285605	12284886
Lu1	Lus10006558	25976347	25979100
Lu1	Lus10008447	13636547	13634366
Lu1	Lus10008628	4018250	4024262
Lu1	Lus10009695	18007709	18005639
Lu1	Lus10010069	27427126	27423454
Lu1	Lus10012033	5207642	5208959
Lu1	Lus10012062	5069328	5071056
Lu1	Lus10014749	26658720	26655871
Lu1	Lus10015901	20315994	20314993
Lu1	Lus10016102	10811522	10808400
Lu1	Lus10016163	11302808	11302170
Lu1	Lus10016195	9229448	9231392
Lu1	Lus10016255	8887413	8888714
Lu1	Lus10018110	18467524	18465608
Lu1	Lus10018125	18625955	18621289
Lu1	Lus10018126	18641520	18636810
Lu1	Lus10018140	18735963	18736649
Lu1	Lus10018167	18859977	18859288
Lu1	Lus10018817	27834261	27837195
Lu1	Lus10020487	21483498	21484652
Lu1	Lus10020859	19756593	19757360
Lu1	Lus10020903	19996769	19991077
Lu1	Lus10022585	10580527	10583068
Lu1	Lus10022743	9880039	9880599
Lu1	Lus10025921	2526636	2525593
Lu1	Lus10025930	2567316	2565138
Lu1	Lus10027023	16584171	16584695
Lu1	Lus10027027	16565112	16559495
Lu1	Lus10027736	4340820	4340338
Lu1	Lus10027744	4378223	4376549
Lu1	Lus10027994	25351249	25353477
Lu1	Lus10028009	25277933	25277472
Lu1	Lus10028063	24995880	24994807
Lu1	Lus10029136	7154697	7155663
Lu1	Lus10029178	7355699	7354617
Lu1	Lus10035549	8303288	8302252
Lu1	Lus10035553	8282178	8272792
Lu1	Lus10036034	846305	844272
Lu1	Lus10036127	308483	311010
Lu1	Lus10036128	302685	305369
Lu1	Lus10036138	235962	231030
Lu1	Lus10036140	227638	223000
Lu1	Lus10036151	154748	158847
Lu1	Lus10042277	3616095	3616841
Lu1	Lus10042348	3339207	3335074
Lu1	Lus10042443	2951739	2949655
Lu10	Lus10000710	15929885	15928470
Lu10	Lus10001131	13151693	13146942
Lu10	Lus10009674	420274	417212
Lu10	Lus10015046	6219286	6220206
Lu10	Lus10015080	6511886	6510218
Lu10	Lus10020256	17743118	17741721
Lu10	Lus10020258	17736679	17733323
Lu10	Lus10020349	17339031	17337765
Lu10	Lus10022774	16780698	16781655
Lu10	Lus10022895	16173740	16177312
Lu10	Lus10022967	7132265	7131068
Lu10	Lus10027441	2015017	2017704
Lu10	Lus10031728	1422152	1425967
Lu10	Lus10031780	1175819	1176998
Lu10	Lus10042890	14655455	14664097
Lu11	Lus10002051	16105158	16114156
Lu11	Lus10002369	3487274	3488100
Lu11	Lus10002391	16105741	16108083
Lu11	Lus10004246	3628663	3627292
Lu11	Lus10005754	17612827	17610146
Lu11	Lus10009035	19437308	19440524
Lu11	Lus10012975	15449859	15451100
Lu11	Lus10013739	2403030	2404252
Lu11	Lus10016796	6811192	6810503
Lu11	Lus10016817	6891267	6885303
Lu11	Lus10019018	16799902	16802269
Lu11	Lus10021524	12583189	12584358
Lu11	Lus10023617	15832039	15833120
Lu11	Lus10025031	8614148	8616078
Lu11	Lus10026226	4817313	4819391
Lu11	Lus10026380	4196356	4186948
Lu11	Lus10026420	4022795	4033080
Lu11	Lus10031152	18297695	18293894
Lu11	Lus10031202	18593836	18592653
Lu11	Lus10031275	18933333	18931974
Lu11	Lus10035931	6062026	6062574
Lu11	Lus10036378	8128477	8129079
Lu11	Lus10036380	8114479	8114955
Lu11	Lus10036404	7985576	7985208
Lu11	Lus10036466	7738161	7739333
Lu11	Lus10036569	7219886	7218311
Lu11	Lus10038169	5208285	5216353
Lu11	Lus10038180	5257307	5258357
Lu11	Lus10038731	2083742	2086753
Lu11	Lus10041970	2855138	2853004
Lu11	Lus10042188	3802838	3801579
Lu11	Lus10042190	3818013	3814482
Lu12	Lus10001209	3825655	3826711
Lu12	Lus10004419	7829275	7831677
Lu12	Lus10004977	3604948	3603469
Lu12	Lus10005859	3825655	3826711
Lu12	Lus10006493	6510527	6509631
Lu12	Lus10006741	845390	849565
Lu12	Lus10012791	7096428	7093944
Lu12	Lus10012793	7082797	7081743
Lu12	Lus10012811	6918636	6921447
Lu12	Lus10015260	3234797	3230381
Lu12	Lus10015273	3161879	3163339
Lu12	Lus10016451	4694748	4693058
Lu12	Lus10016541	4299140	4299628
Lu12	Lus10016561	4206635	4208665
Lu12	Lus10018271	5027789	5027370
Lu12	Lus10018292	5130356	5129913
Lu12	Lus10018293	5132962	5131176
Lu12	Lus10018294	5147888	5146879
Lu12	Lus10019973	303170	301989
Lu12	Lus10019974	310155	312812
Lu12	Lus10019979	326040	326534
Lu12	Lus10020007	498938	495936
Lu12	Lus10020033	623867	630001
Lu12	Lus10023235	2286266	2287668
Lu12	Lus10027890	16570792	16566284
Lu12	Lus10027921	16733184	16734925
Lu12	Lus10030117	11044929	11041949
Lu12	Lus10030120	11012665	11013551
Lu12	Lus10031422	20482650	20483570
Lu12	Lus10031468	20312964	20315138
Lu12	Lus10031491	20211948	20214106
Lu12	Lus10031515	20099669	20100744
Lu12	Lus10031549	19925343	19927426
Lu12	Lus10031618	19631864	19638776
Lu12	Lus10033053	14033869	14031059
Lu12	Lus10033075	14412964	14414229
Lu12	Lus10033682	19412470	19411871
Lu12	Lus10034153	18332588	18332070
Lu12	Lus10034157	18317085	18319003
Lu12	Lus10034165	18282001	18283933
Lu12	Lus10034953	9085557	9084385
Lu12	Lus10036202	1113797	1111215
Lu12	Lus10037812	5670747	5675023
Lu12	Lus10042969	15392123	15387259
Lu12	Lus10043027	15816146	15815769
Lu12	Lus10043353	17992872	17992282
Lu12	Lus10043365	18051383	18058295
Lu13	Lus10000412	3691347	3692772
Lu13	Lus10000513	13963990	13964369
Lu13	Lus10000845	4859072	4861603
Lu13	Lus10001654	14805923	14806983
Lu13	Lus10002706	13964032	13964369
Lu13	Lus10002761	4170962	4169236
Lu13	Lus10005220	17532560	17533381
Lu13	Lus10005237	17460088	17459393
Lu13	Lus10006651	135747	132924
Lu13	Lus10006785	6280575	6279901
Lu13	Lus10006786	6274438	6275031
Lu13	Lus10006787	6266381	6267016
Lu13	Lus10006788	6261619	6262302
Lu13	Lus10008046	587892	589589
Lu13	Lus10010791	12323434	12322748
Lu13	Lus10011380	19771180	19771809
Lu13	Lus10011390	19726431	19728299
Lu13	Lus10011391	19720399	19717984
Lu13	Lus10011392	19716436	19717185
Lu13	Lus10011405	19647784	19650346
Lu13	Lus10011416	19598030	19598437
Lu13	Lus10019685	4663181	4662693
Lu13	Lus10019686	4656823	4656278
Lu13	Lus10019687	4650011	4652815
Lu13	Lus10019703	4579174	4577686
Lu13	Lus10025612	17052690	17051635
Lu13	Lus10025671	16780261	16779408
Lu13	Lus10025691	16685705	16686391
Lu13	Lus10026104	3691347	3692772
Lu13	Lus10026648	19437672	19441651
Lu13	Lus10026856	1865325	1871235
Lu13	Lus10026941	2425459	2423247
Lu13	Lus10030464	19179543	19180271
Lu13	Lus10030472	19149318	19147630
Lu13	Lus10030512	18919035	18916249
Lu13	Lus10030728	17663810	17663190
Lu13	Lus10030755	17766964	17767887
Lu13	Lus10030891	18435732	18434438
Lu13	Lus10031993	15805478	15801847
Lu13	Lus10032119	16343069	16344656
Lu13	Lus10032161	16546145	16545012
Lu13	Lus10034551	13617877	13618242
Lu13	Lus10034587	13845759	13840785
Lu13	Lus10034640	14256440	14254275
Lu13	Lus10034644	14276967	14274800
Lu13	Lus10034667	14406390	14404944
Lu13	Lus10035010	14925180	14927395
Lu13	Lus10035023	14996323	14992816
Lu13	Lus10035057	15198628	15202649
Lu14	Lus10002554	19319333	19317640
Lu14	Lus10002939	60975	56132
Lu14	Lus10002940	65683	71195
Lu14	Lus10003261	9296151	9292993
Lu14	Lus10006832	5419581	5422168
Lu14	Lus10008163	10205780	10203466
Lu14	Lus10009438	431586	429368
Lu14	Lus10009773	12287813	12285141
Lu14	Lus10012365	13033756	13036861
Lu14	Lus10012376	13105197	13104727
Lu14	Lus10013144	6788746	6786970
Lu14	Lus10013371	2453702	2452176
Lu14	Lus10013374	2437659	2440515
Lu14	Lus10017969	16806612	16794348
Lu14	Lus10017978	16759671	16761835
Lu14	Lus10021403	3723654	3720489
Lu14	Lus10021458	4081388	4084924
Lu14	Lus10021482	4273465	4271070
Lu14	Lus10022405	13983762	13985802
Lu14	Lus10022449	14231123	14226508
Lu14	Lus10022492	14451872	14451183
Lu14	Lus10025563	2324194	2323643
Lu14	Lus10025566	2339073	2344699
Lu14	Lus10028560	755046	757820
Lu14	Lus10028597	959136	964288
Lu14	Lus10035677	15340612	15341721
Lu14	Lus10035820	14742187	14743321
Lu14	Lus10035857	14559019	14552176
Lu14	Lus10039001	18100292	18103210
Lu14	Lus10039127	17550258	17547175
Lu14	Lus10039202	17239303	17238097
Lu14	Lus10042126	15984030	15985959
Lu14	Lus10042156	15860744	15862114
Lu14	Lus10042171	15776240	15776839
Lu15	Lus10002584	532997	531372
Lu15	Lus10002679	7125092	7116195
Lu15	Lus10004001	7546379	7548059
Lu15	Lus10005127	4293427	4296560
Lu15	Lus10005954	8258643	8255093
Lu15	Lus10007293	1925000	1926284
Lu15	Lus10007296	1938810	1934944
Lu15	Lus10007628	126980	126015
Lu15	Lus10007867	15372381	15373129
Lu15	Lus10010011	13297255	13299246
Lu15	Lus10011184	1149371	1148637
Lu15	Lus10011211	1042814	1037465
Lu15	Lus10011475	3196512	3194341
Lu15	Lus10012745	3637701	3638672
Lu15	Lus10014823	14620787	14615731
Lu15	Lus10017788	5263691	5265097
Lu15	Lus10022567	11951401	11949628
Lu15	Lus10022569	11936352	11937726
Lu15	Lus10023162	3492766	3498936
Lu15	Lus10029292	2206379	2207680
Lu15	Lus10029351	2502053	2503880
Lu15	Lus10037906	14161725	14159329
Lu15	Lus10037928	14050542	14054957
Lu15	Lus10040914	8464346	8465666
Lu15	Lus10040942	8606092	8605532
Lu15	Lus10041008	8890038	8883540
Lu15	Lus10041063	9152914	9158242
Lu15	Lus10041079	9224584	9225228
Lu15	Lus10041134	9464648	9463470
Lu15	Lus10041156	9567598	9572643
Lu15	Lus10041244	9936121	9932767
Lu15	Lus10041245	9940952	9938148
Lu15	Lus10041246	9942090	9945405
Lu15	Lus10041300	10192125	10194160
Lu15	Lus10041301	10195772	10205128
Lu15	Lus10041321	10278950	10275520
Lu15	Lus10041359	10455186	10453615
Lu2	Lus10002316	2846142	2843352
Lu2	Lus10004636	24945875	24944932
Lu2	Lus10004666	24820538	24821362
Lu2	Lus10005814	300838	300170
Lu2	Lus10005815	295957	295301
Lu2	Lus10005816	293969	293364
Lu2	Lus10005817	286916	287647
Lu2	Lus10005818	283528	284013
Lu2	Lus10006447	25251682	25253651
Lu2	Lus10006448	25247028	25245319
Lu2	Lus10006449	25242402	25243133
Lu2	Lus10006463	25167797	25170298
Lu2	Lus10010372	14264868	14267842
Lu2	Lus10012819	24553292	24554002
Lu2	Lus10012826	24531641	24529995
Lu2	Lus10012867	24328688	24318532
Lu2	Lus10013210	23005978	23005429
Lu2	Lus10013235	23105768	23106691
Lu2	Lus10013618	4618859	4619761
Lu2	Lus10014526	22565948	22564833
Lu2	Lus10016303	16659249	16658563
Lu2	Lus10016348	2282123	2283725
Lu2	Lus10016416	1958180	1959741
Lu2	Lus10016426	1904878	1902202
Lu2	Lus10016427	1900342	1900902
Lu2	Lus10016428	1893697	1894173
Lu2	Lus10016924	10180892	10179867
Lu2	Lus10016936	9979041	9976257
Lu2	Lus10017865	21030725	21032197
Lu2	Lus10020145	4028093	4030311
Lu2	Lus10020229	4495764	4488441
Lu2	Lus10021628	20827191	20828254
Lu2	Lus10021670	20502684	20499994
Lu2	Lus10021683	20409313	20412834
Lu2	Lus10021710	20204955	20210644
Lu2	Lus10021722	20064890	20062663
Lu2	Lus10021801	19377985	19375142
Lu2	Lus10021842	18951356	18951721
Lu2	Lus10030597	23895145	23893714
Lu2	Lus10030599	23885063	23883632
Lu2	Lus10030699	22884968	22885777
Lu2	Lus10035163	21765694	21762020
Lu2	Lus10035271	20024939	20023055
Lu2	Lus10038048	5937998	5934839
Lu2	Lus10038095	5443789	5446558
Lu2	Lus10038632	7438096	7435700
Lu2	Lus10038656	7139722	7145656
Lu3	Lus10001530	22191865	22173144
Lu3	Lus10001535	22219861	22222547
Lu3	Lus10003473	4094533	4093709
Lu3	Lus10003551	19322464	19322813
Lu3	Lus10003698	4807953	4807063
Lu3	Lus10004521	20139407	20135755
Lu3	Lus10005275	8468223	8468666
Lu3	Lus10006253	3030717	3032400
Lu3	Lus10007106	18141969	18144500
Lu3	Lus10007936	4952649	4952209
Lu3	Lus10007937	4955976	4955521
Lu3	Lus10007967	5067294	5065804
Lu3	Lus10008106	26156662	26154929
Lu3	Lus10008225	19669245	19667075
Lu3	Lus10008235	19598506	19599030
Lu3	Lus10009326	17808903	17809304
Lu3	Lus10012628	20893692	20894821
Lu3	Lus10013397	689516	690691
Lu3	Lus10013452	430522	445681
Lu3	Lus10013475	337208	337660
Lu3	Lus10013491	261375	266224
Lu3	Lus10013497	241649	243156
Lu3	Lus10015837	16817001	16817405
Lu3	Lus10017092	24282784	24287042
Lu3	Lus10019075	4184787	4190116
Lu3	Lus10019102	4326870	4329518
Lu3	Lus10019150	4571726	4571304
Lu3	Lus10021953	1056322	1053604
Lu3	Lus10021954	1057675	1060990
Lu3	Lus10023055	21973608	21972312
Lu3	Lus10023068	21881149	21887304
Lu3	Lus10023112	21663160	21665639
Lu3	Lus10024759	10952066	10954838
Lu3	Lus10029242	8052194	8050792
Lu3	Lus10029245	8039389	8043255
Lu3	Lus10033252	22524167	22522713
Lu3	Lus10033425	23579642	23579091
Lu3	Lus10033472	17215708	17212781
Lu3	Lus10033515	17005314	17006054
Lu3	Lus10033860	18964343	18961565
Lu3	Lus10037053	2991380	2989931
Lu3	Lus10037162	2544930	2530812
Lu3	Lus10037170	2479091	2479717
Lu3	Lus10037172	2467283	2465925
Lu3	Lus10037264	1963314	1964375
Lu3	Lus10037391	1373566	1371734
Lu3	Lus10037410	1295298	1297896
Lu3	Lus10037412	1284218	1286006
Lu3	Lus10037490	25740195	25742300
Lu3	Lus10037580	25356904	25354347
Lu3	Lus10040613	5957340	5958548
Lu3	Lus10040616	5978612	5980391
Lu3	Lus10040617	5981196	5981642
Lu3	Lus10040716	6410506	6412369
Lu3	Lus10040783	6665412	6666215
Lu3	Lus10040829	6945329	6943175
Lu4	Lus10001582	8670422	8671003
Lu4	Lus10003485	3701538	3703871
Lu4	Lus10004058	17052059	17053621
Lu4	Lus10005389	8424475	8424936
Lu4	Lus10006161	7265714	7260597
Lu4	Lus10009810	2157592	2156274
Lu4	Lus10009832	2034638	2035168
Lu4	Lus10010392	6379062	6379730
Lu4	Lus10012987	9599725	9598655
Lu4	Lus10013027	9376842	9377995
Lu4	Lus10015722	13308934	13314369
Lu4	Lus10015732	13239985	13239161
Lu4	Lus10020655	17918562	17915730
Lu4	Lus10029037	8910984	8910466
Lu4	Lus10029456	2347767	2348093
Lu4	Lus10029940	18171271	18172495
Lu4	Lus10029990	18386654	18391760
Lu4	Lus10029993	18422149	18421808
Lu4	Lus10030044	18646434	18640858
Lu4	Lus10030199	357630	349618
Lu4	Lus10030248	591741	593423
Lu4	Lus10030375	1276613	1278119
Lu4	Lus10034346	14076219	14083956
Lu4	Lus10034367	13945568	13943582
Lu4	Lus10034407	13711901	13711488
Lu4	Lus10034454	13472914	13475497
Lu4	Lus10036754	11785531	11784192
Lu4	Lus10036757	11797939	11798562
Lu4	Lus10036764	11843598	11842218
Lu4	Lus10036934	12609257	12607782
Lu4	Lus10036937	12625756	12627484
Lu4	Lus10039821	19458781	19458092
Lu4	Lus10039845	19567225	19563336
Lu4	Lus10039848	19578967	19575460
Lu4	Lus10041603	15012423	14997320
Lu4	Lus10041689	15412054	15417569
Lu4	Lus10041859	16204081	16205446
Lu4	Lus10041896	16358664	16357060
Lu4	Lus10041907	16421939	16418538
Lu5	Lus10000333	12385493	12386680
Lu5	Lus10002282	14073384	14070990
Lu5	Lus10004460	12385493	12386680
Lu5	Lus10004467	12416662	12415274
Lu5	Lus10008283	3973055	3972510
Lu5	Lus10008286	3990634	3989166
Lu5	Lus10008797	10766653	10765925
Lu5	Lus10018589	17449989	17449345
Lu5	Lus10018609	17522656	17518839
Lu5	Lus10018613	17533961	17530362
Lu5	Lus10021197	10353363	10354373
Lu5	Lus10024057	15579170	15571281
Lu5	Lus10024116	15886609	15889125
Lu5	Lus10024124	15947971	15947414
Lu5	Lus10024135	16006597	16007355
Lu5	Lus10028406	14785232	14783848
Lu5	Lus10028443	14637356	14638709
Lu5	Lus10028454	14585567	14586181
Lu5	Lus10029582	1890225	1887839
Lu5	Lus10029693	1339339	1340097
Lu5	Lus10029794	13606683	13608026
Lu5	Lus10029886	13129053	13131810
Lu5	Lus10032265	2754828	2754376
Lu5	Lus10032270	2778186	2779376
Lu5	Lus10032290	2904303	2903764
Lu5	Lus10032382	3412899	3411166
Lu5	Lus10032402	3501467	3507977
Lu5	Lus10032418	3576530	3575243
Lu5	Lus10034793	4627201	4627963
Lu5	Lus10034832	4934434	4928819
Lu5	Lus10035332	12165924	12171019
Lu5	Lus10035335	12200555	12200220
Lu5	Lus10039607	16437828	16442771
Lu5	Lus10039634	16604456	16605817
Lu6	Lus10000023	17360692	17360087
Lu6	Lus10001421	39786	42930
Lu6	Lus10001683	7554893	7556794
Lu6	Lus10001685	7563383	7562545
Lu6	Lus10004162	15691828	15693087
Lu6	Lus10006378	12745094	12741749
Lu6	Lus10007703	9850140	9850828
Lu6	Lus10013821	13373864	13370302
Lu6	Lus10014366	15293084	15298598
Lu6	Lus10015126	1056198	1055372
Lu6	Lus10015152	931513	931013
Lu6	Lus10015167	851618	850647
Lu6	Lus10015213	644871	641537
Lu6	Lus10015986	12104582	12106828
Lu6	Lus10016040	12393093	12393698
Lu6	Lus10017197	11443488	11444790
Lu6	Lus10017253	11728016	11727612
Lu6	Lus10017722	1592503	1593102
Lu6	Lus10017750	6042928	6041659
Lu6	Lus10017764	6308551	6310513
Lu6	Lus10019507	3124204	3124779
Lu6	Lus10019790	14268479	14267781
Lu6	Lus10019837	14068108	14069127
Lu6	Lus10019839	14057302	14045514
Lu6	Lus10021245	15904006	15907347
Lu6	Lus10024372	17361228	17360087
Lu6	Lus10024405	17176162	17176695
Lu6	Lus10025071	14467640	14464341
Lu6	Lus10025228	16709575	16709126
Lu6	Lus10032471	5190261	5195107
Lu6	Lus10033697	1496299	1495664
Lu6	Lus10033725	1360093	1352316
Lu6	Lus10034088	2343293	2339884
Lu6	Lus10043426	2586205	2588209
Lu6	Lus10043428	2595639	2590182
Lu7	Lus10000885	10532346	10532011
Lu7	Lus10001568	18128798	18127220
Lu7	Lus10001611	17114268	17115584
Lu7	Lus10003992	17574960	17574082
Lu7	Lus10008874	14741842	14740416
Lu7	Lus10009511	8375006	8373807
Lu7	Lus10011309	2797860	2801315
Lu7	Lus10012198	2713059	2707256
Lu7	Lus10015502	16764979	16766166
Lu7	Lus10015503	16756224	16752736
Lu7	Lus10015506	16744279	16743878
Lu7	Lus10017383	486667	486338
Lu7	Lus10017385	492442	494835
Lu7	Lus10020084	16253307	16249237
Lu7	Lus10023182	17421680	17422956
Lu7	Lus10023477	3534625	3537180
Lu7	Lus10023507	3365372	3368044
Lu7	Lus10023527	3243392	3246706
Lu7	Lus10025394	13913346	13911940
Lu7	Lus10028773	1792705	1792202
Lu7	Lus10028790	1692406	1684623
Lu7	Lus10028827	1533687	1529874
Lu7	Lus10035368	5114424	5115398
Lu7	Lus10038341	16004664	16007432
Lu7	Lus10040151	4619034	4619546
Lu7	Lus10040240	4154067	4152861
Lu7	Lus10040278	3946861	3946115
Lu8	Lus10000487	17523275	17524216
Lu8	Lus10000899	16703471	16701614
Lu8	Lus10000908	16733278	16730724
Lu8	Lus10000996	17220344	17217452
Lu8	Lus10002113	3043196	3044865
Lu8	Lus10002131	2972310	2975305
Lu8	Lus10002487	84274	87319
Lu8	Lus10002491	71783	70011
Lu8	Lus10003400	6028809	6028360
Lu8	Lus10004557	16548316	16546491
Lu8	Lus10004568	16580650	16577577
Lu8	Lus10004569	16582880	16580792
Lu8	Lus10004572	16598501	16597548
Lu8	Lus10004813	85334	87311
Lu8	Lus10004821	71482	70520
Lu8	Lus10005617	1422894	1422535
Lu8	Lus10010513	21525246	21523307
Lu8	Lus10011027	17936979	17934066
Lu8	Lus10012290	226072	228379
Lu8	Lus10012332	2805706	2802594
Lu8	Lus10013606	1209079	1206885
Lu8	Lus10014118	4241693	4240999
Lu8	Lus10018409	23502051	23500249
Lu8	Lus10018465	23210316	23204418
Lu8	Lus10018489	23097598	23098332
Lu8	Lus10021063	5530561	5531817
Lu8	Lus10021113	5764966	5763882
Lu8	Lus10022223	15773119	15772400
Lu8	Lus10022294	16151611	16153869
Lu8	Lus10022324	16265150	16266922
Lu8	Lus10023671	14782282	14786375
Lu8	Lus10023914	4923103	4921066
Lu8	Lus10024629	20227131	20226688
Lu8	Lus10024635	20251925	20252562
Lu8	Lus10024657	20381809	20381270
Lu8	Lus10025145	2358864	2358412
Lu8	Lus10025146	2360987	2360469
Lu8	Lus10025162	2428016	2428555
Lu8	Lus10025338	13020505	13021023
Lu8	Lus10026501	3625813	3628497
Lu8	Lus10033969	21071525	21073484
Lu8	Lus10033985	21181354	21176309
Lu8	Lus10034030	21442793	21445248
Lu8	Lus10034049	21525246	21523313
Lu8	Lus10034470	4425640	4422338
Lu9	Lus10000533	10910281	10907380
Lu9	Lus10002637	21233806	21232404
Lu9	Lus10002639	21246278	21238646
Lu9	Lus10004712	4617257	4616154
Lu9	Lus10007538	3312307	3306472
Lu9	Lus10008458	12597212	12597625
Lu9	Lus10008972	1821452	1821988
Lu9	Lus10009529	20769269	20767995
Lu9	Lus10010179	714890	714108
Lu9	Lus10010182	720754	723188
Lu9	Lus10011702	12301337	12302536
Lu9	Lus10017455	1957026	1952942
Lu9	Lus10017510	2213269	2212727
Lu9	Lus10021993	17515137	17514031
Lu9	Lus10024810	18906943	18909582
Lu9	Lus10024881	19311978	19310547
Lu9	Lus10028249	4824321	4823047
Lu9	Lus10030972	5809977	5810951
Lu9	Lus10040359	4172451	4174945
Lu9	Lus10040389	4007189	4009867
Lu9	Lus10040413	3883305	3886523
Lu9	Lus10040508	3421847	3424946
Lu9	Lus10042532	17516458	17514031
