# Supplementary material for: Genome-wide identification of RING finger genes in flax (Linum usitatissimum) and analyses of their evolution
Source: PeerJ. 2021 Nov 15;9:e12491. doi: 10.7717/peerj.12491 (PMC8601054; doi:10.7717/peerj.12491)
Supplement: Supplemental Information 10 — The maximum-likelihood (ML) tree of the RING domain sequences was constructed using the MEGAX software based on JTT+G+I model with 100 bootstrap repetitions. [file peerj-09-12491-s010.nwk]

((((((((((((((((((((Lus10030597_HC:0.00000000,Lus10030599_HC:0.00000000)0.8500:0.00000446,Lus10030891_HC:0.08969705)0.9300:0.18319421,(Lus10013027_HC:0.00000000,Lus10029136_HC:0.00000449)0.9500:0.00000433)0.9800:0.47475855,((Lus10018294_HC:0.09890080,Lus10040613_HC:0.00000801)0.9800:0.26323058,(Lus10031202_HC:0.00000445,Lus10031780_HC:0.00000000)1.0000:0.26375006)0.7300:0.14836113)0.4900:0.08009832,(Lus10014118_HC:0.00000000,Lus10019790_HC:0.14120860)1.0000:0.71079750)0.5400:0.14893485,Lus10001131_HC:0.07354044)0.3800:0.93955500,((Lus10017969_HC:0.00000000,Lus10028790_HC:0.00000442)0.9900:0.07525488,((Lus10021710_HC:0.00000447,Lus10035057_HC:0.00000000)0.9900:0.50768682,(Lus10032471_HC:0.00000000,Lus10042969_HC:0.00000000)1.0000:0.00002486)0.9800:0.89771327)0.4100:0.32775635)0.1000:1.52254391,(((Lus10000908_HC:0.00000000,Lus10004569_HC:0.00000449)0.9600:0.13843946,Lus10004568_HC:0.29446120)0.9100:0.97691489,((Lus10000899_HC:0.00000000,Lus10004557_HC:0.00000225)0.9900:0.25980311,((Lus10021954_HC:0.00000000,Lus10041246_HC:0.00000225)1.0000:0.12108455,(Lus10041244_HC:0.00000225,(Lus10021953_HC:0.00000225,Lus10041245_HC:0.00000225)0.5600:0.00000443)0.4600:0.00000000)0.9800:0.79796864)0.6800:2.08401882)0.0600:0.00000449)0.0100:0.00000449,((Lus10020903_HC:0.00000225,Lus10033472_HC:0.04696337)0.9900:1.52560425,((Lus10018613_HH:0.37563549,Lus10039848_HH:0.00000448)1.0000:0.76392555,((Lus10004419_HC:0.24555682,Lus10034030_HC:0.00000443)0.9400:0.00000448,((Lus10015080_HC:0.00000449,Lus10037412_HC:0.07144811)0.9100:0.24464047,(Lus10023182_HC:0.00000225,Lus10041300_HC:0.06068929)0.8500:0.04645466)0.9700:0.37503020)0.9600:0.91527450)0.1100:0.10724334)0.0100:0.45262428)0.0000:0.08851337,(((Lus10017978_HH:0.29315305,Lus10041970_HH:1.07510684)0.8200:0.00000449,Lus10008046_HH:1.00642320)0.4200:1.41337650,((Lus10005111_HH:0.05483254,Lus10034346_HH:0.00000442)0.9800:0.00000449,(Lus10042190_HH:0.18593422,(Lus10008628_HH:0.00000000,Lus10042188_HH:0.00000445)0.9900:0.09978548)0.9100:0.21994102)0.9300:1.05529337)0.0100:0.50881390)0.0000:0.11400704,((((Lus10000533_HC:1.65565744,Lus10010392_HC:0.49871833)0.2500:0.66594826,(Lus10002487_HC:0.06724332,Lus10004813_HC:0.23231655)1.0000:0.28806331)0.3000:0.00000449,(Lus10003551_HC:0.44107908,(Lus10009035_HC:0.00000449,Lus10009674_HC:0.00000449)0.9300:0.00000000)0.9800:2.12684254)0.1000:1.40668729,(((Lus10007867_HC:0.00000238,Lus10030375_HC:0.10588495)0.9700:0.61281754,(Lus10008163_HC:0.22861841,Lus10027994_HC:0.00000449)0.9800:1.40780765)0.1600:0.40516511,(((Lus10006463_HC:0.10952059,Lus10011405_HC:0.00000000)0.9600:0.00001443,Lus10022294_HC:0.26439032)1.0000:1.02474011,((Lus10005754_HC:0.07075769,Lus10027441_HC:0.21115808)0.9900:0.35290407,(Lus10015503_HC:0.00000000,Lus10019974_HC:0.00000449)0.9700:0.24131088)0.9300:1.21225915)0.0900:0.67090822)0.0000:0.40720393)0.0000:0.37665979)0.0000:0.00000447,(((((Lus10004521_HC:0.22934998,Lus10010069_HC:0.27241348)0.7900:0.00000448,Lus10038048_HC:0.50761611)0.9700:4.75809662,(Lus10016817_HC:0.00000000,Lus10035857_HC:0.00000000)1.0000:1.22312795)0.1000:3.22257806,(Lus10006832_HC:0.00000449,Lus10037580_HC:0.12602169)1.0000:2.72106773)0.0400:0.00000449,((((Lus10036202_HC1:0.35066308,Lus10038341_HC1:0.00000445)0.8800:0.19048589,(Lus10018293_HC:0.05861565,Lus10040616_HC:0.05841536)0.6900:0.00000000)0.9900:0.29585813,(Lus10036127_HC:0.44455147,Lus10036128_HC:0.26100677)0.8200:0.81954371)0.4300:1.92626353,((((Lus10036138_CC:0.00000000,Lus10036140_CC:0.00000000)0.5600:0.02521625,Lus10018126_CC:0.00016327)0.4900:0.00000000,Lus10018125_CC:0.07049608)0.9900:3.18342028,(Lus10023914_HH:0.56061956,((Lus10012811_HH:0.00000449,Lus10033969_HH:0.03778015)1.0000:1.15292575,(Lus10004246_CC:0.00000000,Lus10042156_CC:0.00000000)1.0000:3.38296824)0.2200:0.32934709)0.0600:0.00000449)0.0100:0.33341406)0.0000:0.00000449)0.0000:0.00000449)0.0000:0.00000449,(((((Lus10020229_HC:0.00000225,Lus10026856_HC:0.08689334)0.9800:0.17786086,(Lus10025566_HC:0.02327542,Lus10027027_HC:0.01641165)1.0000:0.10401763)0.9600:1.78083998,Lus10013371_HC:0.13510970)0.1100:0.00000449,(Lus10042348_HC:0.11770368,(Lus10011309_HC:0.02520154,Lus10040508_HC:0.00000225)0.8300:0.00000447)1.0000:1.02997886)0.0900:1.18117087,((Lus10016561_HC:0.00000449,Lus10040829_HC:0.06603698)1.0000:1.27874045,((Lus10001209_HC:0.00000449,Lus10005859_HC:0.09399665)0.9900:0.00000448,(((Lus10006447_HC:0.00000449,Lus10011390_HC:0.07174816)0.9600:0.06300566,(Lus10036934_HC:0.10177377,Lus10037053_HC:0.00000225)0.9700:0.21525093)0.7100:0.00000959,((Lus10002491_HC:0.00000000,Lus10004821_HC:0.00000000)1.0000:0.51818703,((Lus10006253_HC:0.00000440,Lus10036937_HC:0.00000000)0.7900:0.05408806,(Lus10006448_HC:0.00000449,Lus10011391_HC:0.00000000)0.7900:0.05362776)0.9900:0.19571628)0.4300:0.07691210)0.4800:0.84428261)0.6300:1.35199804)0.0400:3.68071534)0.0000:0.00000449)0.0000:1.11307042,(((((Lus10003261_HC:0.00000443,Lus10006558_HC:0.26655568)0.9000:0.48638261,(Lus10021993_HC:0.08758198,Lus10042532_HC:0.16315631)0.8300:0.00000448)0.9500:0.46925097,(Lus10014749_HC:0.00000449,Lus10033860_HC:0.06530072)0.9500:0.00000449)0.8700:1.63111237,((Lus10025921_HC:0.00000225,Lus10038180_HC:0.00000441)1.0000:1.14617224,(Lus10015152_HC:0.17622373,(Lus10029993_HC:0.00000446,Lus10035335_HC:0.00000442)0.7600:0.00000449)0.9800:0.71763608)0.7600:1.24788846)0.0400:0.00000449,(((((((((Lus10004001_HC:0.00000449,Lus10030248_HC:0.00000449)0.8900:0.00000445,(Lus10018110_HC:0.00000000,Lus10022405_HC:0.00000000)0.9400:0.00000449)0.9500:0.07044035,(Lus10002761_HC:0.00000000,Lus10016348_HC:0.00000000)1.0000:0.16613619)0.9000:0.27626938,(Lus10013739_HC:0.00000449,Lus10039202_HC:0.07937211)0.9700:0.00000448)1.0000:1.33370991,Lus10001530_HC:1.03489071)0.1100:1.06031008,Lus10028560_HC:1.12881476)0.0000:0.00003764,Lus10024135_HC:1.43136358)0.0100:0.39224149,(((Lus10038731_CH:0.00000778,Lus10039127_CH:0.38480504)1.0000:4.83091354,(Lus10031618_HH:0.00000547,Lus10033725_HH:0.34611303)0.9800:2.32257861)0.2300:0.00027300,(Lus10030044_HC:1.96340480,((Lus10036764_HH:0.00000000,Lus10037162_HH:0.04975911)1.0000:0.21517191,(Lus10002639_HH:0.00000000,Lus10020256_HH:0.00000000)0.9900:0.53148202)0.8500:1.31005039)0.1600:0.00000436)0.0200:1.57809019)0.0000:0.86419209,(((((((Lus10004162_HC:0.06217739,Lus10016255_HC:0.05219144)0.9200:0.17725763,(Lus10021063_HC:0.10018872,Lus10029292_HC:0.16584696)0.6500:0.00000448)0.8400:0.25836197,(Lus10016796_HC:0.22202771,(Lus10022492_HC:0.00000225,(Lus10010791_HC:0.19224066,Lus10016303_HC:0.00000449)0.6400:0.12410869)0.3800:0.00000447)0.7300:0.00000399)0.5700:0.24915438,(Lus10033697_HC:0.30482759,((Lus10011184_HC:0.00000448,Lus10018489_HC:0.00000436)0.9700:0.08385363,(Lus10018589_HC:0.00000253,Lus10039821_HC:0.04818755)0.9500:0.32732264)0.6000:0.00000448)0.3700:0.43645908)0.8200:0.26137786,(Lus10042890_HC:0.26762956,(Lus10024057_HC:0.00000000,Lus10041689_HC:0.00000000)1.0000:0.35520876)0.9900:1.00972251)0.0400:0.00000449,((Lus10018271_HC:0.00004414,Lus10020007_HC:1.27294998)0.3800:0.62386024,((Lus10036202_HC2:0.00000448,Lus10038341_HC2:0.54724395)1.0000:2.18756020,((Lus10011211_HC:0.00103234,Lus10018465_HC:0.05885421)1.0000:0.67436717,(Lus10013452_HC:0.05246088,Lus10041008_HC:0.00000444)1.0000:0.25963266)0.5700:0.00000449)0.0600:0.55004322)0.0000:0.69367274)0.0000:1.28341459,(((((Lus10002131_HH:0.03281166,Lus10012365_HH:0.00000448)0.9900:2.64819080,(Lus10006378_HH:0.00000000,Lus10012332_HH:0.00000252)0.9900:1.53308721)0.2200:2.23398154,(Lus10002316_HH:1.90137840,(Lus10007703_HH:2.12521612,Lus10035820_HH:0.00000503)0.8100:0.35830438)0.1800:0.69192917)0.0000:0.89707418,((Lus10025930_HC1:0.00000000,Lus10038169_HC2:0.00000443)1.0000:1.31622713,(Lus10030199_HH:0.17881123,Lus10002679_HH:0.00000000)1.0000:6.55863393)0.2000:0.00000426)0.0000:0.70246109,((((Lus10025930_HC2:0.00000000,Lus10038169_HC1:0.00000000)0.9900:0.54284555,(Lus10024116_HC:0.00000000,Lus10041603_HC:0.00000000)1.0000:1.68102624)0.1500:0.08541792,Lus10036151_HC:0.38416639)0.0400:0.48129073,((((Lus10007106_ST:0.00000449,Lus10020487_ST:0.06240150)0.9700:0.06810477,Lus10019837_ST:0.50710153)0.9900:1.62398442,(Lus10002584_HC:0.00001331,Lus10018409_HC:0.59251325)0.9900:2.36600954)0.1100:0.00000562,((((Lus10012290_HC:0.35771931,Lus10015986_HC:0.41277994)0.9900:3.11931668,(Lus10022324_HC:0.00000447,Lus10032119_HC:0.00000000)1.0000:1.22535173)0.2400:0.00000449,(Lus10009810_HC:0.00000225,Lus10040914_HC:0.00000000)1.0000:2.91341446)0.0000:0.00000415,(((Lus10015722_HC:0.00000442,Lus10019075_HC:0.00000000)0.9900:0.29138533,Lus10022895_HC:1.48735561)0.3500:0.10877073,((Lus10038731_HC1:0.00000000,Lus10039127_HC2:0.00000444)1.0000:1.16497215,(Lus10038731_HC2:0.22729757,Lus10039127_HC1:0.44728785)0.9800:0.76510164)0.3500:0.00001252)0.0300:0.22849437)0.0000:0.28587981)0.0000:0.00000448)0.0000:0.00000448)0.0000:0.20656789)0.0000:0.00000449)0.0000:0.00000448)0.0000:0.00000449)0.0000:0.00000449,((((((((Lus10002391_CC:0.00000000,Lus10027890_CC:0.00000000)0.9800:0.00000449,Lus10002051_CC:0.35489481)0.8100:0.00000448,Lus10015260_CC:0.46121040)0.8400:0.00000447,(Lus10017092_CC:0.00000000,Lus10037812_CC:0.00000000)1.0000:1.21632133)0.4200:0.00000449,Lus10020033_CC:0.95994544)0.4500:0.60858435,(Lus10006741_CC:0.08567009,Lus10020084_CC:0.00000436)1.0000:2.00767837)0.1300:0.93625268,Lus10000845_CC:0.43551913)0.1000:3.37556683,(Lus10004569_CC:2.76296653,((Lus10007296_CC:0.00000000,Lus10029245_CC:0.00000225)1.0000:0.37422155,(Lus10022449_CC:0.17825073,(((Lus10007538_CC:0.00000432,Lus10012198_CC:0.00000442)1.0000:0.13185590,Lus10008225_CC:0.21624958)0.4900:0.15023708,(Lus10028597_CC:0.28989237,(Lus10039607_CC:0.35433928,((Lus10002939_CC:0.00000440,Lus10006161_CC:0.00000000)0.5300:0.00000000,(Lus10041063_CC:0.00000000,(Lus10002940_CC:0.00000000,(Lus10003525_CC:0.00000000,Lus10003526_CC:0.00000000)0.2400:0.00000000)0.5700:0.00000439)0.6200:0.00000449)1.0000:0.09935289)0.1900:0.00000443)0.2200:0.00000444)0.6400:0.09153131)0.4700:0.00000000)0.9600:4.00342974)0.0700:1.96250235)0.0000:0.00002808)0.0000:0.00000449,(((((Lus10029990_HC:0.00000000,Lus10035332_HC:0.00000442)0.9900:1.17862101,Lus10039001_HC:0.62499883)0.0800:0.00000449,(Lus10018609_HC:0.00000225,Lus10039845_HC:0.00000225)0.9900:1.27450864)0.0000:0.00000448,Lus10023162_HC:1.63832696)0.0000:0.29734504,(((((Lus10012062_HC:0.00000438,Lus10014366_HC:0.00000444)0.5400:0.10917703,Lus10027921_HC:0.00000445)1.0000:0.61824384,(Lus10009529_HC:0.00000442,Lus10020349_HC:0.00000000)1.0000:0.53177784)0.5500:0.61914295,((Lus10000412_HC:0.00000000,Lus10026104_HC:0.04657160)1.0000:2.83230737,(Lus10034165_HC:0.35142980,(Lus10009695_HC:0.06051771,Lus10036034_HC:0.00000000)0.9900:0.99439603)0.1900:0.00000449)0.0700:0.96817903)0.0100:0.00000449,((((Lus10017455_HC:0.07185833,Lus10028827_HC:0.11420516)0.5400:0.09680122,(Lus10037928_HC:0.00000449,Lus10038656_HC:0.10638769)0.5500:0.05758793)0.6600:0.00000449,Lus10021403_HC:0.41157278)1.0000:3.97066801,((Lus10004467_HC:0.00000448,Lus10029940_HC:0.21066446)0.9900:0.07793228,((Lus10015213_HC:0.05602028,Lus10031468_HC:0.00000000)1.0000:0.25856079,(Lus10023068_HC:0.00000445,(Lus10001535_HC:0.05948443,Lus10032402_HC:0.00000000)0.4400:0.00000449)0.9800:0.78605598)0.5700:0.87609873)0.1500:0.30760757)0.0500:0.00002317)0.0000:0.79241043)0.0000:0.36848699)0.0000:0.16655775,((((Lus10022569_HC:0.76192008,Lus10022774_HC:0.00000448)0.6600:0.57496928,(Lus10001685_HH:0.08795048,Lus10030120_HH:0.00000449)0.9900:1.27761562)0.0900:0.00000449,(Lus10012867_HC:0.18967715,Lus10030512_HC:0.29783497)1.0000:2.26222743)0.0000:0.45594441,((Lus10043365_HC:0.00000449,Lus10041156_HG:0.92963362)0.4400:0.77370421,((Lus10002369_HH:0.00000000,Lus10042126_HH:0.00000000)0.9900:0.32053428,((Lus10004666_HC:0.00000449,Lus10026648_HC:0.00000000)0.9600:0.00003345,((Lus10003473_HC:0.00000740,Lus10015732_HC:0.02436602)0.9800:0.25795689,(Lus10005220_HC:0.00000000,Lus10030699_HC:0.00000438)0.9400:0.01829556)0.8700:1.25510656)1.0000:2.95766374)0.0800:0.23658826)0.0000:0.00000000)0.0000:0.00000225)0.0000:0.20379552,(((Lus10031993_HC:0.12801931,Lus10035163_HC:0.00000447)0.9700:0.51199033,Lus10011380_HH:0.00000449)0.5300:0.67324501,(Lus10034088_HC:1.78011924,(Lus10018292_HH:0.03464743,Lus10040617_HH:0.00000000)0.9700:0.34947859)0.1300:0.22333824)0.0000:0.00000449)0.0000:0.00000449,((((((Lus10021458_HH1:0.03227209,Lus10021458_HH2:0.00000000)0.8000:0.00000444,Lus10016102_HH:0.07416290)0.9000:0.04264079,(Lus10023527_HH:0.03799348,Lus10040413_HH:0.00000446)0.9300:0.13809029)0.5600:0.09474578,(Lus10037391_HH:0.16154428,Lus10041321_HH:0.00000449)0.7100:0.00475367)0.9600:0.09710089,(Lus10003485_HH:0.00000000,Lus10039634_HH:0.06305210)1.0000:1.35032715)0.2100:1.12501592,((((Lus10021683_HH:0.07287103,Lus10035023_HH:0.00000447)0.9900:0.22117442,(Lus10006651_HC:0.06750967,Lus10038095_HC:0.00000441)1.0000:0.47271092)0.9400:0.55219385,(Lus10009773_HH:0.00000225,Lus10024759_HH:0.05757981)1.0000:0.95037703)0.0300:0.32618783,((((Lus10015126_HH:0.00000000,Lus10031549_HH:0.00000225)1.0000:0.98390880,Lus10040151_HH:2.07179412)0.2500:0.00000449,(Lus10025071_CH:0.14020720,Lus10034470_CH:0.08311300)0.9900:2.63596759)0.0700:0.26886626,(((((Lus10024635_HH:0.00000000,Lus10032270_HH:0.00000000)0.9900:0.00000447,Lus10017788_HH:0.32468884)0.5900:0.00000000,(Lus10005084_HH:0.03427466,Lus10034367_HH:0.60839980)0.6600:0.17121910)0.8900:0.14390752,Lus10004636_HH:0.49262155)0.6100:0.10067082,((Lus10010513_HH:0.00000000,Lus10034049_HH:0.00000000)0.9900:0.00007109,((Lus10008447_HH:0.00000000,Lus10013374_HH:0.00000000)1.0000:0.26272724,((Lus10013606_HH:0.00000000,Lus10021245_HH:0.00000000)0.9900:0.00081141,(Lus10016195_HH:0.00000000,Lus10029351_HH:0.00000000)0.9900:0.07915184)0.9300:0.05621215)0.4900:0.15840302)0.8900:0.82666137)0.4600:0.00000449)0.0000:0.22732452)0.0000:0.00000449)0.0000:0.78489113)0.0000:0.17827504,((((((((((((((Lus10001582_HH:0.00000444,Lus10003698_HH:0.00000449)0.9800:0.04817410,(Lus10013235_HH:0.00000000,Lus10030755_HH:0.00000000)0.9900:0.04411380)0.9200:0.09446375,(Lus10010179_HH:0.00000000,Lus10017383_HH:0.00000000)1.0000:0.10051056)0.5300:0.04329116,((Lus10004712_HH:0.00000225,Lus10040278_HH:0.03986718)0.9600:0.14002376,(Lus10040783_HH:0.08581670,(Lus10000023_HH:0.03849870,Lus10024372_HH:0.00000449)0.7900:0.09112085)0.6400:0.00000449)0.8600:0.11625297)0.2900:0.00000443,((Lus10001611_HH:0.00000440,Lus10022967_HH:0.00000000)0.9900:0.15504000,(Lus10025612_HH:0.00000000,Lus10028063_HH:0.00000000)1.0000:0.13422331)0.4300:0.25723498)0.4200:0.00000449,(Lus10001421_HH:0.31558607,(Lus10013397_HH:0.11323146,(Lus10002637_HH:0.00000000,Lus10020258_HH:0.00000000)0.9800:0.04698051)0.9600:0.02020110)0.3500:0.10881272)0.1400:0.41933189,(Lus10031422_HH:0.25013974,(Lus10008874_HH:0.03947516,Lus10023235_HH:0.00000000)0.9900:0.19361812)0.6500:0.11298808)0.1900:0.16794034,(Lus10003992_HH:0.07391676,Lus10015046_HH:0.00000000)1.0000:0.47156234)0.0900:0.09198729,(Lus10017865_HH:0.00000449,Lus10034667_HH:0.07423926)1.0000:0.88522494)0.0300:0.29576475,((Lus10000996_HC:0.00000449,Lus10011027_HC:0.00000000)1.0000:1.40628642,(((Lus10006449_HH:0.15528085,Lus10011392_HH:0.17969265)0.7900:0.33635727,Lus10005237_HH:0.25428610)0.5300:0.35317946,((Lus10018167_HH:0.05599484,Lus10025671_HH:0.00000000)1.0000:0.35396318,((Lus10017722_HH:0.07235700,Lus10033682_HH:0.04556733)0.9900:0.26901922,(Lus10007628_HH:0.25991441,((Lus10034793_HH:0.42387660,Lus10006279_HH:0.07601531)0.7700:0.00000449,(Lus10012376_HD:0.09279892,Lus10028009_HD:0.15267195)0.9100:0.21895478)0.4800:0.00000448)0.6400:0.34990162)0.5100:0.00000449)0.2700:0.38175182)0.0200:0.00000448)0.0000:0.00000225)0.0000:0.33878534,(Lus10013821_HG:1.26303993,(((Lus10020655_HH:0.03250302,Lus10029886_HH:0.00000449)0.8400:0.00000444,Lus10031491_HH:0.09699313)1.0000:1.22655736,((Lus10023477_HH:0.00000000,Lus10040359_HH:0.00000000)0.9800:0.39909161,(Lus10031152_HH:0.00000000,Lus10031728_HH:0.00000449)0.9900:0.00000449)0.8300:0.79016266)0.1000:0.89181847)0.0300:0.00000439)0.0000:0.00000449,(Lus10043027_HH:0.87286287,(Lus10024629_HH:0.08585266,Lus10032265_HH:0.00000449)0.9900:0.28225887)0.0200:1.22650260)0.0000:0.00000225,(((((Lus10002554_HH:0.11810178,Lus10031275_HH:0.00000446)0.9700:0.39217068,(Lus10016416_HH:0.00000449,Lus10019703_HH:0.05985063)0.9900:0.00000446)0.8700:0.20295087,(Lus10010182_HH:0.03733900,Lus10017385_HH:0.00000000)1.0000:0.51291480)0.4000:0.00000445,(Lus10029693_HH:0.38551281,(Lus10018140_HH:0.08943289,Lus10025691_HH:0.09244526)0.9800:0.25471383)0.6700:0.43061941)0.2100:0.66785473,((((Lus10009326_HH:0.05731906,Lus10015837_HH:0.03959693)0.9800:0.32540171,Lus10016541_HH:0.25571688)0.4400:0.42423184,Lus10042171_HH:1.15887447)0.0100:0.00000449,(((Lus10010372_HH:0.18971057,Lus10024810_HH:0.00009462)0.9600:0.66789634,(Lus10023507_HH:0.00000225,Lus10040389_HH:0.09690787)1.0000:0.28752588)0.2100:0.27105985,(((Lus10007967_HH:0.00000445,Lus10013497_HH:0.24563858)0.8500:0.00000444,(Lus10021722_HH:0.05460904,Lus10034644_HH:0.00000445)1.0000:0.19465111)0.9400:0.47218577,((Lus10020145_HH:0.00000225,Lus10026941_HH:0.11635007)0.9500:0.16863851,(Lus10026226_HH:0.00000449,Lus10042443_HH:0.05201650)0.9900:0.29707897)0.7400:0.15455451)0.1700:0.00000449)0.0600:1.10557150)0.0100:0.00009532)0.0000:0.16984131)0.0000:0.15281452,(((((Lus10016426_CH:0.00000000,Lus10019687_CH:0.00000449)1.0000:0.10830586,(Lus10017764_CH:0.00000449,Lus10033053_CH:0.00000000)0.9900:0.11432153)0.3500:0.16269530,Lus10034832_CH:0.00000449)1.0000:4.50700028,(Lus10002113_HH:0.35164619,Lus10005275_HH:0.59938454)0.1100:0.00000449)0.0200:0.37956639,((((((((Lus10008106_HH:0.00000000,Lus10013144_HH:0.00000431)0.9800:0.18006970,(Lus10011475_HH:0.00000000,Lus10023112_HH:0.00000000)0.9900:0.00000225)0.6000:0.00000449,(Lus10017750_HH:0.00000000,Lus10033075_HH:0.00000000)1.0000:0.14283792)0.3000:0.10432353,(Lus10029582_HH:0.13088713,(Lus10036569_HH:0.04413675,Lus10041359_HH:0.00000442)0.9400:0.07249469)0.9100:0.16003923)0.2000:0.04249463,(Lus10021801_HH:0.00000000,Lus10034587_HH:0.00000000)0.9900:0.17696816)0.1800:0.07341899,((Lus10021524_HH:0.77684446,Lus10033425_HH:0.12461709)0.2600:0.28322348,((Lus10036404_HH:0.00000446,Lus10041079_HH:0.08935438)1.0000:0.44443586,((Lus10005389_HH:0.07070122,Lus10024124_HH:0.04526774)1.0000:0.52492607,(Lus10012628_HH:0.34297422,(Lus10032382_HH:0.10291614,(Lus10003400_HH:0.00000439,Lus10019018_HH:0.00000225)1.0000:0.16597398)0.5800:0.05995715)0.2900:0.18192167)0.2400:0.11875326)0.1200:0.00000448)0.0100:0.33502488)0.0000:0.17140400,((((Lus10000513_HH:0.00000000,Lus10002706_HH:0.00000000)0.9900:0.13076875,(Lus10001568_HH:0.00000440,Lus10004977_HH:0.08073939)0.9900:0.16624559)0.8400:0.23185356,Lus10023671_HH:0.34457226)0.1700:0.17149640,((((Lus10012819_HH:0.02527855,Lus10030464_HH:0.10144070)0.5000:0.00000000,(Lus10036757_HH:0.00000410,Lus10037170_HH:0.05743198)0.4400:0.14049668)0.9900:0.77833405,(Lus10001654_HH:0.00000448,Lus10021628_HH:0.13616223)1.0000:0.72787199)0.1200:0.00000448,((Lus10028443_HH:0.00000000,Lus10041896_HH:0.00000000)1.0000:0.45742327,(Lus10014823_HH:0.00000449,(Lus10016936_HH:0.10646975,(Lus10006074_HH:0.00000437,Lus10009438_HH:0.07730530)0.4700:0.00000447)0.3600:0.00000449)0.9800:0.00000449)0.5400:0.27953263)0.0200:0.30222531)0.0000:0.27089051)0.0000:0.00000266,(((((((Lus10017510_HH:0.00000439,Lus10028773_HH:0.13485338)0.5300:0.11650128,(Lus10024657_HH:0.00000225,Lus10032290_HH:0.00000000)0.9400:0.00000446)0.5300:0.10992963,Lus10036378_HH:0.15146628)0.8600:0.15503790,(Lus10019507_HH:0.12332167,Lus10043353_HH:0.00000444)0.9700:0.14940366)0.3600:0.02436220,Lus10008283_HH:0.66205946)0.1000:0.09225208,(Lus10035553_CH:5.43482761,(Lus10011416_HH:0.30057736,(Lus10007937_HH:0.00000449,(Lus10007936_HH:0.00000000,Lus10013475_HH:0.00000000)0.8000:0.05003398)0.9900:1.22692718)0.1700:0.06711726)0.0600:0.00000449)0.0100:0.10684998,(((((Lus10005617_HH:0.03379003,Lus10017253_HH:0.00000445)1.0000:0.24477286,(Lus10021842_HH:0.04297223,Lus10034551_HH:0.00000000)0.9100:0.05257392)0.9700:0.53871026,Lus10002194_HH:0.11230713)0.1200:0.09887204,((Lus10008797_HH:0.07350234,Lus10022223_HH:0.00000000)0.9900:0.00000449,(Lus10015506_HH:0.06554915,Lus10019979_HH:0.00000000)1.0000:0.52868006)0.2400:0.62718320)0.0100:0.37531612,((((((Lus10016427_HH:0.01938908,Lus10019686_HH:0.04918693)0.9900:0.48748045,(Lus10016428_HH:0.00000225,Lus10019685_HH:0.16567350)0.9700:0.34505632)0.0900:0.21936616,((Lus10024405_HH:0.00000449,Lus10025338_HH:0.05272182)1.0000:0.25277497,(Lus10028406_HH:0.00000000,Lus10041859_HH:0.00000000)1.0000:0.30988769)0.1300:0.35469370)0.0000:0.00000433,(Lus10022567_HH:0.58640446,(Lus10003617_HH:0.14364112,Lus10008235_HH:0.18237281)0.8900:0.31635492)0.0700:0.00000449)0.0000:0.21914415,(((Lus10027736_HH:0.00000225,Lus10035553_HH:0.08103594)1.0000:0.38275444,Lus10016163_HH:0.16181075)0.2500:0.00000449,((Lus10001683_HH:0.00000000,Lus10030117_HH:0.00000000)1.0000:0.37965218,(Lus10009832_HH:0.00000000,Lus10040942_HH:0.00000000)1.0000:0.09846756)0.2100:0.15652997)0.0300:0.23042979)0.0000:0.18248107,((((((((((((Lus10005814_HH:0.00000000,Lus10006788_HH:0.03739770)0.5800:0.00000449,(Lus10005817_HH:0.03739772,Lus10006785_HH:0.00000225)0.7000:0.00000000)0.3200:0.00000444,Lus10005818_HH:0.12886472)0.5300:0.00000444,(Lus10020859_HH:0.00000440,Lus10033515_HH:0.00000225)0.9700:0.11564172)0.3400:0.02445413,((Lus10005815_HH:0.03827628,Lus10006787_HH:0.00000225)0.6600:0.00000225,(Lus10005816_HH:0.08147699,Lus10006786_HH:0.03824059)0.4900:0.04472670)0.6000:0.10482129)0.8100:0.12275341,((Lus10013210_HH:0.03708395,Lus10030728_HH:0.00000445)0.8800:0.00000449,(Lus10016040_HH:0.00000449,Lus10025162_HH:0.03995882)0.9300:0.08207512)0.9200:0.08318964)0.2800:0.16102778,((Lus10022743_HH:0.04068685,Lus10029037_HH:0.17434375)0.5600:0.05927838,(Lus10036380_HH:0.05041311,(Lus10025146_HH:0.03954052,(Lus10025145_HH:0.03915335,Lus10025228_HH:0.03943435)0.8100:0.00000442)0.5800:0.07944569)0.5400:0.08899073)0.7000:0.19077257)0.1700:0.18590602,(Lus10026380_HH:0.00000000,Lus10042277_HH:0.00000000)1.0000:0.45535248)0.1700:0.00000449,(Lus10005954_HH:0.00000000,Lus10029456_HH:0.00000000)0.9900:0.18626882)0.0300:0.00000449,(Lus10025563_HH:0.04457795,Lus10027023_HH:0.00000444)0.9800:0.74219614)0.0200:0.00000448,((Lus10034157_HH:0.00000000,Lus10043426_HH:0.00000000)1.0000:0.63489033,(Lus10035931_HH:0.30559893,((Lus10034153_HH:0.00000445,Lus10043428_HH:0.27843643)0.8800:0.32940251,(Lus10008972_HH:0.24766649,(Lus10028454_HH:0.00000225,Lus10041907_HH:0.00000000)0.9900:0.29662690)0.2700:0.00000225)0.1800:0.05752982)0.1000:0.00000449)0.0400:0.13827030)0.0000:0.16773452,((Lus10023055_HH:0.03762286,Lus10032418_HH:0.00000225)1.0000:0.56415430,(((((Lus10000333_HH:0.03726824,Lus10004460_HH:0.00000000)0.5100:0.00000225,(Lus10015167_HH:0.03726436,Lus10031515_HH:0.00000225)0.5100:0.03572824)0.9400:0.03307643,(Lus10029794_HH:0.01334407,(Lus10036466_HH:0.00000225,Lus10041134_HH:0.03425354)1.0000:0.12332068)0.6000:0.08276357)0.8000:0.10205274,((Lus10000487_HH:0.08110813,Lus10004572_HH:0.00000449)0.9900:0.08891287,(Lus10030972_HH:0.00000225,Lus10035368_HH:0.00000225)0.9800:0.09490969)0.7000:0.26357332)0.1200:0.15896309,(((Lus10000710_HH:0.03385556,Lus10024881_HH:0.00000000)0.9900:0.41226293,Lus10021197_HH:0.28841541)0.1300:0.05808694,(((Lus10009511_HH:0.08147773,Lus10011702_HH:0.00000588)0.9400:0.23184642,(Lus10012975_HH:0.00000000,Lus10034953_HH:0.00000000)1.0000:0.33270688)0.7300:0.15782407,((((Lus10000885_HH:0.04464582,Lus10008458_HH:0.00000444)1.0000:0.25766085,Lus10013618_HH:0.11564903)0.2500:0.00000436,(Lus10006493_HH:0.00000449,Lus10037490_HH:0.07487133)1.0000:0.15240033)0.1900:0.07854665,(Lus10012033_HH:0.47001156,(Lus10023617_HH:0.42149473,(((Lus10012745_HH:0.05265084,Lus10015901_HH:0.13739684)0.7100:0.00000440,(Lus10035677_HH:0.03830373,Lus10037264_HH:0.00000000)0.9900:0.25872852)0.2400:0.14092165,((Lus10015502_HH:0.00000449,Lus10019973_HH:0.04231976)0.9600:0.05762059,((Lus10012987_HH:0.00000000,Lus10029178_HH:0.00000000)0.9800:0.07851933,(Lus10014526_HH:0.00000000,Lus10032161_HH:0.00000000)0.9700:0.00000225)0.8600:0.17615594)0.5900:0.14215234)0.0600:0.00000000)0.1100:0.00000000)0.0300:0.00000442)0.0300:0.00000000)0.0200:0.00000438)0.0000:0.00000445)0.0000:0.11825050)0.0100:0.00000448)0.0000:0.00000449)0.0000:0.14423494)0.0000:0.00727198)0.0000:0.28692069)0.0000:0.00000340)0.0000:0.00000449)0.0000:0.00000449,((((Lus10005127_HH:0.00000000,Lus10018817_HH:0.00000000)0.9900:1.35198534,Lus10016924_HH:0.96107477)0.1800:0.00000449,(Lus10026420_CH:1.41951497,(Lus10019150_HH:0.00000449,Lus10034407_HH:0.16960293)0.9900:0.00000446)0.1800:0.00000393)0.0000:0.00000449,((Lus10022895_CH:4.76366780,Lus10019839_CH:0.00002637)0.1100:0.00000687,((((((Lus10012826_CH:0.00000000,Lus10030472_CH:0.00000449)0.9700:0.00000444,(Lus10036754_CH:0.00000449,Lus10037172_CH:0.04857377)0.8400:0.00000445)0.7000:0.05857031,(Lus10035010_CH:0.05922906,(Lus10021670_CH:0.00000000,(Lus10019102_CH:0.00000000,Lus10034454_CH:0.00000000)0.9200:0.04612533)0.7300:0.00000449)0.7000:0.00000225)0.8800:0.06631810,((Lus10002282_CH:0.00000000,Lus10004058_CH:0.00000000)1.0000:0.19777366,(Lus10013491_CH:0.09817076,(Lus10034640_CH:0.00000435,Lus10035271_CH:0.00000000)0.9600:0.00000449)0.9600:0.06530883)0.6000:0.12557473)0.6600:0.04200348,(Lus10010011_CH:0.00000000,Lus10025031_CH:0.00000000)1.0000:0.26954922)0.9700:0.00000449,(((((Lus10012791_CH:0.00000000,Lus10033985_CH2:0.00000000)0.9900:0.04296217,(Lus10037906_CH:0.00000000,Lus10038632_CH:0.00000225)0.9700:0.04157896)0.8800:0.04966999,(Lus10012793_CH:0.04350511,Lus10033985_CH1:0.00000442)1.0000:0.24305981)0.7300:0.17511517,(Lus10026501_CH:0.06439919,((Lus10021482_CH:0.00000225,Lus10022585_CH:0.00000000)0.6700:0.00000442,(Lus10037410_CH:0.00000000,Lus10041301_CH:0.00000000)0.9300:0.05125617)0.6600:0.00000000)0.9800:0.16084849)0.8500:0.43403534,((Lus10008286_CH:0.00000000,Lus10033252_CH:0.00000448)1.0000:0.79468760,((((Lus10015273_CH:0.23270701,Lus10025394_CH:0.00000449)0.5800:0.25539504,Lus10007293_CH:0.02893894)0.7200:0.79444558,Lus10029242_CH:0.33718453)0.9600:0.15783285,(((Lus10016451_CH:0.22508058,Lus10040716_CH:0.23064515)0.5100:0.16211091,(Lus10027744_CH:0.04769695,Lus10035549_CH:0.00000449)0.9600:0.12545878)0.6400:0.00000449,((Lus10017197_CH:0.00000434,Lus10021113_CH:0.06135075)0.9800:0.12691357,(Lus10028249_CH:0.00000447,Lus10040240_CH:0.04888312)0.9900:0.14131473)0.6400:0.00000447)0.8600:0.00000438)0.8000:0.13145188)0.4500:0.00000453)0.5600:1.48266898)0.4000:1.32419856)0.0200:5.65166096)0.0000:0.78786225);
