# Supplementary material for: Genome-wide identification of RING finger genes in flax (Linum usitatissimum) and analyses of their evolution
Source: PeerJ. 2021 Nov 15;9:e12491. doi: 10.7717/peerj.12491 (PMC8601054; doi:10.7717/peerj.12491)
Supplement: Supplemental Information 11 [file peerj-09-12491-s011.zip]

Archive with 6 entries (5 files):
- domain_filter/domain_filter.pl
- domain_filter/example.fasta
- domain_filter/example_loc.out
- domain_filter/example_result_file1.domfasta
- domain_filter/example_result_file2.dommad5
- domain_filter/
