# Supplementary material for: Genome-wide identification of RING finger genes in flax (Linum usitatissimum) and analyses of their evolution
Source: PeerJ. 2021 Nov 15;9:e12491. doi: 10.7717/peerj.12491 (PMC8601054; doi:10.7717/peerj.12491)
Supplement: Supplemental Information 11 [file peerj-09-12491-s011.zip › domain_filter/domain_filter.pl]

#!/usr/bin/perl
use strict;use warnings;

#usage domain_seq.pl $infile1 $infile2
#example perl domain_filter.pl example_loc.out example.fasta

#The Perl script is programmed by Xianwen Meng (mxw68@126.com) for domain extraction from the full-length potential proteins. The main aim is to select domain sequences according to domain positions. This Perl script need two input files (potential protein files determined from the Blast results, fasta format; domain location file, simple linux command for extract domain location from the tsv format file resulted from InterPro analysis, http://www.ebi.ac.uk/interpro/, the InterProScan5 is used for domain analysis. The iprscan5.pl is used for domain verification, https://www.ebi.ac.uk/seqdb/confluence/display/JDSAT/InterProScan+5+Help+and+Documentation#InterProScan5HelpandDocumentation-RESTAPI). The Perl script will generate two result files, domfasta file for next domain verification by sequence alignments, dommad5 file for test the number and length of the RING domains. The accuracy of the domain is the most important step. Blast search (or hmmsearch for some gene families), Interpro analysis, and domain sequence alignments, combined by accurate manual correction based on a deep understanding of features of the proteins, will generate relatively reliable results. 
#linux command for domain location from tsv files. examples for RING finger gene family.
####ring "SM00184|PS50089"
###"PF13639|PF17123|PF17122|PF17121|PF14634"
###"PF00097|PF12678|PF13445|PF14569|PF16685|PF14835"
###ringv
# step 0 RING "Zinc finger|E3|RING"
#cat *.tsv.txt|grep -E "Zinc finger|E3|RING" >lus_ring_anno.out
#cat *.tsv.txt|grep "RING"|cut -f 4-6|sort|uniq -c
#cat *.tsv.txt|grep "RING"|cut -f 1|sort|uniq|sort|wc -l ###
# step 1 ring "SM00184|PS50089"
#cat *.tsv.txt|grep -E "Zinc finger|E3|RING"|grep -E "SM00184|PS50089"
#cat *.tsv.txt|grep -E "Zinc finger|E3|RING"|grep -E "SM00184|PS50089"|cut -f 1|sort|uniq|sort >ring_lus.sus
#cat *.tsv.txt|grep -E "Zinc finger|E3|RING"|grep -E "SM00184|PS50089"|cut -f 1,7-9 >ring_lus_dom_loc.out
# step 2 ringv "SM00744|PS51292|PF12906"
#cat *.tsv.txt|grep -E "Zinc finger|E3|RING"|grep -E "SM00744|PS51292|PF12906"
#cat *.tsv.txt|grep -E "Zinc finger|E3|RING"|grep -E "SM00744|PS51292|PF12906"|cut -f 1|sort|uniq|sort >ringv_lus.sus
#cat *.tsv.txt|grep -E "Zinc finger|E3|RING"|grep -E "SM00744|PS51292|PF12906"|cut -f 1,7-9 >ringv_lus_dom_loc.out
# step 3 ringsp "PF13639|PF17123|PF17122|PF17121|PF14634|PF00097|PF12678|PF13445|PF14569|PF16685|PF14835"
#cat *.tsv.txt|grep -E "Zinc finger|E3|RING"|grep -E "PF13639|PF17123|PF17122|PF17121|PF14634"|cut -f 1
#cat *.tsv.txt|grep -E "Zinc finger|E3|RING"|grep -E "PF00097|PF12678|PF13445|PF14569|PF16685|PF14835"|cut -f 1
#cat *.tsv.txt|grep -E "Zinc finger|E3|RING"|grep -E "PF13639|PF17123|PF17122|PF17121|PF14634|PF00097|PF12678|PF13445|PF14569|PF16685|PF14835"|cut -f 1
#cat *.tsv.txt|grep -E "Zinc finger|E3|RING"|grep -E "PF13639|PF17123|PF17122|PF17121|PF14634|PF00097|PF12678|PF13445|PF14569|PF16685|PF14835"|cut -f 1|sort|uniq|sort >ringsp_lus.sus
#cat *.tsv.txt|grep -E "Zinc finger|E3|RING"|grep -E "PF13639|PF17123|PF17122|PF17121|PF14634|PF00097|PF12678|PF13445|PF14569|PF16685|PF14835"|cut -f 1,7-9 >ringsp_lus_dom_loc.out
# step 4 other "PF13920|PF14570|PS51867" IBR C6HC PF01485 Gid RING PS51867
#cat *.tsv.txt|grep -E "Zinc finger|E3|RING"|grep -E "Pfam|ProSite|SMART"|cut -f 4-6|sort|uniq -c|grep "RING"
#cat *.tsv.txt|grep -E "Zinc finger|E3|RING"|grep -E "Pfam|ProSite|SMART"|cut -f 1,4-6,7-9|grep "RING"|grep -E "PF13920|PF14570|PS51867"|wc -l
#cat *.tsv.txt|grep -E "Zinc finger|E3|RING"|grep -E "Pfam|ProSite|SMART"|cut -f 1,4-6,7-9|grep "RING"|grep -E "PF13920|PF14570|PS51867"|cut -f 1|sort|uniq|sort >ringot_lus.sus
#cat *.tsv.txt|grep -E "Zinc finger|E3|RING"|grep -E "Pfam|ProSite|SMART"|grep "RING"|grep -E "PF13920|PF14570|PS51867"|cut -f 1,7-9 >ringot_lus_dom_loc.out
#cat *.tsv.txt|grep -E "Zinc finger|E3|RING"|grep -E "Pfam|ProSite|SMART"|grep "RING"|grep -E "PF13920"|cut -f 1,7-9 >ringot_lus_dom_loc.out
#

my $infile1=shift@ARGV;
my $infile2=shift@ARGV;
use Cwd;
my $path=getcwd;

open(F01,"<$path/$infile1");#domain location
my @seqs=<F01>;
my $seq_num=scalar(@seqs);
print "$seqs[0]\t$seq_num\n";
my $num;

$/=">";
open(F02,"<$path/$infile2");#proteins;
my @pros=<F02>;
shift@pros;
my $pro_num=scalar(@pros);
print "$pros[0]\n$pro_num\n";

my $outfile1=$infile1;
$outfile1=~s/.out/.domfasta/;
open(F1,">$path/$outfile1");#outlfile1;

my $outfile2=$infile1;
$outfile2=~s/.out/.dommad5/;
open(F2,">$path/$outfile2");#outlfile2;


for(my $i=0;$i<$seq_num;$i++){
	my @domnames=split(/\s+/,$seqs[$i]);
	my $dname=$domnames[0];
	my $dom_start=$domnames[1]-1;
	my $dom_len=$domnames[2]-$domnames[1]+1+5;#Sometimes,adjust this as the domain location by InterPro is not always precise. Number recommended 5~10. 
	for(my $j=0;$j<$pro_num;$j++){
		$pros[$j]=~s/\*//;
		$pros[$j]=~s/\>//;	
		my @tp=split(/\s+/,$pros[$j]);
		if ($dname=~/^$tp[0]$/){
			$num++;
			shift@tp;
			my $pro_seq=join("",@tp);
			$pro_seq=~s/\s+//g;
			my $domain=substr($pro_seq,$dom_start,$dom_len);
			my $domain_len=length($domain);
			print F1 ">$dname\_$num\n$domain\n";
			print F2"$num\t$dname\t$domnames[3]\t$dom_len\t$domain_len\n";
			print "$num\t$dname\n";
		}
	}
}
print "Congratulations!\n";
