# Supplementary material for: Genome-wide identification of RING finger genes in flax (Linum usitatissimum) and analyses of their evolution
Source: PeerJ. 2021 Nov 15;9:e12491. doi: 10.7717/peerj.12491 (PMC8601054; doi:10.7717/peerj.12491)
Supplement: Supplemental Information 11 [file peerj-09-12491-s011.zip › domain_filter/example_loc.out]

Lus10002282	56	116	21.263
Lus10002282	64	109	3.1E-13
Lus10002282	63	110	1.0E-21
Lus10004058	44	104	21.098
Lus10004058	52	97	2.9E-13
Lus10004058	51	98	1.0E-21
Lus10007293	139	174	2.6E-6
Lus10007293	107	175	7.1E-12
Lus10007293	100	181	15.916
Lus10008286	102	149	4.1E-12
Lus10008286	95	155	17.261
Lus10008286	103	148	9.0E-10
Lus10010011	29	78	1.5E-19
Lus10010011	30	77	4.8E-14
Lus10010011	22	84	21.963
Lus10012791	233	279	3.6E-13
Lus10012791	225	286	20.871
Lus10012791	232	280	1.4E-17
Lus10012793	36	84	3.1E-15
Lus10012793	37	83	5.3E-12
Lus10012793	29	90	19.368
Lus10012826	64	111	9.6E-21
Lus10012826	57	117	22.182
Lus10012826	65	110	2.0E-13
Lus10013491	58	118	19.917
Lus10013491	65	112	2.2E-16
Lus10013491	66	111	4.6E-10
Lus10015273	168	231	3.3E-10
Lus10015273	169	230	1.9E-5
Lus10015273	161	237	16.726
Lus10016426	34	83	8.9E-16
Lus10016426	27	89	20.446
Lus10016426	35	82	5.7E-11
Lus10016451	62	128	18.442
Lus10016451	70	121	5.0E-10
Lus10016451	69	122	7.6E-19
Lus10017197	100	166	19.876
Lus10017197	107	160	5.8E-18
Lus10017197	108	159	2.4E-9
Lus10017764	53	105	8.3E-16
Lus10017764	54	104	6.6E-10
Lus10017764	46	111	20.357
Lus10019102	68	115	3.8E-19
Lus10019102	61	121	21.16
Lus10019102	69	114	1.2E-12
Lus10019687	34	83	8.9E-16
Lus10019687	27	89	20.446
Lus10019687	35	82	5.7E-11
Lus10019839	50	98	6.5E-25
Lus10019839	43	104	24.022
Lus10019839	51	97	2.5E-15
Lus10019931	297	347	13.109
Lus10019931	305	343	9.1E-10
Lus10019931	304	347	4.3E-9
Lus10021113	48	101	6.1E-16
Lus10021113	41	107	18.744
Lus10021113	49	100	7.1E-9
Lus10021482	267	314	4.7E-10
Lus10021482	259	321	19.217
Lus10021482	266	315	1.3E-18
Lus10021670	67	114	3.8E-19
Lus10021670	60	120	21.235
Lus10021670	68	113	1.9E-12
Lus10022585	264	326	18.991
Lus10022585	272	319	3.8E-10
Lus10022585	271	320	2.7E-18
Lus10025031	30	77	4.7E-14
Lus10025031	29	78	1.5E-19
Lus10025031	22	84	21.963
Lus10025394	71	132	6.7E-6
Lus10025394	63	139	16.362
Lus10025394	70	133	2.6E-10
Lus10026501	303	352	9.5E-19
Lus10026501	296	358	18.881
Lus10026501	304	351	3.2E-11
Lus10027744	102	152	3.5E-16
Lus10027744	95	158	16.259
Lus10027744	103	151	8.6E-9
Lus10028249	86	136	7.5E-10
Lus10028249	85	137	2.8E-17
Lus10028249	78	143	17.632
Lus10029242	139	174	2.5E-6
Lus10029242	101	181	15.662
Lus10029242	108	175	2.1E-12
Lus10030472	54	114	22.182
Lus10030472	62	107	2.3E-13
Lus10030472	61	108	9.6E-21
Lus10033053	53	105	2.7E-16
Lus10033053	54	104	1.4E-9
Lus10033053	46	111	20.466
Lus10033252	98	143	8.7E-10
Lus10033252	90	150	17.261
Lus10033252	97	144	4.1E-12
Lus10033381	165	207	5.6E-6
Lus10033381	169	206	8.9E-9
Lus10033381	145	213	15.113
Lus10033985	606	667	18.902
Lus10033985	233	279	7.8E-13
Lus10033985	614	660	2.5E-11
Lus10033985	225	286	21.4
Lus10033985	232	280	6.2E-20
Lus10033985	613	661	2.4E-16
Lus10034454	68	115	3.8E-19
Lus10034454	69	114	1.2E-12
Lus10034454	61	121	21.599
Lus10034640	108	168	21.352
Lus10034640	115	162	4.9E-19
Lus10034640	116	161	2.3E-11
Lus10034832	300	349	2.0E-15
Lus10034832	301	348	2.6E-10
Lus10034832	293	355	18.95
Lus10035010	68	113	2.9E-13
Lus10035010	67	114	4.8E-19
Lus10035010	60	120	21.942
Lus10035271	64	109	9.1E-12
Lus10035271	63	110	1.2E-19
Lus10035271	56	116	21.606
Lus10035549	94	157	16.328
Lus10035549	102	150	8.0E-9
Lus10035549	101	151	1.0E-15
Lus10036754	53	98	1.0E-12
Lus10036754	45	105	22.45
Lus10036754	52	99	1.0E-18
Lus10037172	56	101	6.2E-14
Lus10037172	55	102	3.4E-19
Lus10037172	48	108	21.976
Lus10037410	270	332	18.751
Lus10037410	278	325	5.4E-10
Lus10037410	277	326	1.3E-18
Lus10037906	258	306	2.4E-20
Lus10037906	251	312	21.386
Lus10037906	259	305	1.2E-13
Lus10038632	219	267	9.3E-20
Lus10038632	220	266	2.3E-13
Lus10038632	212	273	21.132
Lus10040240	73	138	17.632
Lus10040240	80	132	2.8E-17
Lus10040240	81	131	7.2E-10
Lus10040716	72	123	5.3E-10
Lus10040716	64	130	18.112
Lus10040716	71	124	7.6E-19
Lus10041301	1079	1141	18.751
Lus10041301	1086	1135	1.3E-18
Lus10041301	1087	1134	1.7E-9
