# Supplementary material for: Genome-wide identification of RING finger genes in flax (Linum usitatissimum) and analyses of their evolution
Source: PeerJ. 2021 Nov 15;9:e12491. doi: 10.7717/peerj.12491 (PMC8601054; doi:10.7717/peerj.12491)
Supplement: Supplemental Information 11 [file peerj-09-12491-s011.zip › domain_filter/example_result_file1.domfasta]

>Lus10002282_1
SSPKKLVDCRICHDEDEDTNMEVPCSCNGSLKYAHRKCIQRWCNEKGDTICEICHQQYKHGYTAPT
>Lus10002282_2
CRICHDEDEDTNMEVPCSCNGSLKYAHRKCIQRWCNEKGDTICEICHQQYK
>Lus10002282_3
DCRICHDEDEDTNMEVPCSCNGSLKYAHRKCIQRWCNEKGDTICEICHQQYKH
>Lus10004058_4
SSPMKLVDCRICHDEDEDTNMEVPCSCNGSLKYAHRKCIQRWCNEKGDTICEICHQQYKHGYTAPT
>Lus10004058_5
CRICHDEDEDTNMEVPCSCNGSLKYAHRKCIQRWCNEKGDTICEICHQQYK
>Lus10004058_6
DCRICHDEDEDTNMEVPCSCNGSLKYAHRKCIQRWCNEKGDTICEICHQQYKH
>Lus10007293_7
ELIQLGCGCKDELGVAHPHCAEAWFKLKGNRVCEICGEAAK
>Lus10007293_8
VCRICHLGSEGSMEEAVSSGDHIGGGVSGSSMELIQLGCGCKDELGVAHPHCAEAWFKLKGNRVCEICGEAAKN
>Lus10007293_9
DSWDGEMVCRICHLGSEGSMEEAVSSGDHIGGGVSGSSMELIQLGCGCKDELGVAHPHCAEAWFKLKGNRVCEICGEAAKNITGIVV
>Lus10008286_10
NCRVCQQDKEEVLIDLGCKCKGGLAKSHRSCIDAWFLTRGSNKCEICQDIAVN
>Lus10008286_11
RVPSSHDNCRVCQQDKEEVLIDLGCKCKGGLAKSHRSCIDAWFLTRGSNKCEICQDIAVNVSPPES
>Lus10008286_12
CRVCQQDKEEVLIDLGCKCKGGLAKSHRSCIDAWFLTRGSNKCEICQDIAV
>Lus10010011_13
YCRICHEAEFESFKSLEAPCSCSGTVKYAHRDCIQRWCDEKGNTICEICLQKYEP
>Lus10010011_14
CRICHEAEFESFKSLEAPCSCSGTVKYAHRDCIQRWCDEKGNTICEICLQKYE
>Lus10010011_15
GSSSTAAYCRICHEAEFESFKSLEAPCSCSGTVKYAHRDCIQRWCDEKGNTICEICLQKYEPGYTVAV
>Lus10012791_16
CRICLDACEEGNTLKMECSCKGDLRLVHEECAIKWFSTKGNKNCEVCCQEVK
>Lus10012791_17
HIPEEEAVCRICLDACEEGNTLKMECSCKGDLRLVHEECAIKWFSTKGNKNCEVCCQEVKNLPVILF
>Lus10012791_18
VCRICLDACEEGNTLKMECSCKGDLRLVHEECAIKWFSTKGNKNCEVCCQEVKN
>Lus10012793_19
ICRICLDTIREGEKMKLACGCKGDLRLVHEECAVSWFSTKGNKVCEICDLEVTN
>Lus10012793_20
CRICLDTIREGEKMKLACGCKGDLRLVHEECAVSWFSTKGNKVCEICDLEVT
>Lus10012793_21
EEDEEEGICRICLDTIREGEKMKLACGCKGDLRLVHEECAVSWFSTKGNKVCEICDLEVTNLPVIVF
>Lus10012826_22
ECRICQEEDSVENLESPCGCSGSLKYAHRKCVQHWCNEKGDTICEICHQPYEP
>Lus10012826_23
LLMIEDGECRICQEEDSVENLESPCGCSGSLKYAHRKCVQHWCNEKGDTICEICHQPYEPGYTAPP
>Lus10012826_24
CRICQEEDSVENLESPCGCSGSLKYAHRKCVQHWCNEKGDTICEICHQPYE
>Lus10013491_25
ATPMKIVECRICQDEDFDSNMEAPCSCCGSLKHAHRRCVQKWCNEKGNTTCEICHQQFKPGYTAPP
>Lus10013491_26
ECRICQDEDFDSNMEAPCSCCGSLKHAHRRCVQKWCNEKGNTTCEICHQQFKP
>Lus10013491_27
CRICQDEDFDSNMEAPCSCCGSLKHAHRRCVQKWCNEKGNTTCEICHQQFK
>Lus10015273_28
VCRICHLSSEGSIEVVAAAPGVVVTSMELIQLGCGCKDELGVAHSHCGEAWFKLKGNRVCEICGETAKN
>Lus10015273_29
CRICHLSSEGSIEVVAAAPGVVVTSMELIQLGCGCKDELGVAHSHCGEAWFKLKGNRVCEICGETAK
>Lus10015273_30
NFDGGEKVCRICHLSSEGSIEVVAAAPGVVVTSMELIQLGCGCKDELGVAHSHCGEAWFKLKGNRVCEICGETAKNITGVAD
>Lus10016426_31
QCRICLETDGRDFIAPCKCKGTSKYVHRECLDHWRAVREGFAFAHCTTCKAPYHL
>Lus10016426_32
AGPGDQIQCRICLETDGRDFIAPCKCKGTSKYVHRECLDHWRAVREGFAFAHCTTCKAPYHLRVHAAA
>Lus10016426_33
CRICLETDGRDFIAPCKCKGTSKYVHRECLDHWRAVREGFAFAHCTTCKAPYH
>Lus10016451_34
KTALSSRDCRICHLGLLSNEQESGVAIELGCSCKGDLAAAHKKCAETWFKIKGNMVCEICGSTAANVAGEQT
>Lus10016451_35
CRICHLGLLSNEQESGVAIELGCSCKGDLAAAHKKCAETWFKIKGNMVCEICGSTAA
>Lus10016451_36
DCRICHLGLLSNEQESGVAIELGCSCKGDLAAAHKKCAETWFKIKGNMVCEICGSTAAN
>Lus10017197_37
SNKSEEKDCRICHLGLESNVHESGIPIELGCSCKNDLAAAHKQCAETWFKIKGNKTCEICNSIARNVAGVTE
>Lus10017197_38
DCRICHLGLESNVHESGIPIELGCSCKNDLAAAHKQCAETWFKIKGNKTCEICNSIARN
>Lus10017197_39
CRICHLGLESNVHESGIPIELGCSCKNDLAAAHKQCAETWFKIKGNKTCEICNSIAR
>Lus10017764_40
TCRICLESDCEPGDELISPCMCKGTQQFVHRVCLDHWRAVREGFAFSHCTTCKAQFHL
>Lus10017764_41
CRICLESDCEPGDELISPCMCKGTQQFVHRVCLDHWRAVREGFAFSHCTTCKAQFH
>Lus10017764_42
VENGSVPTCRICLESDCEPGDELISPCMCKGTQQFVHRVCLDHWRAVREGFAFSHCTTCKAQFHLRVELFE
>Lus10019102_43
ECRICQEEDSLVNLEVPCACSGSLKYAHRKCVQRWCNEKGDINCEICRMPYQS
>Lus10019102_44
EPLIQTVECRICQEEDSLVNLEVPCACSGSLKYAHRKCVQRWCNEKGDINCEICRMPYQSGYTAPP
>Lus10019102_45
CRICQEEDSLVNLEVPCACSGSLKYAHRKCVQRWCNEKGDINCEICRMPYQ
>Lus10019687_46
QCRICLETDGRDFIAPCKCKGTSKYVHRECLDHWRAVREGFAFAHCTTCKAPYHL
>Lus10019687_47
AGPGDQIQCRICLETDGRDFIAPCKCKGTSKYVHRECLDHWRAVREGFAFAHCTTCKAPYHLRVHAAA
>Lus10019687_48
CRICLETDGRDFIAPCKCKGTSKYVHRECLDHWRAVREGFAFAHCTTCKAPYH
>Lus10019839_49
VCRICRNPGDAENPLRYPCACSGSIKFVHQDCLLQWLNHSNARQCEVCKHPFSF
>Lus10019839_50
DDDEEGDVCRICRNPGDAENPLRYPCACSGSIKFVHQDCLLQWLNHSNARQCEVCKHPFSFSPVYAE
>Lus10019839_51
CRICRNPGDAENPLRYPCACSGSIKFVHQDCLLQWLNHSNARQCEVCKHPFS
>Lus10019931_52
DIPEEEAVCRICMVELGEGAESLKMECSCKGELALAHQECAVKWFSIKAVGMELII
>Lus10019931_53
CRICMVELGEGAESLKMECSCKGELALAHQECAVKWFSIKAVGM
>Lus10019931_54
VCRICMVELGEGAESLKMECSCKGELALAHQECAVKWFSIKAVGMELII
>Lus10021113_55
DCRICHLGLESNIHESGIPIELGCSCKNDLAASHKQCAETWFKIKGNKTCEICNSIARN
>Lus10021113_56
CNKSEEKDCRICHLGLESNIHESGIPIELGCSCKNDLAASHKQCAETWFKIKGNKTCEICNSIARNVAGVTE
>Lus10021113_57
CRICHLGLESNIHESGIPIELGCSCKNDLAASHKQCAETWFKIKGNKTCEICNSIAR
>Lus10021482_58
CRICLVELCEGGETLKMECSCKGELALAHQECAVKWFSIKGNKTCDVCKQQVQ
>Lus10021482_59
DIPEEEAVCRICLVELCEGGETLKMECSCKGELALAHQECAVKWFSIKGNKTCDVCKQQVQNLPVTLL
>Lus10021482_60
VCRICLVELCEGGETLKMECSCKGELALAHQECAVKWFSIKGNKTCDVCKQQVQN
>Lus10021670_61
ECRICQEEDSLMNLETPCACSGSLKYAHRKCVQRWCNEKGDIICEICRKSYQP
>Lus10021670_62
EPLIQMVECRICQEEDSLMNLETPCACSGSLKYAHRKCVQRWCNEKGDIICEICRKSYQPGYTAPP
>Lus10021670_63
CRICQEEDSLMNLETPCACSGSLKYAHRKCVQRWCNEKGDIICEICRKSYQ
>Lus10022585_64
DIPEEEAVCRICLVELCEGGETLKMECSCKGELALAHQDCAVKWFSIKGNKTCDVCKEQVQNLPVTLL
>Lus10022585_65
CRICLVELCEGGETLKMECSCKGELALAHQDCAVKWFSIKGNKTCDVCKEQVQ
>Lus10022585_66
VCRICLVELCEGGETLKMECSCKGELALAHQDCAVKWFSIKGNKTCDVCKEQVQN
>Lus10025031_67
CRICHEAEFESFKSLEAPCSCSGTVKYAHRDCIQRWCDEKGNTICEICLQKYE
>Lus10025031_68
YCRICHEAEFESFKSLEAPCSCSGTVKYAHRDCIQRWCDEKGNTICEICLQKYEP
>Lus10025031_69
GSSSTAAYCRICHEAEFESFKSLEAPCSCSGTVKYAHRDCIQRWCDEKGNTICEICLQKYEPGYTAAV
>Lus10025394_70
CRICHLSSEGSMEVVAAAPGVVVTSMELIQLGCGCKDELGVAHSHCGEAWFKLKGNRVCEICGEMAK
>Lus10025394_71
NWDGGEKVCRICHLSSEGSMEVVAAAPGVVVTSMELIQLGCGCKDELGVAHSHCGEAWFKLKGNRVCEICGEMAKNITGISD
>Lus10025394_72
VCRICHLSSEGSMEVVAAAPGVVVTSMELIQLGCGCKDELGVAHSHCGEAWFKLKGNRVCEICGEMAKN
>Lus10026501_73
VCRICMVELGEGAESLKMECSCKGELALAHQECAVKWFSIKGNKMCDVCKQEVKN
>Lus10026501_74
DIPEEEAVCRICMVELGEGAESLKMECSCKGELALAHQECAVKWFSIKGNKMCDVCKQEVKNLPVTLL
>Lus10026501_75
CRICMVELGEGAESLKMECSCKGELALAHQECAVKWFSIKGNKMCDVCKQEVK
>Lus10027744_76
DCRICQLGNLESDGIMMELGCSCKDDLAAAHKLCAETWFKIKGNRTCEICNSVAKN
>Lus10027744_77
AVAAVEKDCRICQLGNLESDGIMMELGCSCKDDLAAAHKLCAETWFKIKGNRTCEICNSVAKNVVGVGA
>Lus10027744_78
CRICQLGNLESDGIMMELGCSCKDDLAAAHKLCAETWFKIKGNRTCEICNSVAK
>Lus10028249_79
CRICHMSLDEESGGGLPIDLGCSCKDDLAASHRHCAEAWFKIKGNKTCEICGSVAR
>Lus10028249_80
DCRICHMSLDEESGGGLPIDLGCSCKDDLAASHRHCAEAWFKIKGNKTCEICGSVARN
>Lus10028249_81
SNVEIIRDCRICHMSLDEESGGGLPIDLGCSCKDDLAASHRHCAEAWFKIKGNKTCEICGSVARNVAGPTE
>Lus10029242_82
ELIQLGCGCKDELGVAHPHCAEAWFKLKGNRVCEICGEAAK
>Lus10029242_83
DSWDGDVVCRICHLGSEGSIEGVSSADHPSGGVSGSSMELIQLGCGCKDELGVAHPHCAEAWFKLKGNRVCEICGEAAKNITGIVV
>Lus10029242_84
VCRICHLGSEGSIEGVSSADHPSGGVSGSSMELIQLGCGCKDELGVAHPHCAEAWFKLKGNRVCEICGEAAKN
>Lus10030472_85
LLMIEDGECRICQEEDSVENLESPCGCSGSLKYAHRKCVQHWCNEKGDTICEICHQPYEPGYTAPP
>Lus10030472_86
CRICQEEDSVENLESPCGCSGSLKYAHRKCVQHWCNEKGDTICEICHQPYE
>Lus10030472_87
ECRICQEEDSVENLESPCGCSGSLKYAHRKCVQHWCNEKGDTICEICHQPYEP
>Lus10033053_88
TCRICLESDCEPGDELISPCMCKGTQQFVHRVCLDHWRAVKEGFAFSHCTTCKAQFHL
>Lus10033053_89
CRICLESDCEPGDELISPCMCKGTQQFVHRVCLDHWRAVKEGFAFSHCTTCKAQFH
>Lus10033053_90
VENGSVPTCRICLESDCEPGDELISPCMCKGTQQFVHRVCLDHWRAVKEGFAFSHCTTCKAQFHLRVELFE
>Lus10033252_91
CRVCQQDKEEVLIDLGCKCKGGLAKSHRSCIDAWFLTRGSNKCEICQDIAV
>Lus10033252_92
RVPSSHDNCRVCQQDKEEVLIDLGCKCKGGLAKSHRSCIDAWFLTRGSNKCEICQDIAVNVSPPES
>Lus10033252_93
NCRVCQQDKEEVLIDLGCKCKGGLAKSHRSCIDAWFLTRGSNKCEICQDIAVN
>Lus10033381_94
WLGDDLIAPCHCKGTQKYVHRSCLDNWRSTKEGFAFAHCTECRALFVL
>Lus10033381_95
DLIAPCHCKGTQKYVHRSCLDNWRSTKEGFAFAHCTECRALFV
>Lus10033381_96
SEYYEALACAKNRFQPIPSTWLGDDLIAPCHCKGTQKYVHRSCLDNWRSTKEGFAFAHCTECRALFVLRANVPP
>Lus10033985_97
PEEDEEGICRICLDTIREGEKMKLECGCKGDLRLVHEECAVSWFSTKGNKVCEICDLEVTNLPVIVF
>Lus10033985_98
CRICLDACEEGNTLKMECSCKGDLRLVHEECAIKWFSTKGNKNCEVCRQEVK
>Lus10033985_99
CRICLDTIREGEKMKLECGCKGDLRLVHEECAVSWFSTKGNKVCEICDLEVT
>Lus10033985_100
HIPEEEAVCRICLDACEEGNTLKMECSCKGDLRLVHEECAIKWFSTKGNKNCEVCRQEVKNLPVILF
>Lus10033985_101
VCRICLDACEEGNTLKMECSCKGDLRLVHEECAIKWFSTKGNKNCEVCRQEVKN
>Lus10033985_102
ICRICLDTIREGEKMKLECGCKGDLRLVHEECAVSWFSTKGNKVCEICDLEVTN
>Lus10034454_103
ECRICQEEDSLVNLEVPCACSGSLKYAHRKCVQRWCNEKGDINCEICRTPYQS
>Lus10034454_104
CRICQEEDSLVNLEVPCACSGSLKYAHRKCVQRWCNEKGDINCEICRTPYQ
>Lus10034454_105
EPLIQTVECRICQEEDSLVNLEVPCACSGSLKYAHRKCVQRWCNEKGDINCEICRTPYQSGYTAPP
>Lus10034640_106
STPRKIVECRICQDDDVDSNMETPCSCCGSLKYAHRRCIQKWCNEKGNTICEICQQPFKPGYTAPP
>Lus10034640_107
ECRICQDDDVDSNMETPCSCCGSLKYAHRRCIQKWCNEKGNTICEICQQPFKP
>Lus10034640_108
CRICQDDDVDSNMETPCSCCGSLKYAHRRCIQKWCNEKGNTICEICQQPFK
>Lus10034832_109
LCRICLDYEGDDLIAPCHCKGTQKYVHRSCLDNWRSTKEGFAFAHCTECRALFVL
>Lus10034832_110
CRICLDYEGDDLIAPCHCKGTQKYVHRSCLDNWRSTKEGFAFAHCTECRALFV
>Lus10034832_111
LINPDQPLCRICLDYEGDDLIAPCHCKGTQKYVHRSCLDNWRSTKEGFAFAHCTECRALFVLRANVPP
>Lus10035010_112
CRICQEEDSLMNLETPCACSGSLKYVHRKCVQRWCNEKGDVICEICRKPYQ
>Lus10035010_113
ECRICQEEDSLMNLETPCACSGSLKYVHRKCVQRWCNEKGDVICEICRKPYQP
>Lus10035010_114
EPFIQTVECRICQEEDSLMNLETPCACSGSLKYVHRKCVQRWCNEKGDVICEICRKPYQPGYTAPP
>Lus10035271_115
CRICQDDDVDSNMETPCSCCGSLKYAHRRCIQKWCNEKGNTTCEICQQPFK
>Lus10035271_116
ECRICQDDDVDSNMETPCSCCGSLKYAHRRCIQKWCNEKGNTTCEICQQPFKP
>Lus10035271_117
STPRKIVECRICQDDDVDSNMETPCSCCGSLKYAHRRCIQKWCNEKGNTTCEICQQPFKPGYTAPP
>Lus10035549_118
AAAAAEKDCRICQLGNLESDGIMIELGCSCKDDLAAAHKLCAETWFKIKGNKTCEICNSVAKNVMGVGA
>Lus10035549_119
CRICQLGNLESDGIMIELGCSCKDDLAAAHKLCAETWFKIKGNKTCEICNSVAK
>Lus10035549_120
DCRICQLGNLESDGIMIELGCSCKDDLAAAHKLCAETWFKIKGNKTCEICNSVAKN
>Lus10036754_121
CRICQEEDSIHNLESPCVCSGSLKYAHRKCVQHWCNEKGDITCEICHKPYQ
>Lus10036754_122
EPLIQGGECRICQEEDSIHNLESPCVCSGSLKYAHRKCVQHWCNEKGDITCEICHKPYQPGYTAPP
>Lus10036754_123
ECRICQEEDSIHNLESPCVCSGSLKYAHRKCVQHWCNEKGDITCEICHKPYQP
>Lus10037172_124
CRICQEEDSIHNLESPCGCSGSLKYAHRKCVQHWYNEKGDITCEICHKPYQ
>Lus10037172_125
DCRICQEEDSIHNLESPCGCSGSLKYAHRKCVQHWYNEKGDITCEICHKPYQP
>Lus10037172_126
EPLIQGGDCRICQEEDSIHNLESPCGCSGSLKYAHRKCVQHWYNEKGDITCEICHKPYQPGYTAPP
>Lus10037410_127
DIPEEEAVCRICLVELCEGGETLKMECSCKGELALAHQECAVKWFSIKGNKTCDVCKHDVENLPVTLL
>Lus10037410_128
CRICLVELCEGGETLKMECSCKGELALAHQECAVKWFSIKGNKTCDVCKHDVE
>Lus10037410_129
VCRICLVELCEGGETLKMECSCKGELALAHQECAVKWFSIKGNKTCDVCKHDVEN
>Lus10037906_130
VCRICLDACEEENTLKMECGCRGDLRLVHESCAVKWFSTKGNRTCEVCRQEVNN
>Lus10037906_131
EIPEEEAVCRICLDACEEENTLKMECGCRGDLRLVHESCAVKWFSTKGNRTCEVCRQEVNNLPVILF
>Lus10037906_132
CRICLDACEEENTLKMECGCRGDLRLVHESCAVKWFSTKGNRTCEVCRQEVN
>Lus10038632_133
VCRICLDACEEENTLKMECGCRGDLRLVHESCAVKWFSTKGNRICEVCRQEVNN
>Lus10038632_134
CRICLDACEEENTLKMECGCRGDLRLVHESCAVKWFSTKGNRICEVCRQEVN
>Lus10038632_135
EIPEEEAVCRICLDACEEENTLKMECGCRGDLRLVHESCAVKWFSTKGNRICEVCRQEVNNLPVILF
>Lus10040240_136
SNVEIIRDCRICHMSLDEESGGGLPIDLGCSCKDDLAASHRHCAEAWFKIKGNKTCEICGSVARNVAGPTE
>Lus10040240_137
DCRICHMSLDEESGGGLPIDLGCSCKDDLAASHRHCAEAWFKIKGNKTCEICGSVARN
>Lus10040240_138
CRICHMSLDEESGGGLPIDLGCSCKDDLAASHRHCAEAWFKIKGNKTCEICGSVAR
>Lus10040716_139
CRICHLGLLSNEQESGVAIELGCSCKGDLAAAHKKCAETWFKIKGNMVCEICGSTAA
>Lus10040716_140
TALSDSRDCRICHLGLLSNEQESGVAIELGCSCKGDLAAAHKKCAETWFKIKGNMVCEICGSTAANVAGEQT
>Lus10040716_141
DCRICHLGLLSNEQESGVAIELGCSCKGDLAAAHKKCAETWFKIKGNMVCEICGSTAAN
>Lus10041301_142
DIPEEEAVCRICLVELCEGGETLKMECSCKGELALAHQECAVKWFSIKGNKTCDVCKHDVENLPVTLL
>Lus10041301_143
VCRICLVELCEGGETLKMECSCKGELALAHQECAVKWFSIKGNKTCDVCKHDVEN
>Lus10041301_144
CRICLVELCEGGETLKMECSCKGELALAHQECAVKWFSIKGNKTCDVCKHDVE
