# Supplementary material for: Genome-wide identification of RING finger genes in flax (Linum usitatissimum) and analyses of their evolution
Source: PeerJ. 2021 Nov 15;9:e12491. doi: 10.7717/peerj.12491 (PMC8601054; doi:10.7717/peerj.12491)
Supplement: Supplemental Information 11 [file peerj-09-12491-s011.zip › domain_filter/example_result_file2.dommad5]

1	Lus10002282	21.263	66	66
2	Lus10002282	3.1E-13	51	51
3	Lus10002282	1.0E-21	53	53
4	Lus10004058	21.098	66	66
5	Lus10004058	2.9E-13	51	51
6	Lus10004058	1.0E-21	53	53
7	Lus10007293	2.6E-6	41	41
8	Lus10007293	7.1E-12	74	74
9	Lus10007293	15.916	87	87
10	Lus10008286	4.1E-12	53	53
11	Lus10008286	17.261	66	66
12	Lus10008286	9.0E-10	51	51
13	Lus10010011	1.5E-19	55	55
14	Lus10010011	4.8E-14	53	53
15	Lus10010011	21.963	68	68
16	Lus10012791	3.6E-13	52	52
17	Lus10012791	20.871	67	67
18	Lus10012791	1.4E-17	54	54
19	Lus10012793	3.1E-15	54	54
20	Lus10012793	5.3E-12	52	52
21	Lus10012793	19.368	67	67
22	Lus10012826	9.6E-21	53	53
23	Lus10012826	22.182	66	66
24	Lus10012826	2.0E-13	51	51
25	Lus10013491	19.917	66	66
26	Lus10013491	2.2E-16	53	53
27	Lus10013491	4.6E-10	51	51
28	Lus10015273	3.3E-10	69	69
29	Lus10015273	1.9E-5	67	67
30	Lus10015273	16.726	82	82
31	Lus10016426	8.9E-16	55	55
32	Lus10016426	20.446	68	68
33	Lus10016426	5.7E-11	53	53
34	Lus10016451	18.442	72	72
35	Lus10016451	5.0E-10	57	57
36	Lus10016451	7.6E-19	59	59
37	Lus10017197	19.876	72	72
38	Lus10017197	5.8E-18	59	59
39	Lus10017197	2.4E-9	57	57
40	Lus10017764	8.3E-16	58	58
41	Lus10017764	6.6E-10	56	56
42	Lus10017764	20.357	71	71
43	Lus10019102	3.8E-19	53	53
44	Lus10019102	21.16	66	66
45	Lus10019102	1.2E-12	51	51
46	Lus10019687	8.9E-16	55	55
47	Lus10019687	20.446	68	68
48	Lus10019687	5.7E-11	53	53
49	Lus10019839	6.5E-25	54	54
50	Lus10019839	24.022	67	67
51	Lus10019839	2.5E-15	52	52
52	Lus10019931	13.109	56	56
53	Lus10019931	9.1E-10	44	44
54	Lus10019931	4.3E-9	49	49
55	Lus10021113	6.1E-16	59	59
56	Lus10021113	18.744	72	72
57	Lus10021113	7.1E-9	57	57
58	Lus10021482	4.7E-10	53	53
59	Lus10021482	19.217	68	68
60	Lus10021482	1.3E-18	55	55
61	Lus10021670	3.8E-19	53	53
62	Lus10021670	21.235	66	66
63	Lus10021670	1.9E-12	51	51
64	Lus10022585	18.991	68	68
65	Lus10022585	3.8E-10	53	53
66	Lus10022585	2.7E-18	55	55
67	Lus10025031	4.7E-14	53	53
68	Lus10025031	1.5E-19	55	55
69	Lus10025031	21.963	68	68
70	Lus10025394	6.7E-6	67	67
71	Lus10025394	16.362	82	82
72	Lus10025394	2.6E-10	69	69
73	Lus10026501	9.5E-19	55	55
74	Lus10026501	18.881	68	68
75	Lus10026501	3.2E-11	53	53
76	Lus10027744	3.5E-16	56	56
77	Lus10027744	16.259	69	69
78	Lus10027744	8.6E-9	54	54
79	Lus10028249	7.5E-10	56	56
80	Lus10028249	2.8E-17	58	58
81	Lus10028249	17.632	71	71
82	Lus10029242	2.5E-6	41	41
83	Lus10029242	15.662	86	86
84	Lus10029242	2.1E-12	73	73
85	Lus10030472	22.182	66	66
86	Lus10030472	2.3E-13	51	51
87	Lus10030472	9.6E-21	53	53
88	Lus10033053	2.7E-16	58	58
89	Lus10033053	1.4E-9	56	56
90	Lus10033053	20.466	71	71
91	Lus10033252	8.7E-10	51	51
92	Lus10033252	17.261	66	66
93	Lus10033252	4.1E-12	53	53
94	Lus10033381	5.6E-6	48	48
95	Lus10033381	8.9E-9	43	43
96	Lus10033381	15.113	74	74
97	Lus10033985	18.902	67	67
98	Lus10033985	7.8E-13	52	52
99	Lus10033985	2.5E-11	52	52
100	Lus10033985	21.4	67	67
101	Lus10033985	6.2E-20	54	54
102	Lus10033985	2.4E-16	54	54
103	Lus10034454	3.8E-19	53	53
104	Lus10034454	1.2E-12	51	51
105	Lus10034454	21.599	66	66
106	Lus10034640	21.352	66	66
107	Lus10034640	4.9E-19	53	53
108	Lus10034640	2.3E-11	51	51
109	Lus10034832	2.0E-15	55	55
110	Lus10034832	2.6E-10	53	53
111	Lus10034832	18.95	68	68
112	Lus10035010	2.9E-13	51	51
113	Lus10035010	4.8E-19	53	53
114	Lus10035010	21.942	66	66
115	Lus10035271	9.1E-12	51	51
116	Lus10035271	1.2E-19	53	53
117	Lus10035271	21.606	66	66
118	Lus10035549	16.328	69	69
119	Lus10035549	8.0E-9	54	54
120	Lus10035549	1.0E-15	56	56
121	Lus10036754	1.0E-12	51	51
122	Lus10036754	22.45	66	66
123	Lus10036754	1.0E-18	53	53
124	Lus10037172	6.2E-14	51	51
125	Lus10037172	3.4E-19	53	53
126	Lus10037172	21.976	66	66
127	Lus10037410	18.751	68	68
128	Lus10037410	5.4E-10	53	53
129	Lus10037410	1.3E-18	55	55
130	Lus10037906	2.4E-20	54	54
131	Lus10037906	21.386	67	67
132	Lus10037906	1.2E-13	52	52
133	Lus10038632	9.3E-20	54	54
134	Lus10038632	2.3E-13	52	52
135	Lus10038632	21.132	67	67
136	Lus10040240	17.632	71	71
137	Lus10040240	2.8E-17	58	58
138	Lus10040240	7.2E-10	56	56
139	Lus10040716	5.3E-10	57	57
140	Lus10040716	18.112	72	72
141	Lus10040716	7.6E-19	59	59
142	Lus10041301	18.751	68	68
143	Lus10041301	1.3E-18	55	55
144	Lus10041301	1.7E-9	53	53
